# Supplementary material for: The Legacy of Sexual Ancestors in Phenotypic Variability, Gene Expression, and Homoeolog Regulation of Asexual Hybrids and Polyploids
Source: Mol Biol Evol. 2019 May 11;36(9):1902–20. doi: 10.1093/molbev/msz114 (PMC6735777; doi:10.1093/molbev/msz114)
Supplement: msz114_Supplementary_Data [file msz114_supplementary_data.zip]

Archive with 17 entries (17 files):
- Supplementary_Captions.txt
- Supplementary_Figure_1.jpg
- Supplementary_Figure_2.jpg
- Supplementary_Figure_3.jpg
- Supplementary_Figure_4.jpg
- Supplementary_Figure_5.jpg
- Supplementary_Figure_6.jpg
- Supplementary_Methods.txt
- Supplementary_Table_1.xls
- Supplementary_Table_2.xls
- Supplementary_Table_3.xls
- Supplementary_Table_4.xls
- Supplementary_Table_5.xls
- Supplementary_Table_6.xls
- Supplementary_Table_7.xls
- Supplementary_Table_8.xls
- Supplementary_Table_9.xls
