# Supplementary material for: The Legacy of Sexual Ancestors in Phenotypic Variability, Gene Expression, and Homoeolog Regulation of Asexual Hybrids and Polyploids
Source: Mol Biol Evol. 2019 May 11;36(9):1902–20. doi: 10.1093/molbev/msz114 (PMC6735777; doi:10.1093/molbev/msz114)
Supplement: msz114_Supplementary_Data [file msz114_supplementary_data.zip › Supplementary_Captions.txt]

Supplementary Captions:

Supplementary Figure 1: a, b, c) plots of ordered genes according to log2 FC between defined groups for liver tissues (red dots represent Differentially Expressed genes at FDR < 0.05). d) Venn diagrams deminstrating the overlap between groups of DE genes found by ANOVA type II as significantly afected by some of the following factors: 1) interparental differentiation (assuming the individuals position along the C. elongatoides - general hybrid - C. taenia continuum), 2) reproduction (sexual vs. asexual) and 3) ploidy (diploid vs. triploid).

Supplementary Figure 2: Figure shows for each biotype the means and conf. intervals of coordinates on the PCA axis defined by the fitted gradient of E-genome proportion (Eratio); obtained by rotating the ordination biplot along the genomic dosage gradient. a) ecology, b) morphology, c) RNAseq from oocytes, d) RNAseq from livers. Permutational ANOVA results: Ecology: highly significant differences among biotypes df=4, p<0.001; pairwise comparison: EE-ET (p=0.021), EE-ETT (p=0.021), EET-ET (p<0.001), EET-ETT (p<0.001), EET-TT (p=0.021). Morphology: DF=4, p<0.001; EE-ET (p<0.001), EE-ETT (p=0.018), EE-ET (p<0.001), EET-ET (p<0.001), EET-ETT (p=0.001), EET-TT (p<0.001). Oocyte data: df=4, p<0.001; significant differences among all biotypes except for EET-ET, EET-ETT, ET-ETT. Liver data df=4, p<0.001; no significant differences among all biotypes detected.

Supplement Figure 3: cis- and trans-regulatory divergence between parental species and hybrids. 
a, d, g) scatterplots demonstrate the relative allele-specific expression levels in parents (E/T on the x axis) and hybrids (Ehyb/Thyb on the y axis; E, T and Ehyb, Thyb correspond to read counts in parents and hybrids’allelic respectively). a) scatter plots for 873 genes in ET hybrids, d) scatter plots for 1464 genes in EET hybrids, and (G) scatter plots for 1517 genes in ETT hybrids. Each point represents a single gene on a logarithmic scale, and is color coded according to the inheritance expression category by (Yoo et al. 2013); genes which could not be assigned are shown in grey and genes with complete homoeologue silencing are indicated by cross sign. Three regression slopes are demonstrated with corresponding statistics for the total dataset, for genes with expression level dominance UP and expression level dominance DOWN patterns, respectively (see Material and Methods). 
b, e, h) scatterplots demonstrate variation in specific allelic expression (ASE) where each point represents a position of a single gene with respect to the combined up- and downregulation of both alleles (Ehyb/E on the x axis; Thyb/T on the y axis; Ehyb, Thyb and E, T correspond to read counts of hybrid’s alleles and parentals, respectively). b) scatter plots for 873 genes in ET hybrids, e) scatter plots for 1464 genes in EET hybrids, and h) scatter plots for 1517 genes in ETT hybrids. The colors show the attribution of each gene to cis-only, trans-only, enhancing and compensatory category with gene not attributed shown in grey. 
The four arrows indicate the position of a centroid for genes belonging to four expression-level dominance categories sensu (Yoo et al., 2013). Note that coordinates of centroids usually indicate greater deviations from 0 along the axis defined by the non-dominant homoeologue.
c, f, i) The box plots demonstrate the magnitude of absolute (fold-change) parental expression divergence attributable to cis, trans, cis + trans compensating interactions. c) results in ET hybrids, f) results in EET hybrids, and i) results in ETT hybrids. In both triploid hybrid biotypes, there was significantly higher expression divergence in cis-regulated genes than in trans-only regulated ones (Wilcoxon’s rank-sum test, p<0.001) and in all biotypes we found significant difference between cis-only regulated genes and those cis + trans compensating categories as well as in between trans-only regulated genes and cis + trans compensating ones (Wilcoxon’s rank-sum test, p<0.001).
Supplementary Figure 4: Correlation between expression of RNAseq and qPCR data. 3 housekeeping genes and 4 differentially expressed genes in liver tissue are plotted. Only samples cab04L, cab06L, cab08L, cab09L, cab11L, cab16L, cab17L are represented; in total 46 data-points shown.

Supplementary Figure 5: Graphical proportional representation of contigs annotation status (contigs with GO annotation in green, contigs with blast hit only in purple and blue and contigs without blast hits are shown in red).

Supplementary Figure 6: Representation of 20 most abundant species according to most significant BLASTx results.


Supplementary Table 1: Summary of sequencing/mapping results per sample.
Supplementary Table 1 caption: Presented columns indicate (1) number of reads and bases in raw fastq file, (2) percent of mapped reads based on trimmed fastq file (all reads except those having SAMtools FLAG 4 and 256); (3) RNA quality score of isolated samples indicated as RQI.

Supplementary Table 2: Description of tissue type and contrasts of significantly enriched GO terms.
Supplementary Table 2 caption: Significantly enriched GO terms were considered those which were identified by fisher exact test (corrected by FDR) with p-value < 0.05.


Supplementary Table 3: Primer sequences used for qPCR validation.
Supplementary Table 3 caption: In total 7 genes were selected for qPCR validation (house-keeping genes are shown in green). House-keeping genes have been chosen based on stability in RNAseq data by Normfinder tool (Andersen et al. 2004).


Supplementary Table 4: Results of contrast between diploid and polyploid samples of liver tissue as provided by the DESeq2 R package. 
Supplementary Table 4 caption: For each unique contig we present following information: mean of normalized counts for all samples, log2 fold change between groups of samples, standard error of maximum likelihood estimate, Wald statistic, Wald test p-value (FDR adjusted), annotation description given by Trinotate tool, GO terms with their descriptions.


Supplementary Table 5: Results of contrast between diploid and polyploid samples of oocyte tissue as provided by the DESeq2 R package. 
Supplementary Table 5 caption: For each unique contig we present following information: mean of normalized counts for all samples, log2 fold change between groups of samples, standard error of maximum likelihood estimate, Wald statistic, Wald test p-value (FDR adjusted), annotation description given by Trinotate tool, GO terms with their descriptions.


Supplementary Table 6: Results of contrast between samples of C. taenia and C. elongatoides of liver tissue as provided by the DESeq2 R package. 
Supplementary Table 6 caption: For each unique contig we present following information: mean of normalized counts for all samples, log2 fold change between groups of samples, standard error of maximum likelihood estimate, Wald statistic, Wald test p-value (FDR adjusted), annotation description given by Trinotate tool, GO terms with their descriptions.


Supplementary Table 7: Results of contrast between samples of C. taenia and C. elongatoides of oocyte tissue as provided by the DESeq2 R package. 
Supplementary Table 7 caption: For each unique contig we present following information: mean of normalized counts for all samples, log2 fold change between groups of samples, standard error of maximum likelihood estimate, Wald statistic, Wald test p-value (FDR adjusted), annotation description given by Trinotate tool, GO terms with their descriptions.


Supplementary Table 8: Results of contrast between sexual and asexual samples of liver tissue as provided by the DESeq2 R package. 
Supplementary Table 8 caption: For each unique contig we present following information: mean of normalized counts for all samples, log2 fold change between groups of samples, standard error of maximum likelihood estimate, Wald statistic, Wald test p-value (FDR adjusted), annotation description given by Trinotate tool, GO terms with their descriptions.


Supplementary Table 9: Results of contrast between sexual and asexual samples of liver tissue as provided by the DESeq2 R package. 
Supplementary Table 9 caption: For each unique contig we present following information: mean of normalized counts for all samples, log2 fold change between groups of samples, standard error of maximum likelihood estimate, Wald statistic, Wald test p-value (FDR adjusted), annotation description given by Trinotate tool, GO terms with their descriptions.
