# Supplementary material for: The Legacy of Sexual Ancestors in Phenotypic Variability, Gene Expression, and Homoeolog Regulation of Asexual Hybrids and Polyploids
Source: Mol Biol Evol. 2019 May 11;36(9):1902–20. doi: 10.1093/molbev/msz114 (PMC6735777; doi:10.1093/molbev/msz114)
Supplement: msz114_Supplementary_Data [file msz114_supplementary_data.zip › Supplementary_Methods.txt]

Supplementary Methods:

Validation of RNA-seq analysis:
	To validate the transcriptomic results, we compared the RNAseq expression data in liver tissue on 4 randomly selected genes and 3 house-keeping genes (Supplementary Table 3) with their qPCR quantification. We did so in 7 specimens covering all biotypes (used samples were cab06L, cab09L, cab011L, cab016L, cab04L, cab08L, cab17L). To do so, 2.5 μg of purified RNA was transcribed by MLV reverse transcriptase (Promega) using polyT primers and the RT-qPCR was performed on LightCycler® FastStart with DNA Master SYBR Green I (Roche) following manufacturer’s directives (cDNA diluted 1:9). Initial denaturation was on 95 °C for 10 min followed by 40 cycles of 95 °C for 15 s and 60 °C for 1 min. 
	Each sample was analyzed with 2 technical replicates. For each tested gene, we calculated the ∆Ct value by comparing its Ct value with the average Ct value of the 3 house-keeping genes (Supplementary Table 1). Ct values of the RNAseq data were obtained from normalized counts and respective ∆Ct values were calculated as above. Finally, ∆Ct values of RNAseq and qPCR data were compared with the Pearson correlation test, which indicated highly significant correlation (see Supplementary Figure 4), corroborating the validity of RNAseq-based analyses. 

Annotation of reference transcriptome and Analysis of Functional Enrichment of Gene Ontology (GO):
	Functional annotation was conducted by Trinotate pipeline, v3.0 (Bryant et al. 2017). We ran BLASTp search of possibly coding open reading frames generated by byTransDecoder [https://github.com/TransDecoder/TransDecoder] against UniprotTrEMBL database, release 20.11.2017. BLASTx transcriptome query was searched against identical UniprotTrEMBL database. Last, we applied hmmer software (Eddy 2011), v.3.1b2 and Pfam (Finn 2005) database (v. march 2016) to predict protein domains. In total we successfully annotated 2/3 from total number of sequences (E-Value < 10-4; Supplementary Figure 5). Supplementary Figure 6 shows most frequent BLASTx hits and makes it apparent that we did not observe any contamination from human or prokaryotes as all contigs have closest homology against bony fishes. 
	To specifically detect transposable elements (TEs) we used BLASTn, v. 2.2.3+ search against Repbase, Zebrafish subset (v. 20.05) containing repetitive elements. Reference sequences with bit-score >= 120, identity >= 85 % and hit length >= 60 have been annotated with best blast hit name leading to identification of 82 contigs putatively corresponding to TEs. 

Supplementary References:

	Andersen CL, Jensen JL, Ørntoft TF. 2004. Normalization of Real-Time Quantitative Reverse 	Transcription-PCR Data: A Model-Based Variance Estimation Approach to Identify 	Genes Suited for Normalization, Applied to Bladder and Colon Cancer Data Sets. 	Cancer Res. 64:5245–5250.
	Bryant DM, Johnson K, DiTommaso T, Tickle T, Couger MB, Payzin-Dogru D, Lee TJ, Leigh 	ND, Kuo T-H, Davis FG, et al. 2017. A Tissue-Mapped Axolotl De Novo 	Transcriptome Enables Identification of Limb Regeneration Factors. Cell Rep. 	18:762–776.
	Eddy SR. 2011. Accelerated Profile HMM Searches. PLoS Comput. Biol. 7:e1002195.
	Finn RD. 2005. Pfam: the protein families database. In: Encyclopedia of Genetics, Genomics, 	Proteomics and Bioinformatics.
	Yoo M-J, Szadkowski E, Wendel JF. 2013. Homoeolog expression bias and expression level 	dominance in allopolyploid cotton. Heredity 110:171–180.
