# Supplementary material for: The Legacy of Sexual Ancestors in Phenotypic Variability, Gene Expression, and Homoeolog Regulation of Asexual Hybrids and Polyploids
Source: Mol Biol Evol. 2019 May 11;36(9):1902–20. doi: 10.1093/molbev/msz114 (PMC6735777; doi:10.1093/molbev/msz114)
Supplement: msz114_Supplementary_Data [file msz114_supplementary_data.zip › Supplementary_Table_1.xls]

## Sheet: oocyte data
Sample	Biotype	Num. of bases	Num. of reads	Mapped reads [%]	RQI
cab04o	tt	611911550	12238231	54.67	9.3
cab05o	tt	1169621332	22703041	57.2	8
cab06o	tt	1482294743	28776800	52.6	8.1
cab07o	eet	2069600927	40178876	54.85	9.4
cab09o	eet	1312160920	25472396	53.64	9
cab10o	tt	1576473185	30603626	58.74	7.3
cab11o	et	788216550	15764331	49.35	8.6
cab16o	ett	1015805019	19716928	61.04	8.1
cab17o	ett	1214031450	24280629	52.92	9.2
cab18o	ee	1029626454	20188754	53.13	8.8
cab19o	ee	1082506212	21225612	54.83	9
cab20o	ee	961158648	18846248	54.31	9.6
cab21o	ee	1054966467	20685617	52.22	9.5
cab22o	et	1336273236	26201436	54.7	9.5
cab24o	ett	1365121233	26767083	53.67	9.8
cab25o	ett	1409301105	27633355	53.02	9.6
cab04L	tt	838480904	16243592	39.53	9.4
cab05L	tt	1400283091	27129726	42.51	9.5
cab06L	tt	1676414985	32475299	40.37	8.6
cab08L	eet	2042066428	39565517	38.64	8.9
cab09L	eet	1821131541	35280898	40.07	9.3
cab10L	tt	2320102545	44951055	41.05	8.8
cab11L	et	1116290823	21624757	39.34	9.1
cab16L	ett	750507451	14540303	44.93	8.3
cab17L	ett	2933372425	56825040	40.82	9.2
cab18L	ee	1353400923	26537273	45.85	9.2
cab19L	ee	1504886325	29507575	44.54	8.7
cab20L	ee	1616401548	31694148	43.72	9.2
cab21L	ee	2039217099	39984649	41.1	9.4
cab23L	et	1196850150	23467650	41.47	9.4
cab24L	ett	1647389811	32301761	42.94	8.7
cab25L	ett	1418513133	27813983	43.8	9
