# Supplementary material for: The Legacy of Sexual Ancestors in Phenotypic Variability, Gene Expression, and Homoeolog Regulation of Asexual Hybrids and Polyploids
Source: Mol Biol Evol. 2019 May 11;36(9):1902–20. doi: 10.1093/molbev/msz114 (PMC6735777; doi:10.1093/molbev/msz114)
Supplement: msz114_Supplementary_Data [file msz114_supplementary_data.zip › Supplementary_Table_2.xls]

## Sheet: GO
Tissue	Comparision	GOterm	Population	DEGs	FisherP	FDR	Description
liver	di/poly	GO:0015108	2/10871	2/239	0.0004685	0.0309191	chloride transmembrane transporter activity
		GO:0016021	2384/8566	79/162	4.55e-05	0.0075005	integral component of membrane
	sex/asex	GO:0003995	8/10824	3/280	0.0008324	0.0274051	acyl-CoA dehydrogenase activity
		GO:0005319	24/10810	5/278	0.0002953	0.0230543	lipid transporter activity
		GO:0008237	12/10821	4/279	0.0001735	0.0185621	metallopeptidase activity
		GO:0010898	3/10828	2/281	0.0019065	0.0453312	positive regulation of triglyceride catabolic process
		GO:0016628	3/10828	2/281	0.0019065	0.0453312	oxidoreductase activity, acting on the CH-CH group of donors, NAD or NADP as acceptor
		GO:0031102	3/10828	2/281	0.0019065	0.0453312	neuron projection regeneration
		GO:0032287	2/10829	2/281	0.0006464	0.0230543	peripheral nervous system myelin maintenance
		GO:0045576	2/10829	2/281	0.0006464	0.0230543	mast cell activation
	TT/EE – Down	GO:0008344	3/10149	3/960	0.000649	0.0499321	adult locomotory behavior
		GO:0035889	3/10149	3/960	0.000649	0.0499321	otolith tethering
		GO:0046373	3/10149	3/960	0.000649	0.0499321	L-arabinose metabolic process
		GO:0046556	3/10149	3/960	0.000649	0.0499321	alpha-L-arabinofuranosidase activity
		GO:0097320	7/10147	5/958	8.76e-05	0.0126375	plasma membrane tubulation
oocyte	di/poly	GO:0000149	14/10957	3/141	0.0006987	0.0172688	SNARE binding
		GO:0003989	3/10967	2/142	0.0004961	0.0148526	acetyl-CoA carboxylase activity
		GO:0004075	6/10964	2/142	0.0024177	0.0401053	biotin carboxylase activity
		GO:0005509	312/10668	12/132	0.0007348	0.0172688	calcium ion binding
		GO:0005882	25/10947	4/140	0.0002769	0.0148526	intermediate filament
		GO:0021754	3/10967	2/142	0.0004961	0.0148526	facial nucleus development
		GO:0033564	3/10967	2/142	0.0004961	0.0148526	anterior/posterior axon guidance
		GO:0043025	3/10967	2/142	0.0004961	0.0148526	neuronal cell body
		GO:0071679	5/10965	2/142	0.0016256	0.0286513	commissural neuron axon guidance
	sex/asex	GO:0002532	2/10860	2/250	0.0005123	0.0227464	production of molecular mediator involved in inflammatory response
		GO:0003989	3/10859	2/250	0.0015139	0.0420096	acetyl-CoA carboxylase activity
		GO:0005184	2/10860	2/250	0.0005123	0.0227464	neuropeptide hormone activity
		GO:0005793	2/10860	2/250	0.0005123	0.0227464	endoplasmic reticulum-Golgi intermediate compartment
		GO:0007084	3/10859	2/250	0.0015139	0.0420096	mitotic nuclear envelope reassembly
		GO:0015786	2/10860	2/250	0.0005123	0.0227464	UDP-glucose transmembrane transport
		GO:0019979	2/10860	2/250	0.0005123	0.0227464	interleukin-4 binding
		GO:0021754	3/10859	2/250	0.0015139	0.0420096	facial nucleus development
		GO:0033564	3/10859	2/250	0.0015139	0.0420096	anterior/posterior axon guidance
	TT/EE – UP	GO:0016021	2384/7714	395/1404	0	6e-07	integral component of membrane
		GO:0019206	5/9703	5/1404	3.26e-05	0.0179929	nucleoside kinase activity
