# Supplementary material for: The Legacy of Sexual Ancestors in Phenotypic Variability, Gene Expression, and Homoeolog Regulation of Asexual Hybrids and Polyploids
Source: Mol Biol Evol. 2019 May 11;36(9):1902–20. doi: 10.1093/molbev/msz114 (PMC6735777; doi:10.1093/molbev/msz114)
Supplement: msz114_Supplementary_Data [file msz114_supplementary_data.zip › Supplementary_Table_3.xls]

## Sheet: appendix_table_primers
Gene	Sequence
non-POU F	CAGGTGGAGCGTAACATCAA
non-POU R	CGCAGGAGATCTTGTCTCATC
RpL13a F	GCCACATTGAGGAGGTCAAA
RpL13a R	CAGCCTGGCGTCAATAAGAA
Hprt1 F	ACGGACTACCATAACCCATTTC
Hprt1 R	GGTCATAGCCTTGCTCTTCAT
fatt elongase F	TGGTGGTTTGTCTTGAACTGG
fatt elongase R	CAGCAGACAGCCCATAATACG
GSTs F	GCTGGAGCTGAGTTTGAGG
GSTs R	CTGCATTCCATCCATTTCAACC
CH25H F	CCAGAACAGAGAAGATGTCTGG
CH25H R	GAAGAGCACTGGGAAGAAGG
CPA2 F	ATGTGGCTCTATCTGCAAGC
CPA2 R	ATGCCACGCTGGTAAGC
triqt F	TCTCTCAGGTGTAGAAGGATGG
triqt R	CGATCTGTTTACGGTACTGATCC
