# Supplementary material for: The Legacy of Sexual Ancestors in Phenotypic Variability, Gene Expression, and Homoeolog Regulation of Asexual Hybrids and Polyploids
Source: Mol Biol Evol. 2019 May 11;36(9):1902–20. doi: 10.1093/molbev/msz114 (PMC6735777; doi:10.1093/molbev/msz114)
Supplement: msz114_Supplementary_Data [file msz114_supplementary_data.zip › Supplementary_Table_4.xls]

## Sheet: Sheet1
contig ID	baseMean	log2 fold-change	SE	Wald test	p-value FDR	annotation (Trinotate)	GO term annotation
cab02_TR28454_c0_g1_i1	7.37408	-5.16713	1.43724	-3.59519	0.0227148	antigen processing and presentation of peptide antigen via MHC class I	GO:0016021^cellular_component^integral component of membrane`GO:0005886^cellular_component^plasma membrane
cab03_TR10853_c0_g1_i1	6.31915	-3.24831	0.905247	-3.58832	0.0229495	Heat shock protein	.
cab07_TR832_c0_g1_i1	31.5591	-0.933882	0.274867	-3.39758	0.0357621	NACHT, LRR and PYD domains-containing protein	.
cab09_TR24069_c0_g1_i1	14.2374	-2.13309	0.635615	-3.35595	0.0397857	Zinc finger protein	GO:0003676^molecular_function^nucleic acid binding
cab13_TR15024_c0_g1_i1	6.84337	-2.42107	0.71216	-3.39961	0.0357009	Sema domain, immunoglobulin domain (Ig), transmembrane domain (TM) and short cytoplasmic domain, (Semaphorin)	.
cab13_TR20784_c0_g1_i1	8.151	-2.81512	0.693827	-4.05738	0.00638707	Sema domain, immunoglobulin domain (Ig), transmembrane domain (TM) and short cytoplasmic domain, (Semaphorin)	.
cab15_TR10770_c0_g1_i2	102.909	-4.16395	1.1217	-3.71218	0.0175145	Ankyrin Repeat	.
cab15_TR11658_c0_g1_i1	16.6369	-3.04978	0.793043	-3.84567	0.0125762	Serine Threonine protein kinase	GO:0005737^cellular_component^cytoplasm`GO:0005524^molecular_function^ATP binding`GO:0004674^molecular_function^protein serine/threonine kinase activity`GO:0004871^molecular_function^signal transducer activity`GO:0035556^biological_process^intracellular signal transduction
cab15_TR13216_c0_g1_i1	32.2659	-3.49531	0.915852	-3.81646	0.0132754	Hydrolase	GO:0005737^cellular_component^cytoplasm`GO:0047617^molecular_function^acyl-CoA hydrolase activity`GO:0006637^biological_process^acyl-CoA metabolic process`GO:0006631^biological_process^fatty acid metabolic process
lom300tf_i05373	160.733	-2.76833	0.722836	-3.82982	0.0131394	ATP guanido phosphotransferase	GO:0005524^molecular_function^ATP binding`GO:0016301^molecular_function^kinase activity
lom300tf_i05553	131.514	-0.933284	0.28346	-3.29247	0.0465251	EPS8-like 3	.
lom300tf_i06241	45.812	-2.44977	0.654877	-3.7408	0.0164441	Transcription activator	GO:0005634^cellular_component^nucleus`GO:0043565^molecular_function^sequence-specific DNA binding`GO:0001077^molecular_function^transcriptional activator activity, RNA polymerase II proximal promoter sequence-specific DNA binding`GO:0045944^biological_process^positive regulation of transcription from RNA polymerase II promoter
lom300tf_i10120	386.816	1.27068	0.316515	4.01458	0.00726086	claudin 7	GO:0005923^cellular_component^bicellular tight junction`GO:0016021^cellular_component^integral component of membrane`GO:0005886^cellular_component^plasma membrane`GO:0005198^molecular_function^structural molecule activity
lom300tf_i10246	78.7017	0.48296	0.14486	3.33399	0.0419777	SUMO1 sentrin specific peptidase	GO:0005730^cellular_component^nucleolus`GO:0016929^molecular_function^SUMO-specific protease activity`GO:0007049^biological_process^cell cycle`GO:0016926^biological_process^protein desumoylation
lom300tf_i11235	26.724	-1.99442	0.569681	-3.50094	0.028548	UDP-GlcNAc beta-Gal beta-1,3-N-acetylglucosaminyltransferase	GO:0000139^cellular_component^Golgi membrane`GO:0016021^cellular_component^integral component of membrane`GO:0008378^molecular_function^galactosyltransferase activity`GO:0006486^biological_process^protein glycosylation
lom300tf_i12185	165.409	-4.81079	1.4018	-3.43187	0.033241	Meprin A	GO:0016021^cellular_component^integral component of membrane`GO:0004222^molecular_function^metalloendopeptidase activity`GO:0008270^molecular_function^zinc ion binding
lom300tf_i12887	154.413	-4.21971	1.13984	-3.70203	0.0180631	Microtubule associated monoxygenase, calponin and LIM domain containing	GO:0005884^cellular_component^actin filament`GO:0032432^cellular_component^actin filament bundle`GO:0005737^cellular_component^cytoplasm`GO:0051015^molecular_function^actin filament binding`GO:0005509^molecular_function^calcium ion binding`GO:0051764^biological_process^actin crosslink formation`GO:0051017^biological_process^actin filament bundle assembly`GO:0051639^biological_process^actin filame…
lom300tf_i13059	207.444	-3.6408	1.05247	-3.45928	0.0312597	Cadherins are calcium dependent cell adhesion proteins (By similarity)	GO:0016021^cellular_component^integral component of membrane`GO:0005886^cellular_component^plasma membrane`GO:0005509^molecular_function^calcium ion binding`GO:0007156^biological_process^homophilic cell adhesion via plasma membrane adhesion molecules`GO:0048793^biological_process^pronephros development
lom300tf_i13481	72.1628	1.14402	0.318612	3.59063	0.0228322	brancheD-chain amino acid aminotransferase	GO:0052656^molecular_function^L-isoleucine transaminase activity`GO:0052654^molecular_function^L-leucine transaminase activity`GO:0052655^molecular_function^L-valine transaminase activity`GO:0009082^biological_process^branched-chain amino acid biosynthetic process
lom300tf_i13632	528.632	-0.968461	0.269544	-3.59296	0.0227148	indoleamine 2,3-dioxygenase	GO:0051213^molecular_function^dioxygenase activity`GO:0020037^molecular_function^heme binding`GO:0046872^molecular_function^metal ion binding`GO:0019441^biological_process^tryptophan catabolic process to kynurenine
lom300tf_i13668	144.501	-2.48653	0.637966	-3.8976	0.0106468	mucin 13, cell surface associated	GO:0016021^cellular_component^integral component of membrane`GO:0007043^biological_process^cell-cell junction assembly`GO:0007507^biological_process^heart development
lom300tf_i13881	23.6758	-2.72943	0.762109	-3.58142	0.0233024	sulfate transporter	GO:0005887^cellular_component^integral component of plasma membrane`GO:0015301^molecular_function^anion:anion antiporter activity`GO:0015108^molecular_function^chloride transmembrane transporter activity`GO:0019531^molecular_function^oxalate transmembrane transporter activity`GO:0008271^molecular_function^secondary active sulfate transmembrane transporter activity
lom300tf_i14620	49.2412	1.0504	0.315095	3.3336	0.0419777	helicase	GO:0005737^cellular_component^cytoplasm`GO:0005524^molecular_function^ATP binding`GO:0004004^molecular_function^ATP-dependent RNA helicase activity`GO:0003723^molecular_function^RNA binding`GO:0006396^biological_process^RNA processing
lom300tf_i14644	21.3743	1.33772	0.408958	3.27105	0.0492533	Ribosome binding factor A	GO:0006364^biological_process^rRNA processing
lom300tf_i14961	398.507	-0.842874	0.22583	-3.73233	0.0166813	Hydrolyzes cAMP to 5-AMP. Plays an important regulatory role in modulating the intracellular concentration of cAMP, thereby influencing cAMP-dependent processes (By similarity) lom300tf_i14963 MTOR associated protein, LST8 homolog (S. cerevisiae) lom300tf_i14823 NA lom300tf_i14819 NA lom300tf_i14614 NA lom300tf_i14671 NA lom300tf_i14673 leucine Rich Repeat lom300tf_i14674 NA lom300tf_i14675 Catal…	GO:0003993^molecular_function^acid phosphatase activity`GO:0009612^biological_process^response to mechanical stimulus
lom300tf_i15847	34.6631	-3.48168	0.74021	-4.70364	0.00077133	Transforms N(2)-succinylglutamate into succinate and glutamate (By similarity)	GO:0016811^molecular_function^hydrolase activity, acting on carbon-nitrogen (but not peptide) bonds, in linear amides`GO:0016788^molecular_function^hydrolase activity, acting on ester bonds`GO:0046872^molecular_function^metal ion binding`GO:0008152^biological_process^metabolic process
lom300tf_i16247	33.7297	-4.09567	1.12338	-3.64583	0.0206183	myosin heavy chain	GO:0016459^cellular_component^myosin complex`GO:0005524^molecular_function^ATP binding`GO:0003774^molecular_function^motor activity
lom300tf_i16387	300.014	-1.0677	0.299373	-3.56644	0.0237093	Chromosome 4 open reading frame 33	.
lom300tf_i17211	33.1984	-3.41563	0.919747	-3.71367	0.0174929	Transporter	GO:0016021^cellular_component^integral component of membrane`GO:0005328^molecular_function^neurotransmitter:sodium symporter activity
lom300tf_i17568	45.4296	-4.09661	0.897282	-4.56557	0.00132885	Ladinin 1	.
lom300tf_i18673	22.8169	-4.76931	0.888989	-5.36487	4.81108e-05	Calcium-binding protein	GO:0005861^cellular_component^troponin complex`GO:0051015^molecular_function^actin filament binding`GO:0005509^molecular_function^calcium ion binding`GO:0048306^molecular_function^calcium-dependent protein binding`GO:0006937^biological_process^regulation of muscle contraction`GO:0014823^biological_process^response to activity`GO:0003009^biological_process^skeletal muscle contraction
lom300tf_i19210	51.6721	-4.22188	1.04397	-4.04408	0.00657903	bridging integrator	GO:0005737^cellular_component^cytoplasm
lom300tf_i19483	7.0226	-2.10493	0.588665	-3.57576	0.0234644	tropomyosin binding	GO:0005865^cellular_component^striated muscle thin filament`GO:0003779^molecular_function^actin binding`GO:0005523^molecular_function^tropomyosin binding`GO:0007015^biological_process^actin filament organization`GO:0006936^biological_process^muscle contraction`GO:0030239^biological_process^myofibril assembly`GO:0051694^biological_process^pointed-end actin filament capping
lom300tf_i19542	77.0725	-1.50159	0.333127	-4.50756	0.00156801	dioxygenase	GO:0005739^cellular_component^mitochondrion`GO:0010437^molecular_function^9,10 (9', 10')-carotenoid-cleaving dioxygenase activity`GO:0046872^molecular_function^metal ion binding`GO:1902176^biological_process^negative regulation of oxidative stress-induced intrinsic apoptotic signaling pathway
lom300tf_i19709	32.8577	-1.98275	0.475954	-4.16584	0.00468142	Interleukin 20 receptor, alpha	GO:0016021^cellular_component^integral component of membrane`GO:0005886^cellular_component^plasma membrane`GO:0004896^molecular_function^cytokine receptor activity`GO:0019221^biological_process^cytokine-mediated signaling pathway
lom300tf_i20663	28.284	-0.944144	0.275516	-3.42682	0.0335621	tripartite motif containing	.
lom300tf_i20984	52.1627	-1.71086	0.423384	-4.04092	0.00662327	type i phosphodiesterase nucleotide pyrophosphatase	GO:0016787^molecular_function^hydrolase activity`GO:0046872^molecular_function^metal ion binding`GO:0003676^molecular_function^nucleic acid binding`GO:0030247^molecular_function^polysaccharide binding`GO:0005044^molecular_function^scavenger receptor activity`GO:0006955^biological_process^immune response`GO:0008152^biological_process^metabolic process
lom300tf_i21004	38.0432	-1.25409	0.382216	-3.28109	0.0479557	malate dehydrogenase (quinone)	GO:0016491^molecular_function^oxidoreductase activity
lom300tf_i21010	16.7849	-6.63887	1.45911	-4.54993	0.00135315	Troponin I type	GO:0005861^cellular_component^troponin complex`GO:0060048^biological_process^cardiac muscle contraction`GO:0003009^biological_process^skeletal muscle contraction
lom300tf_i21870	21.4509	-1.42356	0.363886	-3.9121	0.0101479	tripartite motif containing	GO:0005622^cellular_component^intracellular`GO:0008270^molecular_function^zinc ion binding
lom300tf_i21939	26.9092	-0.992291	0.302736	-3.27774	0.0484052	NIMA-related kinase	GO:0005524^molecular_function^ATP binding`GO:0004672^molecular_function^protein kinase activity
lom300tf_i22177	27.9936	2.61286	0.770462	3.39129	0.0362823	nephronophthisis 1 (juvenile)	GO:0048793^biological_process^pronephros development
lom300tf_i22364	44.7006	-2.27897	0.654667	-3.48112	0.0301385	S100 calcium binding protein A10	GO:0005737^cellular_component^cytoplasm`GO:0005634^cellular_component^nucleus`GO:0005509^molecular_function^calcium ion binding`GO:0048306^molecular_function^calcium-dependent protein binding`GO:0042127^biological_process^regulation of cell proliferation
lom300tf_i22427	6.37789	-4.57884	1.20164	-3.8105	0.0134384	Poly(ADP-ribose) polymerase catalytic domain	GO:0005737^cellular_component^cytoplasm`GO:0003950^molecular_function^NAD+ ADP-ribosyltransferase activity`GO:0051607^biological_process^defense response to virus
lom300tf_i23274	36.7836	-4.1052	1.09272	-3.75687	0.0159983	bridging integrator	GO:0005737^cellular_component^cytoplasm
lom300tf_i23355	56.2981	-4.55746	1.13185	-4.02657	0.00699322	Microtubule associated monoxygenase, calponin and LIM domain containing	GO:0005884^cellular_component^actin filament`GO:0032432^cellular_component^actin filament bundle`GO:0005737^cellular_component^cytoplasm`GO:0051015^molecular_function^actin filament binding`GO:0005509^molecular_function^calcium ion binding`GO:0051764^biological_process^actin crosslink formation`GO:0051017^biological_process^actin filament bundle assembly`GO:0051639^biological_process^actin filame…
lom300tf_i23705	82.7523	-3.09074	0.871815	-3.54518	0.025081	Lectin, galactoside-binding, soluble	GO:0030246^molecular_function^carbohydrate binding`GO:0002040^biological_process^sprouting angiogenesis`GO:0001944^biological_process^vasculature development
lom300tf_i23740	31.2356	-4.08279	0.922198	-4.42724	0.00195256	AIG1 family	GO:0005525^molecular_function^GTP binding
lom300tf_i23794	65.3696	-4.09617	0.961885	-4.25848	0.00357483	aminopeptidase	GO:0070006^molecular_function^metalloaminopeptidase activity`GO:0008270^molecular_function^zinc ion binding`GO:0002003^biological_process^angiotensin maturation
lom300tf_i24191	135.92	-0.879664	0.258226	-3.40657	0.0353821	major facilitator Superfamily	GO:0016021^cellular_component^integral component of membrane
lom300tf_i24406	31.9733	-1.91803	0.468241	-4.09624	0.00581272	Interleukin 20 receptor, alpha	GO:0016021^cellular_component^integral component of membrane
lom300tf_i26564	13.045	-3.06791	0.871591	-3.5199	0.0269436	protein tyrosine phosphatase	GO:0016021^cellular_component^integral component of membrane`GO:0004725^molecular_function^protein tyrosine phosphatase activity
lom300tf_i26846	6.35813	-2.44235	0.613843	-3.97878	0.00802089	Catalyzes the reversible phosphatidyl group transfer from one phosphatidylglycerol molecule to another to form cardiolipin (CL) (diphosphatidylglycerol) and glycerol (By similarity)	GO:0005622^cellular_component^intracellular`GO:0070290^molecular_function^N-acylphosphatidylethanolamine-specific phospholipase D activity`GO:0035091^molecular_function^phosphatidylinositol binding`GO:0004630^molecular_function^phospholipase D activity`GO:0048017^biological_process^inositol lipid-mediated signaling`GO:0016042^biological_process^lipid catabolic process`GO:0006654^biological_proces…
lom300tf_s00511	254.463	0.475509	0.137883	3.44865	0.032114	Zinc fingers and homeoboxes	GO:0005634^cellular_component^nucleus`GO:0003677^molecular_function^DNA binding`GO:0003714^molecular_function^transcription corepressor activity`GO:0003700^molecular_function^DNA binding transcription factor activity`GO:0000122^biological_process^negative regulation of transcription from RNA polymerase II promoter
lom300tf_s00649	39.1983	-1.16213	0.325262	-3.57289	0.0234668	domain, ankyrin repeat and PH domain	GO:0005096^molecular_function^GTPase activator activity`GO:0046872^molecular_function^metal ion binding
lom300tf_s01011	29.466	-3.26846	0.795869	-4.10678	0.00563884	Calcium-binding protein	GO:0005509^molecular_function^calcium ion binding
