# Supplementary material for: The Legacy of Sexual Ancestors in Phenotypic Variability, Gene Expression, and Homoeolog Regulation of Asexual Hybrids and Polyploids
Source: Mol Biol Evol. 2019 May 11;36(9):1902–20. doi: 10.1093/molbev/msz114 (PMC6735777; doi:10.1093/molbev/msz114)
Supplement: msz114_Supplementary_Data [file msz114_supplementary_data.zip › Supplementary_Table_5.xls]

## Sheet: Sheet1
contig ID	baseMean	log2 fold-change	SE	Wald test	p-value FDR	annotation (Trinotate)	GO term annotation
cab02_TR19056_c0_g1_i1	15.2734	-3.82223	0.709538	-5.38692	3.52411e-05	zinc ion binding	GO:0046872^molecular_function^metal ion binding
cab02_TR23267_c0_g2_i1	38.8448	-2.71257	0.691732	-3.92142	0.0125113	piggyBac transposable element derived 4	.
cab02_TR25758_c0_g1_i1	68.3817	-1.97085	0.394782	-4.99226	0.000228217	Calcium-binding protein	GO:0005509^molecular_function^calcium ion binding
cab02_TR28454_c0_g1_i1	21.0975	-3.64011	0.980098	-3.71402	0.0218043	antigen processing and presentation of peptide antigen via MHC class I	GO:0016021^cellular_component^integral component of membrane`GO:0005886^cellular_component^plasma membrane
cab02_TR28592_c0_g2_i1	36.0789	-1.03392	0.267376	-3.86691	0.013947	sequence-specific DNA binding	GO:0005634^cellular_component^nucleus`GO:0046872^molecular_function^metal ion binding`GO:0043565^molecular_function^sequence-specific DNA binding`GO:0006355^biological_process^regulation of transcription, DNA-templated
cab02_TR5289_c0_g3_i1	73.6785	-2.86221	0.65736	-4.3541	0.00273732	tripartite motif containing	GO:0005622^cellular_component^intracellular`GO:0008270^molecular_function^zinc ion binding
cab02_TR8693_c0_g1_i1	23.0987	-4.58495	0.920136	-4.9829	0.000234331	receptor	GO:0016021^cellular_component^integral component of membrane`GO:0005886^cellular_component^plasma membrane`GO:0004930^molecular_function^G-protein coupled receptor activity
cab03_TR10853_c0_g1_i1	30.3985	-5.85362	0.871512	-6.71663	4.15339e-08	Heat shock protein	.
cab07_TR4120_c0_g1_i1	28.6025	-8.01768	2.25581	-3.55424	0.0341548	Calcium-binding protein	GO:0005509^molecular_function^calcium ion binding
cab09_TR11691_c0_g1_i1	97.8193	-2.25182	0.33826	-6.65708	4.8068e-08	XTALbg	.
cab09_TR19944_c0_g1_i1	64.9395	-3.51634	0.61061	-5.75874	5.90432e-06	major facilitator Superfamily	GO:0016021^cellular_component^integral component of membrane`GO:0008643^biological_process^carbohydrate transport
cab09_TR24069_c0_g1_i1	81.6802	-2.70715	0.579621	-4.67056	0.000861556	Zinc finger protein	GO:0003676^molecular_function^nucleic acid binding
cab13_TR12822_c0_g1_i1	11.3416	-2.00514	0.509276	-3.93724	0.012228	solute carrier family 17	GO:0016021^cellular_component^integral component of membrane`GO:0030672^cellular_component^synaptic vesicle membrane`GO:0015321^molecular_function^sodium-dependent phosphate transmembrane transporter activity`GO:0015319^molecular_function^sodium:inorganic phosphate symporter activity`GO:0035725^biological_process^sodium ion transmembrane transport
cab13_TR19885_c0_g1_i1	62.2899	-2.34198	0.57235	-4.09188	0.00736361	NIPA-like domain containing	GO:0016021^cellular_component^integral component of membrane`GO:0015095^molecular_function^magnesium ion transmembrane transporter activity
cab13_TR20135_c0_g1_i1	24.5338	-2.65292	0.481562	-5.50899	2.00348e-05	Serine Threonine protein kinase	GO:0005794^cellular_component^Golgi apparatus`GO:0043005^cellular_component^neuron projection`GO:0005634^cellular_component^nucleus`GO:0005524^molecular_function^ATP binding`GO:0046872^molecular_function^metal ion binding`GO:0004674^molecular_function^protein serine/threonine kinase activity`GO:0004871^molecular_function^signal transducer activity`GO:0030036^biological_process^actin cytoskeleton …
cab13_TR6545_c0_g1_i1	25.6671	-1.83761	0.464003	-3.96034	0.0112979	Paired box	GO:0005634^cellular_component^nucleus`GO:0043565^molecular_function^sequence-specific DNA binding`GO:0048066^biological_process^developmental pigmentation`GO:0048484^biological_process^enteric nervous system development`GO:0001755^biological_process^neural crest cell migration`GO:0006355^biological_process^regulation of transcription, DNA-templated`GO:0006351^biological_process^transcription, DNA…
cab15_TR16915_c0_g1_i1	41.0085	-2.65871	0.581855	-4.56936	0.00120268	Intermediate filament protein	GO:0005882^cellular_component^intermediate filament`GO:0005200^molecular_function^structural constituent of cytoskeleton`GO:0060035^biological_process^notochord cell development`GO:0048570^biological_process^notochord morphogenesis
lom300tf_i05531	137.253	-0.832023	0.23894	-3.48214	0.0404593	Protein phosphatase 1, regulatory (Inhibitor) subunit 1B	GO:0005737^cellular_component^cytoplasm`GO:0004865^molecular_function^protein serine/threonine phosphatase inhibitor activity`GO:0035556^biological_process^intracellular signal transduction`GO:0006469^biological_process^negative regulation of protein kinase activity
lom300tf_i05545	188.683	1.59544	0.402773	3.96113	0.0112979	Fibronectin 1	GO:0005576^cellular_component^extracellular region`GO:0003181^biological_process^atrioventricular valve morphogenesis`GO:0003128^biological_process^heart field specification`GO:0001756^biological_process^somitogenesis
lom300tf_i05829	198.229	-0.941235	0.273823	-3.43738	0.045125	Transporter	GO:0016021^cellular_component^integral component of membrane`GO:0005328^molecular_function^neurotransmitter:sodium symporter activity
lom300tf_i06163	160.416	-1.20105	0.250332	-4.79783	0.00047591	Zinc finger protein	GO:0003676^molecular_function^nucleic acid binding
lom300tf_i06851	567.808	0.400388	0.116199	3.44572	0.0447544	Spindle and kinetochore associated complex subunit	GO:0000940^cellular_component^condensed chromosome outer kinetochore`GO:0005876^cellular_component^spindle microtubule`GO:0008017^molecular_function^microtubule binding`GO:0051301^biological_process^cell division`GO:0007059^biological_process^chromosome segregation
lom300tf_i09473	718.713	-0.900998	0.241733	-3.72725	0.0210843	carboxy-peptidase	GO:0005615^cellular_component^extracellular space`GO:0005794^cellular_component^Golgi apparatus`GO:0043025^cellular_component^neuronal cell body`GO:0030141^cellular_component^secretory granule`GO:0097060^cellular_component^synaptic membrane`GO:0004181^molecular_function^metallocarboxypeptidase activity`GO:0004185^molecular_function^serine-type carboxypeptidase activity`GO:0008270^molecular_functi…
lom300tf_i09737	271.773	-0.908354	0.244689	-3.71228	0.0218191	acetyl-CoA carboxylase biotin carboxylase`COG0511	GO:0003989^molecular_function^acetyl-CoA carboxylase activity`GO:0005524^molecular_function^ATP binding`GO:0004075^molecular_function^biotin carboxylase activity`GO:0046872^molecular_function^metal ion binding`GO:0006633^biological_process^fatty acid biosynthetic process
lom300tf_i10996	428.867	1.32937	0.243717	5.45458	2.63995e-05	Tripartite motif-containing protein	GO:0005622^cellular_component^intracellular`GO:0008270^molecular_function^zinc ion binding
lom300tf_i11175	35.847	-1.35637	0.377906	-3.58917	0.0320713	(ABC) transporter	GO:0005887^cellular_component^integral component of plasma membrane`GO:0005524^molecular_function^ATP binding`GO:0042626^molecular_function^ATPase activity, coupled to transmembrane movement of substances`GO:0008514^molecular_function^organic anion transmembrane transporter activity`GO:0055085^biological_process^transmembrane transport
lom300tf_i11320	284.587	-0.576954	0.159825	-3.60991	0.0299497	F-box protein 22	.
lom300tf_i11849	48.7356	-3.15798	0.634315	-4.97856	0.000234551	tripartite motif containing	GO:0046872^molecular_function^metal ion binding
lom300tf_i12899	371.404	-0.612319	0.138984	-4.40568	0.00221314	Participates actively in the response to hyperosmotic and heat shock by preventing the aggregation of stress-denatured proteins, in association with DnaK and GrpE. It is the nucleotide exchange factor for DnaK and may function as a thermosensor. Unfolded proteins bind initially to DnaJ	GO:0001405^cellular_component^presequence translocase-associated import motor`GO:0000774^molecular_function^adenyl-nucleotide exchange factor activity`GO:0051087^molecular_function^chaperone binding`GO:0042803^molecular_function^protein homodimerization activity`GO:0051082^molecular_function^unfolded protein binding`GO:0006457^biological_process^protein folding`GO:0030150^biological_process^prote…
lom300tf_i13688	71.653	1.19119	0.301633	3.94912	0.011738	Microtubule-associated protein	GO:0005874^cellular_component^microtubule`GO:0051015^molecular_function^actin filament binding`GO:0008017^molecular_function^microtubule binding`GO:0006915^biological_process^apoptotic process`GO:0000226^biological_process^microtubule cytoskeleton organization
lom300tf_i14092	77.1422	1.77499	0.503529	3.5251	0.0367924	serine peptidase inhibitor, Kunitz type	GO:0005576^cellular_component^extracellular region`GO:0004867^molecular_function^serine-type endopeptidase inhibitor activity`GO:0007596^biological_process^blood coagulation`GO:0007417^biological_process^central nervous system development`GO:0007507^biological_process^heart development`GO:1903706^biological_process^regulation of hemopoiesis`GO:0045214^biological_process^sarcomere organization
lom300tf_i14868	188.509	-0.911538	0.199485	-4.56945	0.00120268	Keratin, type I cytoskeletal	GO:0005882^cellular_component^intermediate filament`GO:0005198^molecular_function^structural molecule activity
lom300tf_i16036	72.2533	1.23078	0.315928	3.89577	0.0132641	tropomyosin binding	GO:0005865^cellular_component^striated muscle thin filament`GO:0051015^molecular_function^actin filament binding`GO:0005523^molecular_function^tropomyosin binding`GO:0007015^biological_process^actin filament organization`GO:0006936^biological_process^muscle contraction`GO:0051694^biological_process^pointed-end actin filament capping`GO:0014866^biological_process^skeletal myofibril assembly
lom300tf_i16210	499.288	-0.49358	0.140002	-3.52552	0.0367924	Oral cancer overexpressed 1	GO:0030896^cellular_component^checkpoint clamp complex`GO:0035861^cellular_component^site of double-strand break`GO:0000724^biological_process^double-strand break repair via homologous recombination`GO:0031573^biological_process^intra-S DNA damage checkpoint`GO:0044778^biological_process^meiotic DNA integrity checkpoint`GO:0033314^biological_process^mitotic DNA replication checkpoint`GO:0006289^b…
lom300tf_i16857	267.123	-0.62585	0.164393	-3.80703	0.0170447	ubiquitin protein ligase E3 component n-recognin 7	.
lom300tf_i17413	12.8954	-2.49825	0.562808	-4.43891	0.00194496	protease	GO:0004252^molecular_function^serine-type endopeptidase activity
lom300tf_i18558	148.079	-0.521078	0.120955	-4.30802	0.00318509	Translocase of outer mitochondrial membrane 40 homolog	GO:0005742^cellular_component^mitochondrial outer membrane translocase complex`GO:0015266^molecular_function^protein channel activity`GO:0030150^biological_process^protein import into mitochondrial matrix
lom300tf_i18682	102.36	-1.43162	0.312239	-4.585	0.00114891	homeobox	GO:0005634^cellular_component^nucleus`GO:0043565^molecular_function^sequence-specific DNA binding`GO:0007420^biological_process^brain development`GO:0006355^biological_process^regulation of transcription, DNA-templated`GO:0060121^biological_process^vestibular receptor cell stereocilium organization
lom300tf_i18794	15.8687	1.94726	0.543293	3.58419	0.0322256	calcium-dependent protein kinase	GO:0005622^cellular_component^intracellular`GO:0005524^molecular_function^ATP binding`GO:0004687^molecular_function^myosin light chain kinase activity`GO:0035556^biological_process^intracellular signal transduction`GO:0018105^biological_process^peptidyl-serine phosphorylation`GO:0018107^biological_process^peptidyl-threonine phosphorylation
lom300tf_i19761	96.1142	1.082	0.298226	3.62811	0.0280753	Phosphodiesterase	GO:0004114^molecular_function^3',5'-cyclic-nucleotide phosphodiesterase activity`GO:0046872^molecular_function^metal ion binding`GO:0007165^biological_process^signal transduction
lom300tf_i20895	32.4335	1.93948	0.552401	3.51101	0.0376583	Exocyst complex component	GO:0000145^cellular_component^exocyst`GO:0000149^molecular_function^SNARE binding`GO:0051601^biological_process^exocyst localization`GO:0006887^biological_process^exocytosis
lom300tf_i21140	24.7017	3.53869	0.92641	3.81979	0.0163019	Catalyzes the reversible transfer of the terminal phosphate group between ATP and AMP. Plays an important role in cellular energy homeostasis and in adenine nucleotide metabolism (By similarity)	GO:0004017^molecular_function^adenylate kinase activity`GO:0005524^molecular_function^ATP binding
lom300tf_i21438	89.8043	-0.615556	0.179317	-3.43277	0.04531	Family with sequence similarity 98, member	.
lom300tf_i22519	80.4888	0.861165	0.24015	3.58595	0.0322256	Ankyrin Repeat	GO:0030877^cellular_component^beta-catenin destruction complex`GO:0042074^biological_process^cell migration involved in gastrulation`GO:0048264^biological_process^determination of ventral identity`GO:0009953^biological_process^dorsal/ventral pattern formation`GO:0001702^biological_process^gastrulation with mouth forming second`GO:0007507^biological_process^heart development`GO:0030178^biological_…
lom300tf_i23702	99.5547	-0.665841	0.178397	-3.73236	0.0210606	Family with sequence similarity 98, member	.
lom300tf_s00179	702.143	0.337356	0.0864025	3.90447	0.0128972	Serine arginine-rich splicing factor 11	GO:0003676^molecular_function^nucleic acid binding`GO:0008380^biological_process^RNA splicing
lom300tf_s00240	87.226	-1.00097	0.267456	-3.74257	0.0203546	Glutamate formiminotransferase	GO:0005542^molecular_function^folic acid binding`GO:0016740^molecular_function^transferase activity`GO:0008152^biological_process^metabolic process
