# Supplementary material for: The Legacy of Sexual Ancestors in Phenotypic Variability, Gene Expression, and Homoeolog Regulation of Asexual Hybrids and Polyploids
Source: Mol Biol Evol. 2019 May 11;36(9):1902–20. doi: 10.1093/molbev/msz114 (PMC6735777; doi:10.1093/molbev/msz114)
Supplement: msz114_Supplementary_Data [file msz114_supplementary_data.zip › Supplementary_Table_6.xls]

## Sheet: Sheet1
contig ID	baseMean	log2 fold-change	SE	Wald test	p-value FDR	annotation (Trinotate)	GO term annotation
cab02_TR11963_c0_g1_i1	20.6607	1.73204	0.580714	2.98261	0.0175146	integrin, alpha E (antigen CD103, human mucosal lymphocyte antigen 1	GO:0008305^cellular_component^integrin complex`GO:0007155^biological_process^cell adhesion`GO:0007229^biological_process^integrin-mediated signaling pathway
cab02_TR13012_c0_g1_i1	6.48039	-2.58048	0.777407	-3.31934	0.00711884	member RAS oncogene family	GO:0005525^molecular_function^GTP binding`GO:0003924^molecular_function^GTPase activity
cab02_TR17690_c0_g1_i1	6.66712	2.81722	0.952503	2.9577	0.0186644	phosphorylase kinase, gamma	GO:0005964^cellular_component^phosphorylase kinase complex`GO:0005524^molecular_function^ATP binding`GO:0005516^molecular_function^calmodulin binding`GO:0004689^molecular_function^phosphorylase kinase activity`GO:0001525^biological_process^angiogenesis`GO:0005978^biological_process^glycogen biosynthetic process`GO:0005977^biological_process^glycogen metabolic process`GO:0035556^biological_process…
cab02_TR1888_c0_g2_i1	41.4872	1.79284	0.552984	3.24212	0.00874547	Phosphodiesterase	GO:0004114^molecular_function^3',5'-cyclic-nucleotide phosphodiesterase activity`GO:0046872^molecular_function^metal ion binding`GO:0007165^biological_process^signal transduction
cab02_TR4285_c0_g1_i1	9.52651	-2.42224	0.561621	-4.31295	0.000251926	Transmembrane protein 106B	GO:0016021^cellular_component^integral component of membrane
cab02_TR5948_c0_g1_i1	21.61	1.4593	0.486347	3.00054	0.0167165	WAS WASL interacting protein family, member	GO:0015629^cellular_component^actin cytoskeleton`GO:0003779^molecular_function^actin binding`GO:0008154^biological_process^actin polymerization or depolymerization
cab05_TR13539_c0_g1_i1	28.8216	7.99597	1.63598	4.88757	2.41629e-05	HYDIN, axonemal central pair apparatus protein	GO:0003341^biological_process^cilium movement
cab06_TR12672_c0_g1_i1	17.7999	3.71383	0.869325	4.27209	0.000292402	WAS WASL interacting protein family, member 3	GO:0003779^molecular_function^actin binding`GO:0005199^molecular_function^structural constituent of cell wall
cab06_TR15434_c0_g2_i1	15.5216	3.84064	1.27217	3.01895	0.0159156	Microtubule associated monoxygenase, calponin and LIM domain containing	GO:0005543^molecular_function^phospholipid binding
cab07_TR16774_c0_g1_i1	6.04339	-5.69891	1.41727	-4.02105	0.000729822	Solute carrier family 8 sodium calcium exchanger member	GO:0005623^cellular_component^cell`GO:0016021^cellular_component^integral component of membrane`GO:0005432^molecular_function^calcium:sodium antiporter activity`GO:0007154^biological_process^cell communication`GO:0007368^biological_process^determination of left/right symmetry`GO:0042044^biological_process^fluid transport`GO:0060047^biological_process^heart contraction`GO:0001947^biological_proces…
cab07_TR20902_c0_g1_i1	16.0661	2.74866	0.539037	5.09921	9.37604e-06	PRY	GO:0005622^cellular_component^intracellular`GO:0008270^molecular_function^zinc ion binding
cab07_TR6341_c0_g2_i1	7.99505	-6.85848	1.53612	-4.4648	0.000138529	Family with sequence similarity 111, member A	.
cab08_TR13197_c0_g1_i1	25.0002	-3.28012	1.21277	-2.70465	0.0339679	alpha-kinase	GO:0005737^cellular_component^cytoplasm`GO:0005524^molecular_function^ATP binding`GO:0004674^molecular_function^protein serine/threonine kinase activity
cab10_TR2358_c0_g1_i1	11.5705	2.30826	0.603214	3.82661	0.00144988	adrenomedullin	GO:0005576^cellular_component^extracellular region`GO:0005179^molecular_function^hormone activity
cab15_TR11505_c0_g1_i1	10.3197	-2.08735	0.732214	-2.85074	0.0243896	collagen, type IV, alpha 5	GO:0005604^cellular_component^basement membrane`GO:0005581^cellular_component^collagen trimer`GO:0005201^molecular_function^extracellular matrix structural constituent`GO:0048846^biological_process^axon extension involved in axon guidance`GO:0007412^biological_process^axon target recognition`GO:0071711^biological_process^basement membrane organization`GO:0030198^biological_process^extracellular m…
cab18_TR10032_c0_g1_i1	9.06212	-7.33698	1.60606	-4.5683	9.28812e-05	otogelin	GO:0005576^cellular_component^extracellular region`GO:0046556^molecular_function^alpha-L-arabinofuranosidase activity`GO:0005198^molecular_function^structural molecule activity`GO:0008344^biological_process^adult locomotory behavior`GO:0046373^biological_process^L-arabinose metabolic process`GO:0048840^biological_process^otolith development`GO:0032475^biological_process^otolith formation`GO:00358…
cab19_TR19001_c0_g1_i1	14.3376	-7.82427	1.26379	-6.19112	3.49883e-08	alpha beta hydrolase fold-3 domain protein	GO:0016021^cellular_component^integral component of membrane`GO:0016020^cellular_component^membrane`GO:0052689^molecular_function^carboxylic ester hydrolase activity`GO:0017171^molecular_function^serine hydrolase activity`GO:0009056^biological_process^catabolic process`GO:0006805^biological_process^xenobiotic metabolic process
cab19_TR20807_c0_g1_i1	15.8336	-1.70659	0.545585	-3.128	0.0120285	Transient receptor potential cation channel subfamily C member	GO:0016021^cellular_component^integral component of membrane`GO:0005262^molecular_function^calcium channel activity
cab19_TR7678_c0_g1_i1	18.1793	-2.31008	0.796355	-2.90082	0.0216063	tripartite motif containing	.
cab20_TR10980_c0_g1_i1	24.6682	-8.89762	1.32173	-6.73179	1.42037e-09	Retrotransposon protein	GO:0003676^molecular_function^nucleic acid binding`GO:0003700^molecular_function^DNA binding transcription factor activity`GO:0008270^molecular_function^zinc ion binding`GO:0015074^biological_process^DNA integration
cab20_TR11411_c0_g1_i1	38.1328	-1.8448	0.545153	-3.38401	0.00590461	Serine Threonine protein kinase	GO:0016021^cellular_component^integral component of membrane`GO:0005524^molecular_function^ATP binding`GO:0005007^molecular_function^fibroblast growth factor-activated receptor activity`GO:0008284^biological_process^positive regulation of cell proliferation
cab20_TR12376_c0_g1_i1	22.2299	-8.03746	1.49983	-5.35891	2.83858e-06	suppressor of glucose, autophagy associated 1	GO:0016327^cellular_component^apicolateral plasma membrane`GO:0005615^cellular_component^extracellular space`GO:0016328^cellular_component^lateral plasma membrane`GO:0097427^cellular_component^microtubule bundle`GO:0030496^cellular_component^midbody`GO:0000922^cellular_component^spindle pole`GO:0008017^molecular_function^microtubule binding`GO:0045197^biological_process^establishment or maintenan…
cab20_TR19455_c0_g1_i1	42.0716	-2.17224	0.499117	-4.35216	0.000217662	Pleckstrin homology-like domain family B member	.
cab20_TR2117_c0_g1_i1	16.4753	-7.49684	1.24988	-5.99803	1.04646e-07	PDZ domain containing 7	GO:0042462^biological_process^eye photoreceptor cell development`GO:0060119^biological_process^inner ear receptor cell development
lom300tf_i05043	335.634	-2.29559	0.527313	-4.35337	0.000216654	Poly(U)-specific	GO:0004521^molecular_function^endoribonuclease activity
lom300tf_i05361	209.686	0.914502	0.262665	3.48163	0.00439801	alpha beta hydrolase fold-3 domain protein	GO:0016021^cellular_component^integral component of membrane`GO:0016020^cellular_component^membrane`GO:0052689^molecular_function^carboxylic ester hydrolase activity`GO:0017171^molecular_function^serine hydrolase activity`GO:0009056^biological_process^catabolic process`GO:0006805^biological_process^xenobiotic metabolic process
lom300tf_i05375	700.439	-1.02121	0.351379	-2.9063	0.0213187	Catalyzes the conversion of inosine 5-phosphate (IMP) to xanthosine 5-phosphate (XMP), the first committed and rate- limiting step in the de novo synthesis of guanine nucleotides, and therefore plays an important role in the regulation of cell growth (By similarity)`COG0517	GO:0005737^cellular_component^cytoplasm`GO:0005634^cellular_component^nucleus`GO:0003938^molecular_function^IMP dehydrogenase activity`GO:0046872^molecular_function^metal ion binding`GO:0000166^molecular_function^nucleotide binding`GO:0006177^biological_process^GMP biosynthetic process
lom300tf_i05381	165.781	-0.981529	0.309136	-3.17508	0.0105837	Zinc finger protein	GO:0003676^molecular_function^nucleic acid binding
lom300tf_i05405	1237.4	-1.07155	0.369013	-2.90384	0.0214348	hydrolase activity, acting on carbon-nitrogen (but not peptide) bonds, in linear amidines	GO:0016813^molecular_function^hydrolase activity, acting on carbon-nitrogen (but not peptide) bonds, in linear amidines`GO:0046872^molecular_function^metal ion binding
lom300tf_i05413	322.795	-1.08774	0.223182	-4.87378	2.56819e-05	KAT8 regulatory NSL complex subunit 2	GO:0000123^cellular_component^histone acetyltransferase complex`GO:0043984^biological_process^histone H4-K16 acetylation`GO:0043981^biological_process^histone H4-K5 acetylation`GO:0043982^biological_process^histone H4-K8 acetylation
lom300tf_i05463	1195.4	-0.933687	0.312909	-2.98389	0.0174617	Protein kinase C and casein kinase substrate in neurons	GO:0005886^cellular_component^plasma membrane`GO:0060034^biological_process^notochord cell differentiation`GO:0014028^biological_process^notochord formation`GO:0097320^biological_process^plasma membrane tubulation
lom300tf_i05567	80.529	1.47271	0.489234	3.01023	0.0162912	member RAS oncogene family	GO:0005525^molecular_function^GTP binding`GO:0003924^molecular_function^GTPase activity
lom300tf_i05607	60.3877	4.0733	1.4366	2.83538	0.0252175	antigen processing and presentation of peptide antigen via MHC class I	GO:0016021^cellular_component^integral component of membrane`GO:0005886^cellular_component^plasma membrane
lom300tf_i05615	25.6317	3.68253	1.16587	3.15862	0.0110765	Cytoskeleton associated protein	.
lom300tf_i05619	227.806	0.782981	0.281153	2.7849	0.0282651	GRINL1A complex locus	GO:0005622^cellular_component^intracellular`GO:0060047^biological_process^heart contraction`GO:0035556^biological_process^intracellular signal transduction
lom300tf_i05645	55.9585	1.46077	0.471813	3.09607	0.0130107	Solute carrier family 44 member	GO:0016021^cellular_component^integral component of membrane`GO:0007605^biological_process^sensory perception of sound
lom300tf_i05731	455.362	-0.763709	0.222451	-3.43315	0.00511059	protein serine/threonine kinase activity	GO:0005737^cellular_component^cytoplasm`GO:0005634^cellular_component^nucleus`GO:0005524^molecular_function^ATP binding`GO:0004674^molecular_function^protein serine/threonine kinase activity`GO:0035556^biological_process^intracellular signal transduction`GO:0045948^biological_process^positive regulation of translational initiation
lom300tf_i05771	883.547	-1.21805	0.351674	-3.46359	0.00465254	purine NTP-dependent helicase activity	GO:0005737^cellular_component^cytoplasm`GO:0005730^cellular_component^nucleolus`GO:0005524^molecular_function^ATP binding`GO:0004004^molecular_function^ATP-dependent RNA helicase activity`GO:0003676^molecular_function^nucleic acid binding`GO:0010468^biological_process^regulation of gene expression`GO:0010501^biological_process^RNA secondary structure unwinding`GO:0006413^biological_process^transl…
lom300tf_i05773	504.398	-0.356049	0.130709	-2.72399	0.0324184	tHO complex	GO:0000445^cellular_component^THO complex part of transcription export complex`GO:0003729^molecular_function^mRNA binding`GO:0006406^biological_process^mRNA export from nucleus
lom300tf_i05777	77.8809	9.87229	1.17911	8.37269	1.69791e-14	DNA RNA NON-specific endonuclease	GO:0016787^molecular_function^hydrolase activity`GO:0046872^molecular_function^metal ion binding`GO:0003676^molecular_function^nucleic acid binding`GO:0006309^biological_process^apoptotic DNA fragmentation
lom300tf_i05789	544.764	0.802717	0.21267	3.77447	0.00172253	lipid transfer protein	.
lom300tf_i05793	101.635	1.16958	0.242136	4.83028	3.088e-05	chromobox homolog	GO:0005634^cellular_component^nucleus
lom300tf_i05823	439.035	-0.60639	0.232688	-2.60603	0.0426481	Coronin, actin binding protein	GO:0015629^cellular_component^actin cytoskeleton`GO:0051015^molecular_function^actin filament binding`GO:0030036^biological_process^actin cytoskeleton organization`GO:0001755^biological_process^neural crest cell migration
lom300tf_i05829	442.008	-1.9796	0.501911	-3.94413	0.000967782	Transporter	GO:0016021^cellular_component^integral component of membrane`GO:0005328^molecular_function^neurotransmitter:sodium symporter activity
lom300tf_i05849	692.432	-0.620367	0.218427	-2.84015	0.0249935	Sulfotransferase	GO:0008146^molecular_function^sulfotransferase activity
lom300tf_i05881	493.726	2.72375	0.379552	7.17622	9.08595e-11	chromosome 5 open reading frame 15	GO:0005768^cellular_component^endosome`GO:0016021^cellular_component^integral component of membrane`GO:0005802^cellular_component^trans-Golgi network
lom300tf_i05889	76.0901	2.55047	0.610124	4.18025	0.000418251	poliovirus receptor-related protein	GO:0005911^cellular_component^cell-cell junction`GO:0016021^cellular_component^integral component of membrane`GO:0050839^molecular_function^cell adhesion molecule binding`GO:0046982^molecular_function^protein heterodimerization activity`GO:0042803^molecular_function^protein homodimerization activity`GO:0007155^biological_process^cell adhesion`GO:0007286^biological_process^spermatid development`GO…
lom300tf_i05927	260.589	-3.37262	0.664527	-5.07522	1.04681e-05	parallel actin filament bundle assembly	GO:0051015^molecular_function^actin filament binding`GO:0060122^biological_process^inner ear receptor stereocilium organization`GO:0046549^biological_process^retinal cone cell development`GO:0007605^biological_process^sensory perception of sound`GO:0001964^biological_process^startle response`GO:0050808^biological_process^synapse organization
lom300tf_i05965	33.3146	2.89894	1.06681	2.71738	0.0329472	Proline rich 11	.
lom300tf_i06023	629.898	-0.720639	0.192244	-3.74857	0.00188085	Baculoviral IAP repeat containing	GO:0042981^biological_process^regulation of apoptotic process
lom300tf_i06033	271.793	-1.32246	0.511214	-2.5869	0.0444706	protease	GO:0005615^cellular_component^extracellular space`GO:0005509^molecular_function^calcium ion binding`GO:0004252^molecular_function^serine-type endopeptidase activity`GO:0007596^biological_process^blood coagulation`GO:0030195^biological_process^negative regulation of blood coagulation
lom300tf_i06059	294.793	2.0324	0.678281	2.9964	0.0168995	immunoglobulin heavy constant	GO:0032496^biological_process^response to lipopolysaccharide
lom300tf_i06141	35.6745	-2.09394	0.75544	-2.77181	0.0290431	gTPase, IMAP family member	GO:0005525^molecular_function^GTP binding
lom300tf_i06145	120.391	2.13076	0.795568	2.67829	0.0362331	RNA binding protein with multiple splicing	GO:0005685^cellular_component^U1 snRNP`GO:0003729^molecular_function^mRNA binding`GO:0042803^molecular_function^protein homodimerization activity`GO:0035614^molecular_function^snRNA stem-loop binding`GO:0030619^molecular_function^U1 snRNA binding`GO:0048813^biological_process^dendrite morphogenesis`GO:0000398^biological_process^mRNA splicing, via spliceosome`GO:0090259^biological_process^regulati…
lom300tf_i06163	237.688	1.55178	0.609309	2.54679	0.0483776	Zinc finger protein	GO:0003676^molecular_function^nucleic acid binding
lom300tf_i06169	284.667	-1.32155	0.262579	-5.03295	1.27625e-05	Phosphatidylinositol 4-kinase type	GO:0016301^molecular_function^kinase activity
lom300tf_i06197	680.928	-0.861415	0.337855	-2.54966	0.0480625	Calcium-binding protein	GO:0005509^molecular_function^calcium ion binding
lom300tf_i06201	320.723	-0.470972	0.157141	-2.99712	0.0168709	Family with sequence similarity 192, member A	.
lom300tf_i06225	52.7292	1.07106	0.371625	2.88211	0.022606	Zinc finger protein	GO:0003676^molecular_function^nucleic acid binding
lom300tf_i06241	45.812	2.79815	0.618118	4.52688	0.00010889	Transcription activator	GO:0005634^cellular_component^nucleus`GO:0043565^molecular_function^sequence-specific DNA binding`GO:0001077^molecular_function^transcriptional activator activity, RNA polymerase II proximal promoter sequence-specific DNA binding`GO:0045944^biological_process^positive regulation of transcription from RNA polymerase II promoter
lom300tf_i06251	421.211	0.678636	0.267204	2.53977	0.0490752	tetraspanin	GO:0005887^cellular_component^integral component of plasma membrane`GO:0007166^biological_process^cell surface receptor signaling pathway
lom300tf_i06255	244.117	1.21917	0.225025	5.41792	2.14076e-06	Ras and Rab interactor	GO:0007165^biological_process^signal transduction
lom300tf_i06307	43.0846	5.41304	0.90481	5.98251	1.14472e-07	Immunoglobulin V-set domain	GO:0016021^cellular_component^integral component of membrane
lom300tf_i06325	162.479	0.675507	0.218453	3.09223	0.0131321	kiaa2013	GO:0016021^cellular_component^integral component of membrane
lom300tf_i06569	30.4504	2.355	0.589455	3.99521	0.0008005	protease	GO:0004252^molecular_function^serine-type endopeptidase activity
lom300tf_i06603	779.307	-0.494294	0.174095	-2.83922	0.0250339	Phosphoinositide-3-kinase, regulatory subunit	GO:0005942^cellular_component^phosphatidylinositol 3-kinase complex`GO:0046935^molecular_function^1-phosphatidylinositol-3-kinase regulator activity`GO:0008286^biological_process^insulin receptor signaling pathway`GO:0046854^biological_process^phosphatidylinositol phosphorylation`GO:0043551^biological_process^regulation of phosphatidylinositol 3-kinase activity
lom300tf_i06793	6.5334	4.80771	1.43783	3.34373	0.00662404	dna replication licensing factor	GO:0005524^molecular_function^ATP binding`GO:0003677^molecular_function^DNA binding`GO:0006270^biological_process^DNA replication initiation
lom300tf_i06829	61.9573	2.46258	0.713661	3.45063	0.00484041	Zinc finger protein	GO:0003676^molecular_function^nucleic acid binding
lom300tf_i06851	132.151	0.545736	0.198768	2.74558	0.0308908	Spindle and kinetochore associated complex subunit	GO:0000940^cellular_component^condensed chromosome outer kinetochore`GO:0005876^cellular_component^spindle microtubule`GO:0008017^molecular_function^microtubule binding`GO:0051301^biological_process^cell division`GO:0007059^biological_process^chromosome segregation
lom300tf_i06873	170.987	2.08001	0.426029	4.88231	2.47394e-05	chromosome X open reading frame 38	.
lom300tf_i06885	40.5171	3.2805	1.00065	3.27836	0.00794133	TPX2, microtubule-associated, homolog (Xenopus laevis)	GO:0005874^cellular_component^microtubule`GO:0005819^cellular_component^spindle`GO:0032147^biological_process^activation of protein kinase activity`GO:0060236^biological_process^regulation of mitotic spindle organization
lom300tf_i06895	232.179	-1.19928	0.277564	-4.32075	0.000245061	Dehydrogenase reductase	.
lom300tf_i06927	16.5508	1.24667	0.421894	2.95493	0.0187959	Major Facilitator superfamily	GO:0031526^cellular_component^brush border membrane`GO:0016021^cellular_component^integral component of membrane`GO:0008493^molecular_function^tetracycline transmembrane transporter activity`GO:0015904^biological_process^tetracycline transport`GO:0055085^biological_process^transmembrane transport
lom300tf_i06939	585.763	5.74429	0.627033	9.16107	2.95308e-17	TIMP metallopeptidase inhibitor	GO:0005615^cellular_component^extracellular space`GO:0005578^cellular_component^proteinaceous extracellular matrix`GO:0008191^molecular_function^metalloendopeptidase inhibitor activity`GO:0002020^molecular_function^protease binding`GO:0043086^biological_process^negative regulation of catalytic activity`GO:0051045^biological_process^negative regulation of membrane protein ectodomain proteolysis`GO…
lom300tf_i06985	101.024	-1.59298	0.254791	-6.2521	2.46609e-08	CD20-like family	GO:0016021^cellular_component^integral component of membrane
lom300tf_i06991	114.205	0.537833	0.19681	2.73275	0.0317681	CTD (Carboxy-terminal domain, RNA polymerase II, polypeptide A)	GO:0004721^molecular_function^phosphoprotein phosphatase activity
lom300tf_i07021	45.7759	1.44797	0.465442	3.11096	0.0125488	peptidyl-prolyl cis-trans isomerase activity	GO:0003755^molecular_function^peptidyl-prolyl cis-trans isomerase activity`GO:0006457^biological_process^protein folding
lom300tf_i07297	101.748	-0.714903	0.243181	-2.9398	0.0195468	ras association (RalGDS AF-6) domain family (N-terminal) member	GO:0070507^biological_process^regulation of microtubule cytoskeleton organization`GO:0007165^biological_process^signal transduction
lom300tf_i07347	7.68757	6.1267	1.85035	3.31111	0.00728083	SOUL heme-binding protein	.
lom300tf_i07371	18.9064	1.89831	0.492217	3.85666	0.00130576	beta 1,3-galactosyltransferase-like	GO:0016020^cellular_component^membrane`GO:0016757^molecular_function^transferase activity, transferring glycosyl groups
lom300tf_i07441	32.0235	3.24067	1.03394	3.1343	0.0118213	eukaryotic translation initiation factor	GO:0005737^cellular_component^cytoplasm`GO:0003743^molecular_function^translation initiation factor activity
lom300tf_i07477	358.972	0.530184	0.192377	2.75596	0.0301948	Microtubule associated monoxygenase, calponin and LIM domain containing	GO:0005884^cellular_component^actin filament`GO:0032432^cellular_component^actin filament bundle`GO:0005737^cellular_component^cytoplasm`GO:0051015^molecular_function^actin filament binding`GO:0005509^molecular_function^calcium ion binding`GO:0051764^biological_process^actin crosslink formation`GO:0051017^biological_process^actin filament bundle assembly`GO:0051639^biological_process^actin filame…
lom300tf_i07481	22.6346	7.13898	1.1816	6.04179	8.12475e-08	Myosin binding protein C	GO:0003210^biological_process^cardiac atrium formation`GO:0003211^biological_process^cardiac ventricle formation`GO:0002027^biological_process^regulation of heart rate`GO:0055010^biological_process^ventricular cardiac muscle tissue morphogenesis
lom300tf_i07513	86.4396	-1.36915	0.279847	-4.8925	2.36575e-05	GPNloop GTPase 2	.
lom300tf_i07601	270.921	-0.73618	0.23714	-3.10441	0.0127506	peptidase (S8 and S53, subtilisin, kexin, sedolisin`COG4935	GO:0004252^molecular_function^serine-type endopeptidase activity
lom300tf_i07683	15.6412	-3.25351	1.2695	-2.56282	0.0466856	PPIases accelerate the folding of proteins (By similarity)	GO:0003755^molecular_function^peptidyl-prolyl cis-trans isomerase activity`GO:0006457^biological_process^protein folding
lom300tf_i07821	56.6539	-2.79947	0.735655	-3.80542	0.00155765	multiple EGF-like-domains	GO:0005576^cellular_component^extracellular region`GO:0005520^molecular_function^insulin-like growth factor binding`GO:0001558^biological_process^regulation of cell growth
lom300tf_i07907	269.76	-2.14468	0.381139	-5.62704	7.4924e-07	neurotrophic tyrosine kinase, receptor, type	GO:0016020^cellular_component^membrane`GO:0005524^molecular_function^ATP binding`GO:0004714^molecular_function^transmembrane receptor protein tyrosine kinase activity`GO:0042742^biological_process^defense response to bacterium`GO:0090594^biological_process^inflammatory response to wounding`GO:0002446^biological_process^neutrophil mediated immunity`GO:0007169^biological_process^transmembrane recep…
lom300tf_i07913	28.5743	8.39581	1.10519	7.59672	5.75887e-12	glyco-protein hormone	GO:0005737^cellular_component^cytoplasm`GO:0005615^cellular_component^extracellular space`GO:0005179^molecular_function^hormone activity`GO:0007267^biological_process^cell-cell signaling`GO:0007186^biological_process^G-protein coupled receptor signaling pathway`GO:0009755^biological_process^hormone-mediated signaling pathway`GO:0002155^biological_process^regulation of thyroid hormone mediated sig…
lom300tf_i08181	15.2616	-1.5067	0.506541	-2.97449	0.0179244	rho GTPase activating protein	GO:0005096^molecular_function^GTPase activator activity`GO:0008289^molecular_function^lipid binding`GO:0035023^biological_process^regulation of Rho protein signal transduction`GO:0007165^biological_process^signal transduction
lom300tf_i08691	355.387	1.04872	0.332036	3.15844	0.0110789	Anaphylotoxin-like domain	GO:0005615^cellular_component^extracellular space`GO:0004866^molecular_function^endopeptidase inhibitor activity`GO:0006956^biological_process^complement activation
lom300tf_i08855	34.8087	-3.14092	0.754321	-4.16391	0.00044258	Reverse transcriptase (RNA-dependent DNA polymerase)	GO:0003964^molecular_function^RNA-directed DNA polymerase activity
lom300tf_i09161	21.4069	-1.36449	0.483367	-2.82288	0.0259157	ATPase (type	GO:0016021^cellular_component^integral component of membrane`GO:0005524^molecular_function^ATP binding`GO:0016887^molecular_function^ATPase activity`GO:0006812^biological_process^cation transport
lom300tf_i09173	53.8216	-1.12042	0.403037	-2.77994	0.0285687	zinc finger protein 395	GO:0003676^molecular_function^nucleic acid binding
lom300tf_i09253	10.1527	3.57178	1.05084	3.39899	0.00565144	signal transducer and activator of transcription	GO:0005634^cellular_component^nucleus`GO:0004871^molecular_function^signal transducer activity`GO:0003700^molecular_function^DNA binding transcription factor activity`GO:0030097^biological_process^hemopoiesis
lom300tf_i09400	877.617	0.97493	0.307868	3.16671	0.0108305	Oxysterol-binding protein	GO:0006869^biological_process^lipid transport
lom300tf_i09405	611.898	-0.99544	0.340924	-2.91983	0.020565	nucleosomal DNA binding	GO:0005634^cellular_component^nucleus`GO:0003676^molecular_function^nucleic acid binding`GO:0003723^molecular_function^RNA binding`GO:0000398^biological_process^mRNA splicing, via spliceosome
lom300tf_i09423	1009.14	-0.978302	0.3446	-2.83895	0.0250339	PaNtothenate Kinase	GO:0005524^molecular_function^ATP binding`GO:0004594^molecular_function^pantothenate kinase activity`GO:0015937^biological_process^coenzyme A biosynthetic process`GO:0001878^biological_process^response to yeast
lom300tf_i09448	378.027	-0.887465	0.317	-2.79958	0.0273298	solute carrier family 35 member	GO:0016021^cellular_component^integral component of membrane
lom300tf_i09480	232.165	1.25725	0.458448	2.7424	0.0310721	peptidase m28	GO:0016021^cellular_component^integral component of membrane
lom300tf_i09492	456.218	-1.52361	0.251302	-6.06285	7.25509e-08	SPT2, Suppressor of Ty, domain containing 1 (S. cerevisiae)	.
lom300tf_i09509	878.14	-0.540002	0.160699	-3.36034	0.00632652	Family with sequence similarity 162, member	GO:0016021^cellular_component^integral component of membrane
lom300tf_i09525	515.09	-0.44755	0.171163	-2.61475	0.0419027	Central component in molecular interactions underlying sperm crawling. Forms an extensive filament system that extends from sperm villipoda, along the leading edge of the pseudopod (By similarity)	GO:0005789^cellular_component^endoplasmic reticulum membrane`GO:0016021^cellular_component^integral component of membrane`GO:0036269^biological_process^swimming behavior
lom300tf_i09542	165.457	3.1047	0.593032	5.2353	5.02362e-06	tripartite motif containing	GO:0005622^cellular_component^intracellular`GO:0008270^molecular_function^zinc ion binding
lom300tf_i09568	346.005	-0.604955	0.232457	-2.60244	0.0429995	glutamate-cysteine ligase activity	GO:0004357^molecular_function^glutamate-cysteine ligase activity`GO:0006750^biological_process^glutathione biosynthetic process
lom300tf_i09571	331.567	-0.681334	0.14856	-4.58627	8.66449e-05	RNA binding motif protein	GO:0005639^cellular_component^integral component of nuclear inner membrane`GO:0003676^molecular_function^nucleic acid binding`GO:0001525^biological_process^angiogenesis`GO:0006997^biological_process^nucleus organization`GO:1902531^biological_process^regulation of intracellular signal transduction
lom300tf_i09578	179.406	-1.10824	0.340137	-3.25822	0.00838225	golgin B1	GO:0005794^cellular_component^Golgi apparatus`GO:0016021^cellular_component^integral component of membrane
lom300tf_i09631	356.989	-0.717834	0.222441	-3.22708	0.00910891	Essential for recycling GMP and indirectly, cGMP (By similarity)	GO:0005524^molecular_function^ATP binding`GO:0004672^molecular_function^protein kinase activity
lom300tf_i09663	1034.27	1.51975	0.429537	3.53812	0.00370199	CAMK family protein kinase	.
lom300tf_i09711	316.354	-0.652403	0.226289	-2.88305	0.0225576	ubiquitin-conjugating enzyme	GO:0005737^cellular_component^cytoplasm`GO:0005524^molecular_function^ATP binding`GO:0061630^molecular_function^ubiquitin protein ligase activity`GO:0031625^molecular_function^ubiquitin protein ligase binding`GO:0000209^biological_process^protein polyubiquitination`GO:0006511^biological_process^ubiquitin-dependent protein catabolic process
lom300tf_i09728	250.845	1.65812	0.288353	5.75031	4.05522e-07	guanine nucleotide exchange factor	GO:0005089^molecular_function^Rho guanyl-nucleotide exchange factor activity`GO:0035023^biological_process^regulation of Rho protein signal transduction
lom300tf_i09740	319.148	-0.637394	0.209994	-3.03529	0.0152553	Transmembrane protein 115	GO:0005794^cellular_component^Golgi apparatus`GO:0016021^cellular_component^integral component of membrane`GO:0006890^biological_process^retrograde vesicle-mediated transport, Golgi to ER
lom300tf_i09741	177.86	0.819304	0.309022	2.65128	0.0386766	Serine Threonine protein kinase	GO:0031234^cellular_component^extrinsic component of cytoplasmic side of plasma membrane`GO:0005524^molecular_function^ATP binding`GO:0004715^molecular_function^non-membrane spanning protein tyrosine kinase activity`GO:0005102^molecular_function^receptor binding`GO:0034332^biological_process^adherens junction organization`GO:0030154^biological_process^cell differentiation`GO:0007417^biological_pr…
lom300tf_i09767	55.9672	1.45253	0.553714	2.62324	0.0411249	YY1 associated factor 2	GO:0046872^molecular_function^metal ion binding
lom300tf_i09777	59.6077	2.29552	0.491561	4.66986	6.2424e-05	Cell cycle control protein	GO:0016021^cellular_component^integral component of membrane
lom300tf_i09778	59.4491	2.92833	0.972282	3.01181	0.0162303	antigen identified by monoclonal antibody Ki-67	.
lom300tf_i09791	365.978	-0.97152	0.317188	-3.06292	0.0141593	deoxyribo-dipyrimidine photolyase	GO:0045892^biological_process^negative regulation of transcription, DNA-templated`GO:0009416^biological_process^response to light stimulus`GO:0009266^biological_process^response to temperature stimulus
lom300tf_i09800	804.36	-0.831355	0.265089	-3.13613	0.0117653	Cytochrome p450	GO:0016021^cellular_component^integral component of membrane`GO:0020037^molecular_function^heme binding`GO:0005506^molecular_function^iron ion binding`GO:0004497^molecular_function^monooxygenase activity`GO:0016705^molecular_function^oxidoreductase activity, acting on paired donors, with incorporation or reduction of molecular oxygen
lom300tf_i09807	70.4519	2.80068	0.982944	2.84928	0.0244647	fatty acid elongase	GO:0030176^cellular_component^integral component of endoplasmic reticulum membrane`GO:0102336^molecular_function^3-oxo-arachidoyl-CoA synthase activity`GO:0102337^molecular_function^3-oxo-cerotoyl-CoA synthase activity`GO:0102338^molecular_function^3-oxo-lignoceronyl-CoA synthase activity`GO:0009922^molecular_function^fatty acid elongase activity`GO:0102756^molecular_function^very-long-chain 3-ke…
lom300tf_i09816	703.741	1.28339	0.354379	3.62151	0.00283503	cysteine-serine-rich nuclear protein	GO:0021536^biological_process^diencephalon development`GO:0030901^biological_process^midbrain development
lom300tf_i09833	28.6521	2.96401	0.985081	3.0089	0.0163404	DBF4 homolog (S. cerevisiae)	GO:0003676^molecular_function^nucleic acid binding`GO:0008270^molecular_function^zinc ion binding
lom300tf_i09839	829.866	-0.977496	0.323127	-3.02511	0.0156592	Cytochrome c oxidase subunit	GO:0016021^cellular_component^integral component of membrane`GO:0005751^cellular_component^mitochondrial respiratory chain complex IV`GO:0004129^molecular_function^cytochrome-c oxidase activity`GO:0006123^biological_process^mitochondrial electron transport, cytochrome c to oxygen
lom300tf_i09844	598.99	-1.13197	0.432763	-2.61567	0.0418112	myosin heavy chain	GO:0016459^cellular_component^myosin complex`GO:0003774^molecular_function^motor activity
lom300tf_i09862	839.313	-0.695914	0.244717	-2.84375	0.0247881	Removes the N-terminal methionine from nascent proteins (By similarity)	GO:0005737^cellular_component^cytoplasm
lom300tf_i09868	75.3362	4.5051	1.42514	3.16116	0.0109938	HMG	GO:0005634^cellular_component^nucleus`GO:0003677^molecular_function^DNA binding`GO:0006355^biological_process^regulation of transcription, DNA-templated
lom300tf_i09887	118.375	-0.647536	0.177776	-3.64242	0.00265113	mitogen-activated protein kinase kinase kinase	GO:0005737^cellular_component^cytoplasm`GO:0005524^molecular_function^ATP binding`GO:0004674^molecular_function^protein serine/threonine kinase activity`GO:0032147^biological_process^activation of protein kinase activity`GO:0042981^biological_process^regulation of apoptotic process`GO:0007346^biological_process^regulation of mitotic cell cycle`GO:0023014^biological_process^signal transduction by …
lom300tf_i09899	174.649	1.12292	0.196357	5.71878	4.70396e-07	ELL associated factor	GO:0032783^cellular_component^ELL-EAF complex`GO:0070016^molecular_function^armadillo repeat domain binding`GO:0008013^molecular_function^beta-catenin binding`GO:0003682^molecular_function^chromatin binding`GO:0042074^biological_process^cell migration involved in gastrulation`GO:0060028^biological_process^convergent extension involved in axis elongation`GO:0060029^biological_process^convergent ex…
lom300tf_i09909	197.716	-0.732826	0.21797	-3.36205	0.00629582	TIMP metallopeptidase inhibitor	GO:0005615^cellular_component^extracellular space`GO:0008191^molecular_function^metalloendopeptidase inhibitor activity
lom300tf_i10012	449.691	-0.836217	0.27354	-3.05702	0.0143601	sorting nexin	GO:0035091^molecular_function^phosphatidylinositol binding
lom300tf_i10037	265.196	-0.738462	0.267726	-2.75827	0.0300015	acyl-CoA dehydrogenase	GO:0003995^molecular_function^acyl-CoA dehydrogenase activity`GO:0050660^molecular_function^flavin adenine dinucleotide binding
lom300tf_i10053	567.789	-1.53719	0.343983	-4.46881	0.000136084	apoptosis-related cysteine peptidase	GO:0005737^cellular_component^cytoplasm`GO:0097153^molecular_function^cysteine-type endopeptidase activity involved in apoptotic process
lom300tf_i10082	472.331	0.793218	0.237396	3.34132	0.00667585	The PI(3,5)P2 regulatory complex regulates both the synthesis and turnover of phosphatidylinositol 3,5-bisphosphate (PtdIns(3,5)P2). Necessary for proper vacuole morphology. Plays an important role in osmotically-induced vacuole fragmentation. Required for cytoplasm to vacuole transport (Cvt) vesicle formation, pexophagy and starvation-induced autophagy. Involved in correct atg9 trafficking to th…	GO:0000407^cellular_component^phagophore assembly site`GO:0080025^molecular_function^phosphatidylinositol-3,5-bisphosphate binding`GO:0032266^molecular_function^phosphatidylinositol-3-phosphate binding`GO:0000045^biological_process^autophagosome assembly
lom300tf_i10095	116.292	0.67891	0.208498	3.2562	0.00842083	Phosphatidylinositol glycan anchor biosynthesis, class Q	GO:0016021^cellular_component^integral component of membrane`GO:0017176^molecular_function^phosphatidylinositol N-acetylglucosaminyltransferase activity`GO:0006506^biological_process^GPI anchor biosynthetic process
lom300tf_i10110	329.76	0.954965	0.341588	2.79567	0.0275774	endothelial cell adhesion molecule	GO:0016021^cellular_component^integral component of membrane`GO:0120078^biological_process^cell adhesion involved in sprouting angiogenisis`GO:0070527^biological_process^platelet aggregation
lom300tf_i10125	87.4203	1.162	0.392466	2.96076	0.0185423	transcriptional adaptor 3	.
lom300tf_i10130	141.548	1.49176	0.553215	2.69654	0.0346108	allograft inflammatory factor 1-like	GO:0051015^molecular_function^actin filament binding`GO:0005509^molecular_function^calcium ion binding
lom300tf_i10143	33.3715	4.0475	1.11123	3.64237	0.00265113	Immunoglobulin V-set domain	GO:0016021^cellular_component^integral component of membrane
lom300tf_i10147	105.354	2.3163	0.370311	6.25502	2.42856e-08	carboxy-peptidase	GO:0005615^cellular_component^extracellular space`GO:0005794^cellular_component^Golgi apparatus`GO:0043025^cellular_component^neuronal cell body`GO:0030141^cellular_component^secretory granule`GO:0097060^cellular_component^synaptic membrane`GO:0004181^molecular_function^metallocarboxypeptidase activity`GO:0004185^molecular_function^serine-type carboxypeptidase activity`GO:0008270^molecular_functi…
lom300tf_i10154	338.77	0.565543	0.203176	2.78351	0.0283587	AHNAK nucleoprotein	GO:0016491^molecular_function^oxidoreductase activity
lom300tf_i10164	506.029	1.15183	0.373334	3.08524	0.0133874	phosphatidylinositol transfer protein	GO:0005622^cellular_component^intracellular`GO:0006810^biological_process^transport
lom300tf_i10225	411.339	-0.919766	0.315141	-2.91858	0.0206408	C1GALT1-specific chaperone 1	GO:0016263^molecular_function^glycoprotein-N-acetylgalactosamine 3-beta-galactosyltransferase activity`GO:0016267^biological_process^O-glycan processing, core 1
lom300tf_i10233	99.7623	3.73833	1.36251	2.7437	0.0309755	g2 mitotic-specific	GO:0005634^cellular_component^nucleus
lom300tf_i10240	410.892	-0.908078	0.185999	-4.88217	2.47394e-05	Protein phosphatase 1 regulatory subunit 37	.
lom300tf_i10261	36.3765	1.04733	0.373355	2.8052	0.0270097	SET binding protein 1	GO:0003677^molecular_function^DNA binding
lom300tf_i10266	549.447	0.80283	0.292175	2.74777	0.0307381	alanine racemase domain protein	GO:0005622^cellular_component^intracellular`GO:0030170^molecular_function^pyridoxal phosphate binding
lom300tf_i10283	123.648	1.12449	0.444067	2.53225	0.0498517	Ankyrin Repeat	GO:0005622^cellular_component^intracellular`GO:0035556^biological_process^intracellular signal transduction`GO:0016567^biological_process^protein ubiquitination
lom300tf_i10291	275.754	-0.752677	0.185186	-4.06444	0.000625345	Ring finger protein	GO:0005737^cellular_component^cytoplasm`GO:0005634^cellular_component^nucleus`GO:0000151^cellular_component^ubiquitin ligase complex`GO:0046872^molecular_function^metal ion binding`GO:0031624^molecular_function^ubiquitin conjugating enzyme binding`GO:0061630^molecular_function^ubiquitin protein ligase activity`GO:0032436^biological_process^positive regulation of proteasomal ubiquitin-dependent pr…
lom300tf_i10295	624.966	-1.17788	0.27202	-4.33013	0.000236216	pas domain protein	GO:0005634^cellular_component^nucleus`GO:0003682^molecular_function^chromatin binding`GO:0046983^molecular_function^protein dimerization activity`GO:0000981^molecular_function^RNA polymerase II transcription factor activity, sequence-specific DNA binding`GO:0000976^molecular_function^transcription regulatory region sequence-specific DNA binding`GO:0008045^biological_process^motor neuron axon guid…
lom300tf_i10303	114.04	0.630597	0.190534	3.30963	0.00731407	kiaa1033	GO:0005768^cellular_component^endosome`GO:0071203^cellular_component^WASH complex`GO:0016197^biological_process^endosomal transport`GO:0007032^biological_process^endosome organization
lom300tf_i10364	15.3236	3.309	1.15011	2.8771	0.0228659	Histone-lysine N-methyltransferase	GO:0005694^cellular_component^chromosome`GO:0005634^cellular_component^nucleus`GO:0018024^molecular_function^histone-lysine N-methyltransferase activity`GO:0008270^molecular_function^zinc ion binding`GO:0002244^biological_process^hematopoietic progenitor cell differentiation
lom300tf_i10372	54.0541	3.91235	0.626966	6.24013	2.63623e-08	Plakophilin	.
lom300tf_i10386	14.068	5.0246	1.3143	3.82302	0.00147027	myristoylated alanine-rich protein kinase C substrate	GO:0005516^molecular_function^calmodulin binding`GO:0007420^biological_process^brain development`GO:0060541^biological_process^respiratory system development`GO:0010842^biological_process^retina layer formation`GO:0035914^biological_process^skeletal muscle cell differentiation
lom300tf_i10406	286.141	0.699623	0.186602	3.74928	0.00187657	tripartite motif containing	GO:0005634^cellular_component^nucleus
lom300tf_i10469	129.423	0.953927	0.294846	3.23534	0.00890231	phosphatidylinositol-4-phosphate 5-kinase	GO:0005524^molecular_function^ATP binding`GO:0052813^molecular_function^phosphatidylinositol bisphosphate kinase activity`GO:0016307^molecular_function^phosphatidylinositol phosphate kinase activity
lom300tf_i10574	191.63	-1.10821	0.2156	-5.14013	7.80416e-06	protein tyrosine phosphatase	GO:0004725^molecular_function^protein tyrosine phosphatase activity
lom300tf_i10690	351.411	0.577184	0.201194	2.86879	0.0232808	2-oxoglutarate and iron-dependent oxygenase domain containing 3	GO:0016021^cellular_component^integral component of membrane`GO:0005506^molecular_function^iron ion binding`GO:0031418^molecular_function^L-ascorbic acid binding`GO:0016705^molecular_function^oxidoreductase activity, acting on paired donors, with incorporation or reduction of molecular oxygen
lom300tf_i10706	52.5755	1.48799	0.449403	3.31102	0.00728083	member RAS oncogene	GO:0005802^cellular_component^trans-Golgi network`GO:0031982^cellular_component^vesicle`GO:0005525^molecular_function^GTP binding`GO:0003924^molecular_function^GTPase activity`GO:0060036^biological_process^notochord cell vacuolation`GO:0016192^biological_process^vesicle-mediated transport
lom300tf_i10708	263.887	6.6569	0.855575	7.78061	1.45864e-12	MAM domain containing 4	GO:0016021^cellular_component^integral component of membrane
lom300tf_i10709	371.768	0.865482	0.233058	3.7136	0.00211119	bromodomain adjacent to zinc finger domain	GO:0046872^molecular_function^metal ion binding
lom300tf_i10719	784.743	1.1461	0.406316	2.82071	0.0260262	lysine (K)-specific demethylase	GO:0005634^cellular_component^nucleus`GO:0071558^molecular_function^histone demethylase activity (H3-K27 specific)`GO:0046872^molecular_function^metal ion binding`GO:0031101^biological_process^fin regeneration`GO:0060319^biological_process^primitive erythrocyte differentiation
lom300tf_i10725	161.853	0.623633	0.236783	2.63377	0.0402224	rabaptin, RAB GTPase binding effector protein	GO:0008083^molecular_function^growth factor activity`GO:0005096^molecular_function^GTPase activator activity`GO:0006897^biological_process^endocytosis
lom300tf_i10736	12.8208	4.14762	1.24694	3.32625	0.00697173	G2 M-phase specific E3 ubiquitin protein ligase	GO:0046872^molecular_function^metal ion binding`GO:0004842^molecular_function^ubiquitin-protein transferase activity
lom300tf_i10740	569.941	-0.475165	0.149012	-3.18877	0.010169	SNW domain containing 1	GO:0005681^cellular_component^spliceosomal complex`GO:0000398^biological_process^mRNA splicing, via spliceosome`GO:0014029^biological_process^neural crest formation`GO:0030513^biological_process^positive regulation of BMP signaling pathway
lom300tf_i10786	170.544	-1.51445	0.38811	-3.90211	0.00111846	Inositol polyphosphate-4-phosphatase, type	.
lom300tf_i10826	201.581	-0.813087	0.203598	-3.99359	0.000804915	Catalyzes the addition and repair of the essential 3- terminal CCA sequence in tRNAs without using a nucleic acid template. Adds these three nucleotides in the order of C, C, and A to the tRNA nucleotide-73, using CTP and ATP as substrates and producing inorganic pyrophosphate lom300tf_i10827 NA lom300tf_i10828 NA lom300tf_i10828 NA lom300tf_i10832 peptidase lom300tf_i10833 NA lom300tf_i10836 Met…	GO:0016779^molecular_function^nucleotidyltransferase activity`GO:0003723^molecular_function^RNA binding`GO:0001654^biological_process^eye development`GO:0001966^biological_process^thigmotaxis`GO:0008033^biological_process^tRNA processing`GO:0007632^biological_process^visual behavior
lom300tf_i10887	666.655	-0.796269	0.193783	-4.10908	0.000537551	cytidylyltransferase	GO:0003824^molecular_function^catalytic activity`GO:0009058^biological_process^biosynthetic process
lom300tf_i10895	576.75	-1.79364	0.430566	-4.16577	0.000439313	Oacyltransferase	GO:0005789^cellular_component^endoplasmic reticulum membrane`GO:0034736^molecular_function^cholesterol O-acyltransferase activity`GO:0008203^biological_process^cholesterol metabolic process
lom300tf_i10903	30.5969	3.77656	0.767714	4.91922	2.09708e-05	DDB1 and CUL4 associated factor 17	GO:0031526^cellular_component^brush border membrane`GO:0016021^cellular_component^integral component of membrane`GO:0000293^molecular_function^ferric-chelate reductase activity`GO:0010039^biological_process^response to iron ion
lom300tf_i10916	318.334	1.33183	0.455511	2.92382	0.0203597	Coronin, actin binding protein	GO:0015629^cellular_component^actin cytoskeleton`GO:0051015^molecular_function^actin filament binding`GO:0030036^biological_process^actin cytoskeleton organization`GO:0007420^biological_process^brain development`GO:0021952^biological_process^central nervous system projection neuron axonogenesis`GO:0001654^biological_process^eye development
lom300tf_i10924	38.0979	2.9165	0.629429	4.63356	7.24004e-05	DnaJ (Hsp40) homolog, subfamily C, member 28	.
lom300tf_i10927	12.2263	3.35802	0.860947	3.90038	0.00112433	Ankyrin Repeat	.
lom300tf_i10928	119.096	1.07531	0.355531	3.02452	0.0156737	Zinc finger protein	GO:0003676^molecular_function^nucleic acid binding
lom300tf_i10937	824.687	1.06982	0.369186	2.89779	0.021782	lysine (K)-specific demethylase	GO:0005634^cellular_component^nucleus`GO:0071558^molecular_function^histone demethylase activity (H3-K27 specific)`GO:0046872^molecular_function^metal ion binding`GO:0031101^biological_process^fin regeneration`GO:0060319^biological_process^primitive erythrocyte differentiation
lom300tf_i10956	542.925	1.04688	0.359276	2.91386	0.0208955	high mobility group	GO:0005634^cellular_component^nucleus`GO:0003677^molecular_function^DNA binding
lom300tf_i10957	111.806	1.04473	0.27745	3.76547	0.00177614	cytokine receptor-like factor 3	.
lom300tf_i11030	1381.72	-0.869737	0.226604	-3.83813	0.00139367	solute carrier family 16, member 6 (monocarboxylic acid transporter 7)	GO:0016021^cellular_component^integral component of membrane`GO:0055085^biological_process^transmembrane transport
lom300tf_i11031	426.412	-0.719557	0.174396	-4.12598	0.00050677	GC-rich sequence DNA-binding factor	GO:0005634^cellular_component^nucleus`GO:0003677^molecular_function^DNA binding`GO:0003700^molecular_function^DNA binding transcription factor activity
lom300tf_i11163	224.04	-0.470787	0.160903	-2.9259	0.020252	Proline-rich coiled-coil	GO:0003677^molecular_function^DNA binding`GO:0003700^molecular_function^DNA binding transcription factor activity`GO:0030154^biological_process^cell differentiation
lom300tf_i11169	633.254	-0.846438	0.205231	-4.12432	0.000509178	oligopeptidase a	GO:0046872^molecular_function^metal ion binding`GO:0004222^molecular_function^metalloendopeptidase activity
lom300tf_i11187	304.13	-1.3614	0.181045	-7.51966	9.61903e-12	Leucine zipper-ef-hand containing transmembrane protein	GO:0016021^cellular_component^integral component of membrane`GO:0005743^cellular_component^mitochondrial inner membrane`GO:0043022^molecular_function^ribosome binding`GO:0006875^biological_process^cellular metal ion homeostasis
lom300tf_i11201	86.3192	-1.90475	0.415125	-4.58837	8.6207e-05	family with sequence similarity 171, member A2	GO:0016021^cellular_component^integral component of membrane
lom300tf_i11209	124.859	0.937615	0.351022	2.6711	0.0368227	Functions as component of the Arp2 3 complex which is involved in regulation of actin polymerization and together with an activating nucleation-promoting factor (NPF) mediates the formation of branched actin networks (By similarity)	GO:0005885^cellular_component^Arp2/3 protein complex`GO:0005737^cellular_component^cytoplasm`GO:0051015^molecular_function^actin filament binding`GO:0034314^biological_process^Arp2/3 complex-mediated actin nucleation`GO:0016477^biological_process^cell migration
lom300tf_i11212	71.0425	1.35816	0.48705	2.78854	0.0280372	Catalyzes the methyl esterification of L-isoaspartyl residues in peptides and proteins that result from spontaneous decomposition of normal L-aspartyl and L-asparaginyl residues. It plays a role in the repair and or degradation of damaged proteins (By similarity)	GO:0004719^molecular_function^protein-L-isoaspartate (D-aspartate) O-methyltransferase activity
lom300tf_i11217	73.3653	3.65596	1.04321	3.50451	0.00410581	DEP domain containing 7	GO:0005622^cellular_component^intracellular`GO:0035556^biological_process^intracellular signal transduction`GO:0007165^biological_process^signal transduction
lom300tf_i11221	1136.17	-0.86944	0.297474	-2.92274	0.0204129	glycerol3phosphate acyltransferase	GO:0008374^molecular_function^O-acyltransferase activity`GO:0044255^biological_process^cellular lipid metabolic process
lom300tf_i11237	465.735	1.01939	0.398789	2.55621	0.0474068	Repressor of RNA polymerase III transcription maf1	GO:0005634^cellular_component^nucleus`GO:0016480^biological_process^negative regulation of transcription from RNA polymerase III promoter`GO:0006351^biological_process^transcription, DNA-templated
lom300tf_i11263	155.361	0.594167	0.190718	3.11543	0.0124239	CD40 molecule, TNF receptor superfamily member 5	GO:0009897^cellular_component^external side of plasma membrane`GO:0005887^cellular_component^integral component of plasma membrane`GO:0042615^molecular_function^CD154 receptor binding`GO:0005031^molecular_function^tumor necrosis factor-activated receptor activity`GO:0097190^biological_process^apoptotic signaling pathway`GO:0006954^biological_process^inflammatory response`GO:0007275^biological_pro…
lom300tf_i11285	21.7528	2.95181	1.01638	2.90424	0.0214261	Required for chromosome condensation and partitioning (By similarity)	GO:0005694^cellular_component^chromosome`GO:0005634^cellular_component^nucleus`GO:0005524^molecular_function^ATP binding`GO:0051276^biological_process^chromosome organization
lom300tf_i11288	337.6	-1.0971	0.318532	-3.44424	0.00493302	zinc finger protein	GO:0003676^molecular_function^nucleic acid binding
lom300tf_i11291	991.111	1.76373	0.520824	3.38642	0.00587242	succinyl-diaminopimelate desuccinylase activity	GO:0016805^molecular_function^dipeptidase activity`GO:0008237^molecular_function^metallopeptidase activity
lom300tf_i11307	127.034	-0.957556	0.330309	-2.89897	0.0217202	GTP-binding Protein	GO:0016020^cellular_component^membrane`GO:0005525^molecular_function^GTP binding`GO:0003924^molecular_function^GTPase activity`GO:0007165^biological_process^signal transduction
lom300tf_i11309	115.502	-1.40099	0.419874	-3.33669	0.00676452	Forms a fork protection complex (FPC) with csm-3 and which is required for chromosome segregation during meiosis and DNA damage repair. FPC coordinates leading and lagging strand synthesis and moves with the replication fork. FPC stabilizes replication forks in a configuration that is recognized by replication checkpoint sensors	.
lom300tf_i11319	513.479	-0.767304	0.220658	-3.47734	0.00445827	Catalyzes the oxidation of 5,10- methylenetetrahydrofolate to 5,10-methenyltetrahydrofolate and then the hydrolysis of 5,10-methenyltetrahydrofolate to 10- formyltetrahydrofolate (By similarity)`COG2759	GO:0005737^cellular_component^cytoplasm`GO:0005524^molecular_function^ATP binding`GO:0004329^molecular_function^formate-tetrahydrofolate ligase activity`GO:0004477^molecular_function^methenyltetrahydrofolate cyclohydrolase activity`GO:0004488^molecular_function^methylenetetrahydrofolate dehydrogenase (NADP+) activity`GO:0009257^biological_process^10-formyltetrahydrofolate biosynthetic process`GO:…
lom300tf_i11320	104.359	1.15989	0.279301	4.15282	0.000458937	F-box protein 22	.
lom300tf_i11325	93.4716	-0.930722	0.328205	-2.83579	0.0252007	potassium channel tetramerisation domain containing	GO:0051260^biological_process^protein homooligomerization
lom300tf_i11349	166.673	-0.736661	0.219668	-3.35352	0.00644737	elongation factor, RNA polymerase	GO:0016021^cellular_component^integral component of membrane
lom300tf_i11353	545.299	-0.886273	0.285003	-3.1097	0.0125886	Cytochrome p450	GO:0020037^molecular_function^heme binding`GO:0005506^molecular_function^iron ion binding`GO:0004497^molecular_function^monooxygenase activity`GO:0016705^molecular_function^oxidoreductase activity, acting on paired donors, with incorporation or reduction of molecular oxygen
lom300tf_i11434	67.8126	3.10686	0.989862	3.13868	0.0116994	serine threonine-protein kinase	GO:0005524^molecular_function^ATP binding`GO:0004674^molecular_function^protein serine/threonine kinase activity`GO:0007049^biological_process^cell cycle
lom300tf_i11438	502.44	-0.977581	0.278388	-3.51158	0.00401381	rho GTPase activating protein	GO:0005096^molecular_function^GTPase activator activity`GO:0008289^molecular_function^lipid binding`GO:0035023^biological_process^regulation of Rho protein signal transduction`GO:0007165^biological_process^signal transduction
lom300tf_i11441	538.042	0.69937	0.180285	3.87924	0.00120593	DNA-dependent RNA polymerase catalyzes the transcription of DNA into RNA using the four ribonucleoside triphosphates as substrates (By similarity)	GO:0016021^cellular_component^integral component of membrane
lom300tf_i11465	92.5297	-0.603644	0.212305	-2.84329	0.0248159	ring finger and CCCH-type domains	GO:0003676^molecular_function^nucleic acid binding`GO:0008270^molecular_function^zinc ion binding
lom300tf_i11466	405.178	-0.518927	0.193494	-2.68188	0.0359231	Splicing factor 3b subunit	GO:0005634^cellular_component^nucleus
lom300tf_i11476	213.774	-0.626835	0.23001	-2.72525	0.0323233	CWC25 spliceosome-associated protein homolog (S. cerevisiae)	.
lom300tf_i11479	175.933	-0.6647	0.227024	-2.92788	0.0201492	cystinosin	GO:0016021^cellular_component^integral component of membrane`GO:0005765^cellular_component^lysosomal membrane`GO:0015184^molecular_function^L-cystine transmembrane transporter activity`GO:0015811^biological_process^L-cystine transport
lom300tf_i11500	47.7636	2.90565	0.941846	3.08506	0.0133909	MARCKS-like 1	GO:0005516^molecular_function^calmodulin binding`GO:0016301^molecular_function^kinase activity`GO:0007420^biological_process^brain development`GO:0060027^biological_process^convergent extension involved in gastrulation`GO:0003381^biological_process^epithelial cell morphogenesis involved in gastrulation`GO:0007369^biological_process^gastrulation`GO:0060541^biological_process^respiratory system dev…
lom300tf_i11506	19.2529	3.76886	1.04462	3.60788	0.00296043	cell division cycle associated 5	GO:0008278^cellular_component^cohesin complex`GO:0005634^cellular_component^nucleus`GO:0003682^molecular_function^chromatin binding`GO:0006302^biological_process^double-strand break repair`GO:0007076^biological_process^mitotic chromosome condensation`GO:0007080^biological_process^mitotic metaphase plate congression`GO:0007064^biological_process^mitotic sister chromatid cohesion`GO:0031536^biologi…
lom300tf_i11511	96.5704	-1.0675	0.260505	-4.0978	0.000557479	Teashirt zinc finger homeobox	GO:0003677^molecular_function^DNA binding`GO:0010468^biological_process^regulation of gene expression
lom300tf_i11616	94.4998	-0.707209	0.276279	-2.55977	0.0470065	pathogenesis	.
lom300tf_i11710	548.93	-1.59603	0.4565	-3.49623	0.00421079	long-chain fatty acid transport	.
lom300tf_i11760	202.597	-0.974657	0.238568	-4.08544	0.000581644	and Sec7 domain	GO:0005086^molecular_function^ARF guanyl-nucleotide exchange factor activity`GO:0032012^biological_process^regulation of ARF protein signal transduction
lom300tf_i11773	407.937	-0.315929	0.118023	-2.67684	0.0363706	ubiquitin carboxyl-terminal hydrolase	GO:1904888^biological_process^cranial skeletal system development
lom300tf_i11809	228.793	-1.12483	0.30422	-3.69741	0.00223414	mannosyl (alpha-1,3-)-glycoprotein beta-1,2-N-acetylglucosaminyltransferase	GO:0016021^cellular_component^integral component of membrane`GO:0008375^molecular_function^acetylglucosaminyltransferase activity`GO:0006486^biological_process^protein glycosylation
lom300tf_i11811	287.243	-1.09197	0.27817	-3.92553	0.00103683	amino acids such as threonine, to avoid such errors, it has a posttransfer editing activity that hydrolyzes mischarged Thr-tRNA(Val) in a tRNA-dependent manner (By similarity)	GO:0005737^cellular_component^cytoplasm`GO:0005524^molecular_function^ATP binding`GO:0004832^molecular_function^valine-tRNA ligase activity`GO:0006438^biological_process^valyl-tRNA aminoacylation
lom300tf_i11849	293.85	-1.01636	0.308112	-3.29866	0.00751968	tripartite motif containing	GO:0046872^molecular_function^metal ion binding
lom300tf_i11873	128.993	1.93923	0.457133	4.24215	0.000329146	3-5 exoribonuclease that releases 5-nucleoside monophosphates and is involved in maturation of structured RNAs (By similarity)`COG1112 lom300tf_i10145 NA lom300tf_i10144 NA lom300tf_i11983 attachment protein cab07_TR3676_c0_g1_i1 NA lom300tf_i10001 Cytochrome p450 cab08_TR19509_c0_g1_i1 NA lom300tf_i10155 NA lom300tf_i11865 NA lom300tf_i09988 cytochrome b5 lom300tf_i09989 nucleolar protein 8 cab0…	GO:0030374^molecular_function^ligand-dependent nuclear receptor transcription coactivator activity
lom300tf_i11896	185.394	-1.16549	0.268834	-4.33534	0.000231135	membrane	GO:0030176^cellular_component^integral component of endoplasmic reticulum membrane`GO:0030173^cellular_component^integral component of Golgi membrane`GO:0046964^molecular_function^3'-phosphoadenosine 5'-phosphosulfate transmembrane transporter activity
lom300tf_i11902	158.265	0.759959	0.213345	3.56211	0.00343437	Mitochondrial E3 ubiquitin protein ligase 1	GO:0016021^cellular_component^integral component of membrane`GO:0004842^molecular_function^ubiquitin-protein transferase activity`GO:0006996^biological_process^organelle organization
lom300tf_i11907	407.218	-1.2196	0.347406	-3.51058	0.00402699	DNA polymerase iii	GO:0003676^molecular_function^nucleic acid binding
lom300tf_i11921	440.132	0.901911	0.283511	3.18121	0.0103979	alpha-l-fucosidase	GO:0004560^molecular_function^alpha-L-fucosidase activity`GO:0006004^biological_process^fucose metabolic process
lom300tf_i11926	368.105	-0.698225	0.248769	-2.80672	0.0269286	Component of the Mediator complex, a coactivator involved in regulated gene transcription of nearly all RNA polymerase II-dependent genes. Mediator functions as a bridge to convey information from gene-specific regulatory proteins to the basal RNA polymerase II transcription machinery. Mediator is recruited to promoters by direct interactions with regulatory proteins and serves as a scaffold for …	GO:0000307^cellular_component^cyclin-dependent protein kinase holoenzyme complex`GO:0005634^cellular_component^nucleus`GO:0016538^molecular_function^cyclin-dependent protein serine/threonine kinase regulator activity`GO:0045737^biological_process^positive regulation of cyclin-dependent protein serine/threonine kinase activity`GO:1901409^biological_process^positive regulation of phosphorylation of…
lom300tf_i11930	312.385	-0.980141	0.326396	-3.00292	0.0166088	dual-specificity tyrosine-(Y)-phosphorylation regulated kinase	GO:0005524^molecular_function^ATP binding`GO:0004672^molecular_function^protein kinase activity
lom300tf_i11932	40.249	4.0166	0.622828	6.44898	7.72744e-09	transposon protein	GO:0005634^cellular_component^nucleus`GO:0000977^molecular_function^RNA polymerase II regulatory region sequence-specific DNA binding`GO:0003700^molecular_function^DNA binding transcription factor activity`GO:0006357^biological_process^regulation of transcription from RNA polymerase II promoter
lom300tf_i11933	852.984	-1.01045	0.227063	-4.45007	0.000146719	Responsible for the deiodination of T4 (3,5,3,5- tetraiodothyronine) (By similarity)	GO:0016021^cellular_component^integral component of membrane`GO:0004800^molecular_function^thyroxine 5'-deiodinase activity`GO:0042446^biological_process^hormone biosynthetic process`GO:0061074^biological_process^regulation of neural retina development
lom300tf_i11939	40.2403	1.67111	0.44931	3.71927	0.00207013	Myotubularin related protein	GO:0004725^molecular_function^protein tyrosine phosphatase activity
lom300tf_i11941	387.845	1.41249	0.320783	4.40325	0.000177486	elongation of very long chain fatty acids protein	GO:0030176^cellular_component^integral component of endoplasmic reticulum membrane`GO:0102336^molecular_function^3-oxo-arachidoyl-CoA synthase activity`GO:0102337^molecular_function^3-oxo-cerotoyl-CoA synthase activity`GO:0102338^molecular_function^3-oxo-lignoceronyl-CoA synthase activity`GO:0009922^molecular_function^fatty acid elongase activity`GO:0102756^molecular_function^very-long-chain 3-ke…
lom300tf_i11953	25.7361	3.05984	0.99899	3.06293	0.0141593	Unc51-like kinase	GO:0005524^molecular_function^ATP binding`GO:0004674^molecular_function^protein serine/threonine kinase activity
lom300tf_i11970	110.752	0.952143	0.285445	3.33564	0.00678724	transmembrane protein 51	GO:0016021^cellular_component^integral component of membrane
lom300tf_i11991	185.355	-0.605557	0.232253	-2.60731	0.0425331	Polycomb group ring finger	.
lom300tf_i12004	55.5147	1.4242	0.545807	2.60936	0.0423532	adp-ribosylation factor interacting protein	GO:0032588^cellular_component^trans-Golgi network membrane`GO:0070273^molecular_function^phosphatidylinositol-4-phosphate binding`GO:0019904^molecular_function^protein domain specific binding`GO:0050708^biological_process^regulation of protein secretion
lom300tf_i12014	337.228	-0.539495	0.209331	-2.57723	0.0453044	Located at the back of the 30S subunit body where it stabilizes the conformation of the head with respect to the body (By similarity)	GO:0005840^cellular_component^ribosome`GO:0003723^molecular_function^RNA binding`GO:0003735^molecular_function^structural constituent of ribosome`GO:0006412^biological_process^translation
lom300tf_i12026	39.1623	3.1706	0.698736	4.53763	0.000104418	chromatin assembly factor 1 subunit	GO:0033186^cellular_component^CAF-1 complex`GO:0005634^cellular_component^nucleus`GO:0042393^molecular_function^histone binding`GO:0048568^biological_process^embryonic organ development`GO:0000278^biological_process^mitotic cell cycle`GO:0006334^biological_process^nucleosome assembly`GO:0060041^biological_process^retina development in camera-type eye
lom300tf_i12028	163.919	1.46788	0.232359	6.31728	1.67661e-08	RNA polymerase II, TATA box binding protein (TBP)-associated factor	GO:0005669^cellular_component^transcription factor TFIID complex`GO:0035035^molecular_function^histone acetyltransferase binding`GO:0003713^molecular_function^transcription coactivator activity`GO:0008134^molecular_function^transcription factor binding`GO:0044212^molecular_function^transcription regulatory region DNA binding`GO:0006357^biological_process^regulation of transcription from RNA polym…
lom300tf_i12037	37.9703	3.43102	1.11771	3.06967	0.0139309	cell division cycle associated 8	.
lom300tf_i12053	460.767	-0.431551	0.157185	-2.74551	0.0308908	attachment protein	GO:0031201^cellular_component^SNARE complex`GO:0005774^cellular_component^vacuolar membrane`GO:0005483^molecular_function^soluble NSF attachment protein activity`GO:0019905^molecular_function^syntaxin binding`GO:0006886^biological_process^intracellular protein transport`GO:0061025^biological_process^membrane fusion`GO:0035494^biological_process^SNARE complex disassembly
lom300tf_i12067	149.553	0.925329	0.235231	3.93371	0.00100478	chitinase	GO:0005615^cellular_component^extracellular space`GO:0008061^molecular_function^chitin binding`GO:0005975^biological_process^carbohydrate metabolic process`GO:0045766^biological_process^positive regulation of angiogenesis
lom300tf_i12073	1090.01	-1.23786	0.247444	-5.00261	1.463e-05	solute carrier family 16, member 1 (monocarboxylic acid transporter 1)	GO:0016021^cellular_component^integral component of membrane`GO:0005887^cellular_component^integral component of plasma membrane`GO:0015129^molecular_function^lactate transmembrane transporter activity`GO:0008028^molecular_function^monocarboxylic acid transmembrane transporter activity
lom300tf_i12092	117.613	-1.70592	0.294293	-5.79668	3.14937e-07	family with sequence similarity 129, member	.
lom300tf_i12124	130.867	-0.569924	0.210201	-2.71133	0.0334456	wd repeat	GO:0016021^cellular_component^integral component of membrane
lom300tf_i12126	41.9775	2.8858	0.860169	3.35493	0.00642602	DNA gyrase negatively supercoils closed circular double- stranded DNA in an ATP-dependent manner and also catalyzes the interconversion of other topological isomers of double-stranded DNA rings, including catenanes and knotted rings (By similarity)	GO:0005634^cellular_component^nucleus`GO:0005524^molecular_function^ATP binding`GO:0003677^molecular_function^DNA binding`GO:0003918^molecular_function^DNA topoisomerase type II (ATP-hydrolyzing) activity`GO:0031100^biological_process^animal organ regeneration`GO:0007059^biological_process^chromosome segregation`GO:0006265^biological_process^DNA topological change`GO:0044774^biological_process^mi…
lom300tf_i12158	47.9131	2.44456	0.913809	2.67513	0.036528	ZP	.
lom300tf_i12179	102.085	-0.705516	0.273801	-2.57675	0.0453224	GTP binding protein	GO:0005525^molecular_function^GTP binding`GO:0003924^molecular_function^GTPase activity
lom300tf_i12182	94.5369	-0.888331	0.313761	-2.83124	0.0254327	dispatched homolog	GO:0016021^cellular_component^integral component of membrane
lom300tf_i12202	166.247	-0.667564	0.254339	-2.62471	0.0410219	myosin heavy chain	GO:0016459^cellular_component^myosin complex`GO:0003779^molecular_function^actin binding`GO:0005524^molecular_function^ATP binding`GO:0003774^molecular_function^motor activity`GO:0035479^biological_process^angioblast cell migration from lateral mesoderm to midline`GO:0048844^biological_process^artery morphogenesis
lom300tf_i12222	97.7012	1.84659	0.318199	5.80327	3.05884e-07	Yip1 domain family	GO:0005794^cellular_component^Golgi apparatus`GO:0016021^cellular_component^integral component of membrane`GO:0017137^molecular_function^Rab GTPase binding
lom300tf_i12430	34.466	0.945728	0.350751	2.6963	0.0346196	protein tyrosine phosphatase	GO:0005737^cellular_component^cytoplasm`GO:0005856^cellular_component^cytoskeleton`GO:0004725^molecular_function^protein tyrosine phosphatase activity
lom300tf_i12476	27.2026	1.73266	0.398369	4.34937	0.00022004	ORAI calcium release-activated calcium modulator	GO:0016021^cellular_component^integral component of membrane
lom300tf_i12483	144.025	-2.20828	0.610527	-3.617	0.0028739	type i phosphodiesterase nucleotide pyrophosphatase	GO:0016021^cellular_component^integral component of membrane`GO:0003824^molecular_function^catalytic activity`GO:0008152^biological_process^metabolic process
lom300tf_i12486	77.5713	0.840152	0.31693	2.6509	0.0386989	Cell division control protein	GO:0005525^molecular_function^GTP binding
lom300tf_i12518	740.673	-0.383631	0.148209	-2.58844	0.0443053	serine arginine repetitive matrix	GO:0006397^biological_process^mRNA processing
lom300tf_i12521	54.9502	1.57944	0.545577	2.89498	0.0219362	o-methyltransferase	GO:0017096^molecular_function^acetylserotonin O-methyltransferase activity`GO:0019438^biological_process^aromatic compound biosynthetic process
lom300tf_i12525	100.672	0.686262	0.218762	3.13702	0.0117384	Oxygenase that introduces the hydroxyl group at carbon five of 2-nonaprenyl-3-methyl-6-methoxy-1,4-benzoquinol resulting in the formation of 2-nonaprenyl-3-methyl-5-hydroxy-6-methoxy-1,4- benzoquinol (By similarity)	GO:0031314^cellular_component^extrinsic component of mitochondrial inner membrane`GO:0046872^molecular_function^metal ion binding`GO:0016709^molecular_function^oxidoreductase activity, acting on paired donors, with incorporation or reduction of molecular oxygen, NAD(P)H as one donor, and incorporation of one atom of oxygen`GO:0006744^biological_process^ubiquinone biosynthetic process
lom300tf_i12530	185.018	-0.920329	0.283839	-3.24243	0.00873946	alpha- and gamma-adaptin binding protein	GO:0005525^molecular_function^GTP binding`GO:0003924^molecular_function^GTPase activity
lom300tf_i12534	198.317	0.584977	0.160646	3.6414	0.00265968	mitogen-activated protein kinase kinase kinase kinase	GO:0005622^cellular_component^intracellular`GO:0005524^molecular_function^ATP binding`GO:0008349^molecular_function^MAP kinase kinase kinase kinase activity
lom300tf_i12539	249.554	1.10995	0.353161	3.1429	0.0115649	Tumor necrosis factor receptor superfamily member	GO:0005887^cellular_component^integral component of plasma membrane`GO:0005031^molecular_function^tumor necrosis factor-activated receptor activity`GO:0097190^biological_process^apoptotic signaling pathway`GO:0006955^biological_process^immune response`GO:0006954^biological_process^inflammatory response`GO:0007275^biological_process^multicellular organism development`GO:0042981^biological_process^…
lom300tf_i12545	289.542	0.661815	0.232829	2.84249	0.0248632	Cell division control protein	GO:0005525^molecular_function^GTP binding`GO:0007049^biological_process^cell cycle`GO:0051301^biological_process^cell division
lom300tf_i12547	68.5579	-1.25669	0.345324	-3.63916	0.00267581	von Willebrand factor, type A	.
lom300tf_i12605	99.9166	0.894886	0.246902	3.62445	0.00280883	Dtdp-4-dehydrorhamnose reductase	GO:0006730^biological_process^one-carbon metabolic process`GO:0006556^biological_process^S-adenosylmethionine biosynthetic process
lom300tf_i12614	262.033	1.18999	0.396668	2.99996	0.0167371	adrenomedullin	GO:0005576^cellular_component^extracellular region`GO:0005179^molecular_function^hormone activity
lom300tf_i12622	106.422	-2.06081	0.458101	-4.49858	0.000121203	Sema domain, immunoglobulin domain (Ig), transmembrane domain (TM) and short cytoplasmic domain, (Semaphorin)	GO:0005615^cellular_component^extracellular space`GO:0038191^molecular_function^neuropilin binding`GO:0050919^biological_process^negative chemotaxis
lom300tf_i12711	55.5977	1.72779	0.504255	3.42643	0.00520957	selenoprotein N, 1	GO:0016021^cellular_component^integral component of membrane
lom300tf_i12757	43.2228	4.91475	1.31354	3.74162	0.00192478	Zona pellucida-like domain	GO:0016021^cellular_component^integral component of membrane
lom300tf_i12767	80.4308	-0.952311	0.199127	-4.78244	3.80515e-05	F-box and WD repeat domain containing 9	.
lom300tf_i12768	147.076	1.96453	0.514338	3.81953	0.00148671	Histone-lysine N-methyltransferase	GO:0046872^molecular_function^metal ion binding
lom300tf_i12780	43.8631	-1.16094	0.373076	-3.1118	0.012522	Zinc finger protein	GO:0003676^molecular_function^nucleic acid binding
lom300tf_i12787	227.387	1.17477	0.346941	3.38609	0.00587591	Rap guanine nucleotide exchange factor (GEF) 1	GO:0005622^cellular_component^intracellular`GO:0005085^molecular_function^guanyl-nucleotide exchange factor activity`GO:0007264^biological_process^small GTPase mediated signal transduction
lom300tf_i12791	46.5973	3.3267	1.09693	3.03272	0.0153454	Origin recognition complex subunit 6	GO:0005664^cellular_component^nuclear origin of replication recognition complex`GO:0003688^molecular_function^DNA replication origin binding`GO:0006270^biological_process^DNA replication initiation
lom300tf_i12796	180.587	-0.486892	0.174632	-2.78811	0.0280667	modulation by virus of host morphology or physiology	GO:0005634^cellular_component^nucleus`GO:0003676^molecular_function^nucleic acid binding`GO:0003723^molecular_function^RNA binding`GO:0000398^biological_process^mRNA splicing, via spliceosome
lom300tf_i12812	552.481	-0.579558	0.200793	-2.88635	0.0223993	Band 7 protein	GO:0016020^cellular_component^membrane
lom300tf_i12815	239.46	-0.518766	0.202039	-2.56765	0.0462559	serine arginine repetitive matrix	.
lom300tf_i12821	259.546	-0.668435	0.173553	-3.85148	0.00133039	tafazzin	GO:0016746^molecular_function^transferase activity, transferring acyl groups`GO:0007507^biological_process^heart development`GO:0001947^biological_process^heart looping`GO:0006644^biological_process^phospholipid metabolic process`GO:0045823^biological_process^positive regulation of heart contraction
lom300tf_i12829	112.931	-1.44667	0.568622	-2.54416	0.0486156	DNA fragmentation factor, 40kDa, beta polypeptide (caspase-activated DNase)	GO:0005737^cellular_component^cytoplasm`GO:0000790^cellular_component^nuclear chromatin`GO:0004536^molecular_function^deoxyribonuclease activity`GO:0006309^biological_process^apoptotic DNA fragmentation
lom300tf_i12837	86.8098	0.745705	0.240477	3.10094	0.012859	synthase	GO:0004852^molecular_function^uroporphyrinogen-III synthase activity`GO:0033014^biological_process^tetrapyrrole biosynthetic process
lom300tf_i12859	17.7934	3.63196	1.29832	2.79744	0.0274503	ttk protein kinase	GO:0005524^molecular_function^ATP binding`GO:0004712^molecular_function^protein serine/threonine/tyrosine kinase activity`GO:0051304^biological_process^chromosome separation`GO:0007093^biological_process^mitotic cell cycle checkpoint
lom300tf_i12862	47.3748	1.93165	0.442465	4.36564	0.000206837	DNA-damage regulated autophagy modulator	GO:0016021^cellular_component^integral component of membrane
lom300tf_i12872	59.3646	1.25854	0.320845	3.92257	0.00104423	guanine nucleotide exchange factor (GEF)	GO:0005089^molecular_function^Rho guanyl-nucleotide exchange factor activity`GO:0035023^biological_process^regulation of Rho protein signal transduction
lom300tf_i12883	83.8025	-0.844377	0.227053	-3.71885	0.00207245	HSPA (heat shock 70kDa) binding protein, cytoplasmic cochaperone 1	.
lom300tf_i12897	19.345	4.30644	0.774695	5.55888	1.06695e-06	androgen-dependent TFPI-regulating protein	GO:0012505^cellular_component^endomembrane system`GO:0016021^cellular_component^integral component of membrane
lom300tf_i12933	239.57	1.04406	0.317112	3.29241	0.00764033	family with sequence similarity 63, member	GO:1990380^molecular_function^Lys48-specific deubiquitinase activity`GO:0004843^molecular_function^thiol-dependent ubiquitin-specific protease activity
lom300tf_i12934	184.045	-0.882155	0.260578	-3.38538	0.00588044	TMEM9 domain family, member B	GO:0016021^cellular_component^integral component of membrane
lom300tf_i12949	284.184	-0.6214	0.241029	-2.57811	0.0452298	v-crk sarcoma virus CT10 oncogene homolog	GO:0007520^biological_process^myoblast fusion
lom300tf_i12956	31.3815	3.28974	1.09095	3.01547	0.0160611	SRY (Sex determining region Y)-box	GO:0005634^cellular_component^nucleus`GO:0003677^molecular_function^DNA binding`GO:0003700^molecular_function^DNA binding transcription factor activity`GO:0007420^biological_process^brain development`GO:0048593^biological_process^camera-type eye morphogenesis`GO:0061386^biological_process^closure of optic fissure`GO:0009953^biological_process^dorsal/ventral pattern formation`GO:0002088^biological…
lom300tf_i12961	11.3827	3.42812	0.936198	3.66175	0.00249712	membrane	GO:0016021^cellular_component^integral component of membrane`GO:0006810^biological_process^transport
lom300tf_i12973	326.814	-0.764166	0.260296	-2.93576	0.0197411	Prenylated RAB acceptor	GO:0016021^cellular_component^integral component of membrane
lom300tf_i12974	148.77	-0.615061	0.231446	-2.65747	0.0381127	CDC42 effector protein (Rho GTPase binding) 4	GO:0005737^cellular_component^cytoplasm`GO:0005886^cellular_component^plasma membrane`GO:0017049^molecular_function^GTP-Rho binding`GO:0005096^molecular_function^GTPase activator activity`GO:0030838^biological_process^positive regulation of actin filament polymerization`GO:0031274^biological_process^positive regulation of pseudopodium assembly`GO:0008360^biological_process^regulation of cell shap…
lom300tf_i12989	324.743	-1.39572	0.241023	-5.79082	3.24482e-07	Acyltransferase	GO:0016021^cellular_component^integral component of membrane`GO:0003841^molecular_function^1-acylglycerol-3-phosphate O-acyltransferase activity`GO:0016411^molecular_function^acylglycerol O-acyltransferase activity`GO:0046474^biological_process^glycerophospholipid biosynthetic process
lom300tf_i12998	184.66	0.684961	0.176561	3.87947	0.00120556	Ankyrin Repeat	GO:0005737^cellular_component^cytoplasm`GO:0005634^cellular_component^nucleus`GO:0000151^cellular_component^ubiquitin ligase complex`GO:0031625^molecular_function^ubiquitin protein ligase binding`GO:0004842^molecular_function^ubiquitin-protein transferase activity
lom300tf_i13054	129.87	2.77404	1.01017	2.74611	0.0308684	ATP guanido phosphotransferase	GO:0005524^molecular_function^ATP binding`GO:0004111^molecular_function^creatine kinase activity
lom300tf_i13057	299.987	-1.31323	0.518386	-2.53331	0.0497615	nei endonuclease VIII-like 1 (E. coli)	GO:0003684^molecular_function^damaged DNA binding`GO:0003906^molecular_function^DNA-(apurinic or apyrimidinic site) lyase activity`GO:0004519^molecular_function^endonuclease activity`GO:0016799^molecular_function^hydrolase activity, hydrolyzing N-glycosyl compounds`GO:0008270^molecular_function^zinc ion binding`GO:0006284^biological_process^base-excision repair`GO:0006289^biological_process^nucle…
lom300tf_i13065	13.3771	4.11732	1.43975	2.85974	0.0238192	Rhotekin	GO:0030097^biological_process^hemopoiesis
lom300tf_i13068	87.9989	-1.19566	0.427342	-2.7979	0.0274192	Zinc finger protein	GO:0005829^cellular_component^cytosol`GO:0016020^cellular_component^membrane`GO:0003676^molecular_function^nucleic acid binding`GO:0017124^molecular_function^SH3 domain binding`GO:0008286^biological_process^insulin receptor signaling pathway
lom300tf_i13071	39.8879	3.01577	1.04125	2.8963	0.0218715	Receptor	GO:0016021^cellular_component^integral component of membrane`GO:0001588^molecular_function^dopamine neurotransmitter receptor activity, coupled via Gs`GO:0008502^molecular_function^melatonin receptor activity
lom300tf_i13075	173.721	-1.57051	0.494813	-3.17395	0.0106097	SH2 domain containing 5	.
lom300tf_i13100	188.192	-1.50633	0.305206	-4.93546	1.96337e-05	Snare associated golgi protein	GO:0016021^cellular_component^integral component of membrane
lom300tf_i13102	96.1037	1.30103	0.304432	4.27361	0.000291122	growth regulation by estrogen in breast	.
lom300tf_i13107	37.7151	-1.13549	0.429296	-2.645	0.0391904	(ABC) transporter	GO:0016021^cellular_component^integral component of membrane`GO:0005743^cellular_component^mitochondrial inner membrane`GO:0005524^molecular_function^ATP binding`GO:0042626^molecular_function^ATPase activity, coupled to transmembrane movement of substances`GO:0030218^biological_process^erythrocyte differentiation
lom300tf_i13111	61.0425	1.11286	0.325247	3.42159	0.00528295	Domain-Containing protein	GO:0016706^molecular_function^oxidoreductase activity, acting on paired donors, with incorporation or reduction of molecular oxygen, 2-oxoglutarate as one donor, and incorporation of one atom each of oxygen into both donors`GO:0000049^molecular_function^tRNA binding`GO:0031591^biological_process^wybutosine biosynthetic process
lom300tf_i13138	238.456	-1.11744	0.42093	-2.65469	0.0383574	EH-domain containing	GO:0005509^molecular_function^calcium ion binding`GO:0005525^molecular_function^GTP binding
lom300tf_i13145	46.2207	3.499	1.02632	3.40927	0.00546779	Kinesin family member	GO:0032154^cellular_component^cleavage furrow`GO:0005737^cellular_component^cytoplasm`GO:0005874^cellular_component^microtubule`GO:0005634^cellular_component^nucleus`GO:0005524^molecular_function^ATP binding`GO:0008017^molecular_function^microtubule binding`GO:0003777^molecular_function^microtubule motor activity`GO:0000915^biological_process^actomyosin contractile ring assembly`GO:0036089^biolog…
lom300tf_i13146	252.992	-0.774777	0.290924	-2.66316	0.0375631	Protein arginine n-methyltransferase	GO:0005829^cellular_component^cytosol`GO:0005634^cellular_component^nucleus`GO:0008469^molecular_function^histone-arginine N-methyltransferase activity`GO:0008757^molecular_function^S-adenosylmethionine-dependent methyltransferase activity`GO:0048742^biological_process^regulation of skeletal muscle fiber development
lom300tf_i13152	60.4234	0.775131	0.217268	3.56763	0.00337315	and Sec7 domain	GO:0005086^molecular_function^ARF guanyl-nucleotide exchange factor activity`GO:0032012^biological_process^regulation of ARF protein signal transduction
lom300tf_i13168	37.803	1.29918	0.507129	2.56184	0.0467835	Poly (ADP-ribose) polymerase	GO:0005634^cellular_component^nucleus`GO:0003677^molecular_function^DNA binding`GO:0051287^molecular_function^NAD binding`GO:0003950^molecular_function^NAD+ ADP-ribosyltransferase activity`GO:0008270^molecular_function^zinc ion binding`GO:0006471^biological_process^protein ADP-ribosylation
lom300tf_i13171	289.712	-2.70825	0.396834	-6.82465	8.14554e-10	Chloride intracellular channel	GO:0034707^cellular_component^chloride channel complex`GO:0005737^cellular_component^cytoplasm`GO:0005254^molecular_function^chloride channel activity`GO:0005244^molecular_function^voltage-gated ion channel activity
lom300tf_i13280	153.444	-0.658956	0.214073	-3.07818	0.0136404	TBC1 domain family member	.
lom300tf_i13287	87.4489	-1.97339	0.745048	-2.64867	0.0388988	integral membrane protein	GO:0016021^cellular_component^integral component of membrane
lom300tf_i13293	140.363	-0.689685	0.241926	-2.85081	0.0243896	Peroxisomal targeting signal	.
lom300tf_i13358	199.198	3.18065	0.582705	5.45843	1.75986e-06	BNIP3	GO:0005783^cellular_component^endoplasmic reticulum`GO:0016021^cellular_component^integral component of membrane`GO:0005741^cellular_component^mitochondrial outer membrane`GO:0005635^cellular_component^nuclear envelope`GO:0051607^biological_process^defense response to virus`GO:0097345^biological_process^mitochondrial outer membrane permeabilization`GO:0043069^biological_process^negative regulatio…
lom300tf_i13368	57.4666	-1.04895	0.405535	-2.58658	0.0445012	Solute carrier family 35	GO:0016021^cellular_component^integral component of membrane`GO:0015165^molecular_function^pyrimidine nucleotide-sugar transmembrane transporter activity
lom300tf_i13378	49.0194	1.72183	0.555314	3.10064	0.0128668	chromosome 3 open reading frame 17	GO:0016021^cellular_component^integral component of membrane
lom300tf_i13395	21.9355	8.64928	1.29437	6.68223	1.92359e-09	copine family	.
lom300tf_i13401	182.936	2.29991	0.364419	6.31118	1.73598e-08	carbohydrate	GO:0000139^cellular_component^Golgi membrane`GO:0016021^cellular_component^integral component of membrane`GO:0008146^molecular_function^sulfotransferase activity`GO:0016051^biological_process^carbohydrate biosynthetic process
lom300tf_i13421	45.6937	4.47491	1.14366	3.9128	0.00107832	bone morphogenetic protein	GO:0005576^cellular_component^extracellular region`GO:0008083^molecular_function^growth factor activity
lom300tf_i13422	78.0717	0.82282	0.269604	3.05196	0.014568	alcohol dehydrogenase	GO:0016491^molecular_function^oxidoreductase activity
lom300tf_i13428	178.047	0.963575	0.259128	3.71853	0.00207391	Transmembrane protein 106B	GO:0016021^cellular_component^integral component of membrane`GO:0016020^cellular_component^membrane
lom300tf_i13435	280.911	-1.0535	0.416192	-2.53127	0.0499651	ribosome biogenesis regulatory protein	GO:0005634^cellular_component^nucleus`GO:0042254^biological_process^ribosome biogenesis
lom300tf_i13517	86.5934	1.76241	0.255516	6.89743	5.32133e-10	wntless homolog (Drosophila)	GO:0016021^cellular_component^integral component of membrane`GO:0017147^molecular_function^Wnt-protein binding`GO:0016055^biological_process^Wnt signaling pathway
lom300tf_i13553	50.5071	1.58433	0.436025	3.63358	0.00272797	WD repeat and HMG-box DNA binding protein 1	.
lom300tf_i13599	27.4088	4.98581	1.27978	3.89584	0.00113909	Dna topoisomerase	GO:0005694^cellular_component^chromosome`GO:0003677^molecular_function^DNA binding`GO:0003917^molecular_function^DNA topoisomerase type I activity`GO:0006265^biological_process^DNA topological change
lom300tf_i13602	232.848	1.53353	0.324456	4.72647	4.86842e-05	protein tyrosine phosphatase	GO:0005737^cellular_component^cytoplasm`GO:0004725^molecular_function^protein tyrosine phosphatase activity`GO:0045087^biological_process^innate immune response
lom300tf_i13605	179.601	-1.37857	0.363952	-3.78779	0.00164915	myosin heavy chain	GO:0016459^cellular_component^myosin complex`GO:0051015^molecular_function^actin filament binding`GO:0005524^molecular_function^ATP binding`GO:0003774^molecular_function^motor activity`GO:0070650^biological_process^actin filament bundle distribution`GO:0021555^biological_process^midbrain-hindbrain boundary morphogenesis`GO:0008360^biological_process^regulation of cell shape
lom300tf_i13610	17.6645	1.54135	0.601107	2.56418	0.0465716	ZnF_C2H2	GO:0003676^molecular_function^nucleic acid binding
lom300tf_i13617	10.1643	-3.08847	0.88774	-3.47902	0.00443469	Retrotransposon protein	.
lom300tf_i13618	72.3718	0.842592	0.284256	2.9642	0.0183955	peptidoglycan-binding, domain containing 2	.
lom300tf_i13625	93.5169	0.528678	0.205562	2.57187	0.0458097	ubiquitin carboxyl-terminal hydrolase	GO:0036459^molecular_function^thiol-dependent ubiquitinyl hydrolase activity`GO:0016579^biological_process^protein deubiquitination`GO:0006511^biological_process^ubiquitin-dependent protein catabolic process
lom300tf_i13637	56.6515	1.36444	0.527326	2.58746	0.0444201	Src-like-adaptor 2	GO:0005070^molecular_function^SH3/SH2 adaptor activity
lom300tf_i13664	178.541	0.715252	0.206315	3.46679	0.00460395	Rho guanine nucleotide exchange factor (GEF)	GO:0005737^cellular_component^cytoplasm`GO:0005089^molecular_function^Rho guanyl-nucleotide exchange factor activity`GO:0035556^biological_process^intracellular signal transduction`GO:0035023^biological_process^regulation of Rho protein signal transduction
lom300tf_i13674	53.7264	2.15665	0.545178	3.95587	0.000930013	Dehydrogenase reductase	.
lom300tf_i13678	128.446	-1.26584	0.309782	-4.08624	0.000580477	Family with sequence similarity 98, member	GO:0072669^cellular_component^tRNA-splicing ligase complex
lom300tf_i13724	44.6039	0.92207	0.312444	2.95115	0.0189592	Stabilizes and promotes the formation of a nuclear actin cortical network. Stimulates actin polymerization in vitro by binding and stabilizing the pointed end of growing filaments. Inhibits beta-catenin activity by preventing its accumulation in the nucleus. Acts by influencing the nuclear accumulation of beta- catenin through a CRM1-dependent export pathway. Links centrosomes to the nuclear enve…	GO:0016021^cellular_component^integral component of membrane
lom300tf_i13725	110.554	1.75726	0.289377	6.07255	6.93222e-08	aminotransferase	GO:0047804^molecular_function^cysteine-S-conjugate beta-lyase activity`GO:0016212^molecular_function^kynurenine-oxoglutarate transaminase activity`GO:0070548^molecular_function^L-glutamine aminotransferase activity`GO:0030170^molecular_function^pyridoxal phosphate binding`GO:0009058^biological_process^biosynthetic process`GO:0006575^biological_process^cellular modified amino acid metabolic process
lom300tf_i13727	276.121	-1.1958	0.366512	-3.26266	0.00827837	RNA binding motif protein	GO:0003723^molecular_function^RNA binding
lom300tf_i13728	233.809	-0.565054	0.201214	-2.80822	0.0268436	RAN GTPase activating protein 1	GO:0005096^molecular_function^GTPase activator activity`GO:0007165^biological_process^signal transduction
lom300tf_i13734	187.506	-0.603401	0.22004	-2.74224	0.031079	Fumarylacetoacetate hydrolase	GO:0003824^molecular_function^catalytic activity`GO:0008152^biological_process^metabolic process
lom300tf_i13745	282.288	-0.438383	0.168557	-2.6008	0.0431807	Golgin A7	.
lom300tf_i13773	9.05295	5.76383	1.93006	2.98634	0.0173719	AIG1 family	GO:0005525^molecular_function^GTP binding
lom300tf_i13809	187.99	-1.79667	0.358999	-5.00466	1.44953e-05	UBX domain protein	GO:0005829^cellular_component^cytosol`GO:0005634^cellular_component^nucleus`GO:0019888^molecular_function^protein phosphatase regulator activity`GO:0043130^molecular_function^ubiquitin binding`GO:0000045^biological_process^autophagosome assembly`GO:0007030^biological_process^Golgi organization`GO:0061025^biological_process^membrane fusion`GO:0031468^biological_process^nuclear envelope reassembly`…
lom300tf_i13810	133.831	-1.27239	0.265594	-4.79073	3.66441e-05	DNAj domain protein	.
lom300tf_i13820	60.9644	-1.3821	0.356638	-3.87535	0.00122231	protein phosphatase 1, regulatory subunit 26	GO:0004864^molecular_function^protein phosphatase inhibitor activity`GO:0010923^biological_process^negative regulation of phosphatase activity
lom300tf_i13825	185.425	-0.836995	0.227565	-3.67805	0.00237749	histone acetyltransferase	GO:0005634^cellular_component^nucleus`GO:0004402^molecular_function^histone acetyltransferase activity`GO:0060215^biological_process^primitive hemopoiesis`GO:0006355^biological_process^regulation of transcription, DNA-templated
lom300tf_i13860	401.508	1.38807	0.449252	3.08974	0.0132196	Fibulin 5	GO:0005509^molecular_function^calcium ion binding
lom300tf_i13864	1377.26	-1.36481	0.519277	-2.62828	0.0407191	metallocarboxypeptidase activity	GO:0005615^cellular_component^extracellular space`GO:0004181^molecular_function^metallocarboxypeptidase activity`GO:0008270^molecular_function^zinc ion binding`GO:0071466^biological_process^cellular response to xenobiotic stimulus
lom300tf_i13865	594.026	0.623327	0.207239	3.00778	0.0163897	myeloid lymphoid or mixed-lineage leukemia (trithorax homolog, Drosophila)	GO:0005913^cellular_component^cell-cell adherens junction`GO:0050839^molecular_function^cell adhesion molecule binding`GO:0034332^biological_process^adherens junction organization`GO:0032880^biological_process^regulation of protein localization`GO:0007165^biological_process^signal transduction
lom300tf_i13869	726.761	2.54408	0.362801	7.01232	2.6942e-10	high mobility group	GO:0005634^cellular_component^nucleus`GO:0005886^cellular_component^plasma membrane`GO:0003677^molecular_function^DNA binding`GO:0031103^biological_process^axon regeneration`GO:0030900^biological_process^forebrain development`GO:0031099^biological_process^regeneration`GO:0009409^biological_process^response to cold
lom300tf_i13871	182.082	-0.982364	0.194716	-5.0451	1.20468e-05	ER degradation enhancer, mannosidase alpha-like	GO:0005783^cellular_component^endoplasmic reticulum`GO:0000139^cellular_component^Golgi membrane`GO:0005509^molecular_function^calcium ion binding`GO:0004571^molecular_function^mannosyl-oligosaccharide 1,2-alpha-mannosidase activity`GO:0006491^biological_process^N-glycan processing
lom300tf_i13872	94.9596	1.07866	0.32948	3.27381	0.00802619	MORC family CW-type zinc finger	GO:0005634^cellular_component^nucleus`GO:0008270^molecular_function^zinc ion binding
lom300tf_i13882	140.748	-0.598232	0.231716	-2.58175	0.0448674	bromodomain`COG5141	GO:0046872^molecular_function^metal ion binding
lom300tf_i13920	62.3501	2.10539	0.470287	4.47682	0.00013207	Hairy and enhancer of split	GO:0005634^cellular_component^nucleus`GO:0003677^molecular_function^DNA binding`GO:0046983^molecular_function^protein dimerization activity`GO:0009952^biological_process^anterior/posterior pattern specification`GO:0007219^biological_process^Notch signaling pathway`GO:0050767^biological_process^regulation of neurogenesis`GO:0045664^biological_process^regulation of neuron differentiation`GO:0006355…
lom300tf_i13921	32.0964	3.39481	0.973055	3.48882	0.00429997	Reticulon	GO:0005789^cellular_component^endoplasmic reticulum membrane`GO:0016021^cellular_component^integral component of membrane
lom300tf_i13940	54.4693	1.32401	0.403349	3.28254	0.00784563	zinc finger, MYM-type	GO:0008270^molecular_function^zinc ion binding
lom300tf_i13941	137.079	2.03197	0.434229	4.67949	5.97646e-05	protein Hydra magnipapillata	.
lom300tf_i13944	75.829	1.87777	0.515983	3.63921	0.00267581	poly (ADP-ribose) polymerase family, member 12	GO:0046872^molecular_function^metal ion binding
lom300tf_i13948	877.714	-0.492241	0.153426	-3.20834	0.00963991	annexin A7	GO:0005509^molecular_function^calcium ion binding`GO:0005544^molecular_function^calcium-dependent phospholipid binding
lom300tf_i13961	48.2288	1.4306	0.264837	5.40183	2.31081e-06	Zinc finger, DHHC-type containing	GO:0016021^cellular_component^integral component of membrane`GO:0019706^molecular_function^protein-cysteine S-palmitoyltransferase activity
lom300tf_i13991	214.675	-0.668061	0.243329	-2.74551	0.0308908	Chloride channel, nucleotide-sensitive, 1A	GO:0005829^cellular_component^cytosol`GO:0034709^cellular_component^methylosome`GO:0034715^cellular_component^pICln-Sm protein complex`GO:0005886^cellular_component^plasma membrane`GO:0048675^biological_process^axon extension`GO:0006884^biological_process^cell volume homeostasis`GO:0006821^biological_process^chloride transport`GO:0000387^biological_process^spliceosomal snRNP assembly
lom300tf_i13999	32.5666	-2.52491	0.948038	-2.66331	0.0375571	autophagy related 14	GO:0003677^molecular_function^DNA binding`GO:0006352^biological_process^DNA-templated transcription, initiation
lom300tf_i14013	27.8935	2.70207	0.539004	5.01307	1.39347e-05	sulfotransferase	GO:0016021^cellular_component^integral component of membrane`GO:0008476^molecular_function^protein-tyrosine sulfotransferase activity`GO:0006478^biological_process^peptidyl-tyrosine sulfation
lom300tf_i14016	222.908	-0.955032	0.353538	-2.70136	0.0341771	zinc ion binding	GO:0061630^molecular_function^ubiquitin protein ligase activity`GO:0043161^biological_process^proteasome-mediated ubiquitin-dependent protein catabolic process
lom300tf_i14022	141.418	0.702603	0.262722	2.67432	0.036587	presenilin enhancer 2 homolog (C. elegans)	GO:0016021^cellular_component^integral component of membrane
lom300tf_i14043	154.61	0.868871	0.310857	2.79509	0.0276108	Exodeoxyribonuclease III	GO:0005739^cellular_component^mitochondrion`GO:0005634^cellular_component^nucleus`GO:0140078^molecular_function^class I DNA-(apurinic or apyrimidinic site) lyase activity`GO:0140080^molecular_function^class III/IV DNA-(apurinic or apyrimidinic site) lyase activity`GO:0003677^molecular_function^DNA binding`GO:0004519^molecular_function^endonuclease activity`GO:0046872^molecular_function^metal ion …
lom300tf_i14071	150.227	-0.875134	0.189995	-4.60609	8.0449e-05	NAD-dependent protein deacetylase which modulates the activities of several enzymes which are inactive in their acetylated form	GO:0070403^molecular_function^NAD+ binding`GO:0002042^biological_process^cell migration involved in sprouting angiogenesis`GO:0014013^biological_process^regulation of gliogenesis`GO:0001944^biological_process^vasculature development
lom300tf_i14074	156.562	0.615212	0.202122	3.04376	0.0149043	Catenin, beta like 1	GO:0005681^cellular_component^spliceosomal complex
lom300tf_i14086	855.643	-1.74527	0.366398	-4.76332	4.13982e-05	bcl-2-related	GO:0016021^cellular_component^integral component of membrane`GO:0005739^cellular_component^mitochondrion`GO:0019722^biological_process^calcium-mediated signaling`GO:0090504^biological_process^epiboly`GO:0007369^biological_process^gastrulation`GO:0043066^biological_process^negative regulation of apoptotic process`GO:0051279^biological_process^regulation of release of sequestered calcium ion into c…
lom300tf_i14092	147.674	-2.09997	0.750314	-2.79878	0.0273761	serine peptidase inhibitor, Kunitz type	GO:0005576^cellular_component^extracellular region`GO:0004867^molecular_function^serine-type endopeptidase inhibitor activity`GO:0007596^biological_process^blood coagulation`GO:0007417^biological_process^central nervous system development`GO:0007507^biological_process^heart development`GO:1903706^biological_process^regulation of hemopoiesis`GO:0045214^biological_process^sarcomere organization
lom300tf_i14095	67.5085	3.21027	1.00478	3.195	0.0100103	Polo-like kinase	GO:0005524^molecular_function^ATP binding`GO:0004674^molecular_function^protein serine/threonine kinase activity`GO:0000278^biological_process^mitotic cell cycle
lom300tf_i14097	39.1754	4.24418	1.21409	3.49577	0.00421187	cripto, FRL-1, cryptic family 1	GO:0009897^cellular_component^external side of plasma membrane`GO:0030325^biological_process^adrenal gland development`GO:0048854^biological_process^brain morphogenesis`GO:0060975^biological_process^cardioblast migration to the midline involved in heart field formation`GO:0007417^biological_process^central nervous system development`GO:0060027^biological_process^convergent extension involved in g…
lom300tf_i14105	436.123	0.683223	0.259977	2.62802	0.0407192	Enoyl-CoA hydratase	GO:0005739^cellular_component^mitochondrion`GO:0004300^molecular_function^enoyl-CoA hydratase activity`GO:0006635^biological_process^fatty acid beta-oxidation
lom300tf_i14128	21.2952	1.66692	0.442268	3.76902	0.0017534	phospholipase c	GO:0005622^cellular_component^intracellular`GO:0050811^molecular_function^GABA receptor binding`GO:0070679^molecular_function^inositol 1,4,5 trisphosphate binding`GO:0004435^molecular_function^phosphatidylinositol phospholipase C activity`GO:0004871^molecular_function^signal transducer activity`GO:0035556^biological_process^intracellular signal transduction`GO:0016042^biological_process^lipid cat…
lom300tf_i14138	153.654	-0.76696	0.26598	-2.88352	0.0225338	Functions as component of the Arp2 3 complex which is involved in regulation of actin polymerization and together with an activating nucleation-promoting factor (NPF) mediates the formation of branched actin networks (By similarity)	GO:0005885^cellular_component^Arp2/3 protein complex`GO:0034314^biological_process^Arp2/3 complex-mediated actin nucleation
lom300tf_i14139	144.063	1.13538	0.369338	3.07409	0.0137806	Extracellular matrix protein	GO:0005576^cellular_component^extracellular region`GO:0005578^cellular_component^proteinaceous extracellular matrix
lom300tf_i14151	171.657	-0.97721	0.268396	-3.64092	0.00266178	v-maf musculoaponeurotic fibrosarcoma oncogene homolog	GO:0005634^cellular_component^nucleus`GO:0003677^molecular_function^DNA binding`GO:0003700^molecular_function^DNA binding transcription factor activity
lom300tf_i14163	175.882	-0.652948	0.165206	-3.95233	0.000941981	SWI SNF related, matrix associated, actin dependent regulator of chromatin, subfamily c, member	GO:0016514^cellular_component^SWI/SNF complex`GO:0003677^molecular_function^DNA binding`GO:0043044^biological_process^ATP-dependent chromatin remodeling`GO:0060216^biological_process^definitive hemopoiesis
lom300tf_i14180	327.926	-0.588792	0.189036	-3.11471	0.0124451	Rna-binding protein	.
lom300tf_i14183	62.78	1.02724	0.278923	3.68289	0.00234057	integrin beta 1 binding protein 1	.
lom300tf_i14187	882.071	-0.824569	0.213463	-3.86282	0.00127875	dihydropteridine reductase	GO:0016491^molecular_function^oxidoreductase activity
lom300tf_i14195	87.297	-0.653226	0.212304	-3.07685	0.0136919	coagulation factor VIII-associated	.
lom300tf_i14205	107.441	-1.08322	0.336829	-3.21594	0.00941416	chromosome 17 open reading frame 85	GO:0003729^molecular_function^mRNA binding`GO:0000340^molecular_function^RNA 7-methylguanosine cap binding
lom300tf_i14220	159.718	1.16963	0.268358	4.35849	0.000212392	aspartic	GO:0016021^cellular_component^integral component of membrane`GO:0004190^molecular_function^aspartic-type endopeptidase activity`GO:0097324^biological_process^melanocyte migration
lom300tf_i14236	204.882	-1.92441	0.270711	-7.10874	1.42626e-10	gtpase activating protein	GO:0005096^molecular_function^GTPase activator activity`GO:0051056^biological_process^regulation of small GTPase mediated signal transduction
lom300tf_i14316	56.2475	2.18648	0.392751	5.5671	1.0222e-06	UPF0061 protein	.
lom300tf_i14433	142.01	0.97694	0.311313	3.13813	0.0117117	Synaptotagmin-like 1	GO:0070382^cellular_component^exocytic vesicle`GO:0005886^cellular_component^plasma membrane`GO:0098793^cellular_component^presynapse`GO:0005509^molecular_function^calcium ion binding`GO:0005544^molecular_function^calcium-dependent phospholipid binding`GO:0030276^molecular_function^clathrin binding`GO:0017137^molecular_function^Rab GTPase binding`GO:0019905^molecular_function^syntaxin binding`GO:…
lom300tf_i14517	76.5951	-0.861902	0.225818	-3.81681	0.00150048	M-phase specific PLK1 interacting protein	.
lom300tf_i14618	28.7729	1.7763	0.494801	3.58992	0.00314056	ATP binding to DnaK triggers the release of the substrate protein, thus completing the reaction cycle. Several rounds of ATP-dependent interactions between DnaJ, DnaK and GrpE are required for fully efficient folding. Also involved, together with DnaK and GrpE, in the DNA replication of plasmids through activation of initiation proteins (By similarity)	GO:0005829^cellular_component^cytosol`GO:0005524^molecular_function^ATP binding`GO:0031072^molecular_function^heat shock protein binding`GO:0046872^molecular_function^metal ion binding`GO:0051082^molecular_function^unfolded protein binding`GO:0006457^biological_process^protein folding`GO:0009408^biological_process^response to heat
lom300tf_i14635	180.824	0.592343	0.229274	2.58356	0.0447361	Membrane magnesium transporter 1	GO:0016021^cellular_component^integral component of membrane
lom300tf_i14743	219.473	2.65995	0.545653	4.87481	2.55815e-05	cysteine-serine-rich nuclear protein	GO:0060215^biological_process^primitive hemopoiesis
lom300tf_i14790	251.353	-0.625694	0.204334	-3.06211	0.0141924	dTDP-glucose 4-6-dehydratase	.
lom300tf_i14800	202.922	-0.491146	0.192825	-2.5471	0.0483577	kiaa0528	.
lom300tf_i14803	93.259	-1.35727	0.237709	-5.70979	4.90643e-07	SPOC domain containing 1	GO:0046872^molecular_function^metal ion binding`GO:0097190^biological_process^apoptotic signaling pathway`GO:0006351^biological_process^transcription, DNA-templated
lom300tf_i14814	118.765	-1.1538	0.314587	-3.66765	0.00245735	chromosome 17 open reading frame 85	GO:0003729^molecular_function^mRNA binding`GO:0000340^molecular_function^RNA 7-methylguanosine cap binding
lom300tf_i14853	81.0348	-0.766746	0.22461	-3.41368	0.00540194	smg-9 homolog, nonsense mediated mRNA decay factor (C. elegans)	GO:0000184^biological_process^nuclear-transcribed mRNA catabolic process, nonsense-mediated decay
lom300tf_i14881	69.4393	-1.56725	0.414735	-3.77893	0.00169693	family with sequence similarity 214, member	.
lom300tf_i14959	15.8591	3.32998	1.23096	2.70519	0.0339411	ATP binding to DnaK triggers the release of the substrate protein, thus completing the reaction cycle. Several rounds of ATP-dependent interactions between DnaJ, DnaK and GrpE are required for fully efficient folding. Also involved, together with DnaK and GrpE, in the DNA replication of plasmids through activation of initiation proteins (By similarity)	.
lom300tf_i14972	426.86	-0.914412	0.288952	-3.16458	0.0108933	glutathione Stransferase	GO:0005737^cellular_component^cytoplasm`GO:0004364^molecular_function^glutathione transferase activity`GO:0008152^biological_process^metabolic process
lom300tf_i14975	35.603	2.75425	0.965372	2.85304	0.0242503	syntabulin (syntaxin-interacting)	GO:0019894^molecular_function^kinesin binding`GO:0017075^molecular_function^syntaxin-1 binding`GO:0048263^biological_process^determination of dorsal identity`GO:0060828^biological_process^regulation of canonical Wnt signaling pathway`GO:2000053^biological_process^regulation of Wnt signaling pathway involved in dorsal/ventral axis specification
lom300tf_i14980	27.6566	2.74611	0.903628	3.03898	0.0151008	Required for chromosome condensation and partitioning (By similarity)	GO:0005694^cellular_component^chromosome`GO:0005634^cellular_component^nucleus`GO:0005524^molecular_function^ATP binding`GO:0051276^biological_process^chromosome organization
lom300tf_i14984	145.207	2.02356	0.284514	7.11236	1.39869e-10	PHOsphatase	GO:0005887^cellular_component^integral component of plasma membrane`GO:0042577^molecular_function^lipid phosphatase activity`GO:0008195^molecular_function^phosphatidate phosphatase activity`GO:0046839^biological_process^phospholipid dephosphorylation`GO:0006644^biological_process^phospholipid metabolic process`GO:0007165^biological_process^signal transduction
lom300tf_i15015	214.065	0.979315	0.324432	3.01855	0.0159258	tripartite motif-containing protein 16-like	GO:0005622^cellular_component^intracellular`GO:0008270^molecular_function^zinc ion binding
lom300tf_i15022	49.1464	1.16588	0.451141	2.58429	0.0446969	THO complex 6 homolog (Drosophila)	.
lom300tf_i15104	10.49	1.88142	0.654396	2.87504	0.0229497	member RAS oncogene family	GO:0005525^molecular_function^GTP binding`GO:0003924^molecular_function^GTPase activity`GO:2000785^biological_process^regulation of autophagosome assembly
lom300tf_i15468	35.2034	3.22195	1.0368	3.10759	0.0126555	Discs, large (Drosophila) homolog-associated protein	GO:0023052^biological_process^signaling
lom300tf_i15482	45.7171	1.59415	0.551872	2.88861	0.0222733	coronin 7	GO:0005794^cellular_component^Golgi apparatus
lom300tf_i15517	155.499	-1.94176	0.339369	-5.72168	4.66094e-07	4-phosphopantetheinyl transferase lom300tf_i15518 NA lom300tf_i15467 NA lom300tf_i15461 NA lom300tf_i15620 Microtubule associated tumor suppressor 1 lom300tf_i15459 NA lom300tf_i15410 alkyl hydroperoxide reductase lom300tf_i15412 pax interacting (with transcription-activation domain) protein 1 lom300tf_i15413 Core 1 synthase, glycoprotein-N-acetylgalactosamine 3-beta-galactosyltransferase, 1 lom3…	GO:0008897^molecular_function^holo-[acyl-carrier-protein] synthase activity`GO:0000287^molecular_function^magnesium ion binding`GO:0019878^biological_process^lysine biosynthetic process via aminoadipic acid
lom300tf_i15813	9.91635	3.85167	1.35542	2.84167	0.0248971	DEAD (Asp-Glu-Ala-Asp) box polypeptide	GO:0005524^molecular_function^ATP binding`GO:0003723^molecular_function^RNA binding
lom300tf_i15849	34.4761	3.23509	0.87803	3.68449	0.00233107	cathepsin	GO:0005615^cellular_component^extracellular space`GO:0005764^cellular_component^lysosome`GO:0004197^molecular_function^cysteine-type endopeptidase activity`GO:0051603^biological_process^proteolysis involved in cellular protein catabolic process
lom300tf_i15875	45.3502	2.00851	0.49674	4.04339	0.000676437	poly (ADP-ribose) polymerase family, member 12	GO:0046872^molecular_function^metal ion binding
lom300tf_i15902	22.1767	1.88313	0.495878	3.79757	0.00159962	sterile alpha motif domain containing	.
lom300tf_i15922	261.694	3.10376	0.722814	4.29399	0.000270757	fetuin B	GO:0005576^cellular_component^extracellular region`GO:0004869^molecular_function^cysteine-type endopeptidase inhibitor activity`GO:0004866^molecular_function^endopeptidase inhibitor activity
lom300tf_i15924	22.8146	1.60437	0.449399	3.57003	0.00334753	Heterogeneous nuclear ribonucleoprotein U-like	.
lom300tf_i15936	107.079	-0.758401	0.186332	-4.07015	0.000616453	transcription coactivator activity	GO:0005634^cellular_component^nucleus`GO:0000978^molecular_function^RNA polymerase II proximal promoter sequence-specific DNA binding`GO:0003713^molecular_function^transcription coactivator activity`GO:0006357^biological_process^regulation of transcription from RNA polymerase II promoter
lom300tf_i15951	114.348	3.07961	0.913243	3.37217	0.00612039	Zona pellucida-like domain	GO:0031012^cellular_component^extracellular matrix`GO:0032190^molecular_function^acrosin binding`GO:0007339^biological_process^binding of sperm to zona pellucida`GO:0035803^biological_process^egg coat formation`GO:2000344^biological_process^positive regulation of acrosome reaction
lom300tf_i15989	20.3532	1.27152	0.436656	2.91194	0.0210045	tetraspanin	GO:0005887^cellular_component^integral component of plasma membrane`GO:0007166^biological_process^cell surface receptor signaling pathway
lom300tf_i16036	31.0781	1.5085	0.464544	3.24727	0.00863358	tropomyosin binding	GO:0005865^cellular_component^striated muscle thin filament`GO:0051015^molecular_function^actin filament binding`GO:0005523^molecular_function^tropomyosin binding`GO:0007015^biological_process^actin filament organization`GO:0006936^biological_process^muscle contraction`GO:0051694^biological_process^pointed-end actin filament capping`GO:0014866^biological_process^skeletal myofibril assembly
lom300tf_i16038	126.923	-0.630933	0.246089	-2.56384	0.0466025	cactin, spliceosome C complex subunit	.
lom300tf_i16052	61.0966	1.50581	0.535611	2.81139	0.0266347	ATPase (type	GO:0005887^cellular_component^integral component of plasma membrane`GO:0043231^cellular_component^intracellular membrane-bounded organelle`GO:0005524^molecular_function^ATP binding`GO:0005388^molecular_function^calcium-transporting ATPase activity`GO:0046872^molecular_function^metal ion binding`GO:0006874^biological_process^cellular calcium ion homeostasis`GO:0043009^biological_process^chordate e…
lom300tf_i16080	45.5346	4.12648	0.707104	5.83575	2.55796e-07	laminin beta	.
lom300tf_i16089	69.3999	2.80825	0.650168	4.31927	0.000246279	KIAA1324-like	GO:0016021^cellular_component^integral component of membrane
lom300tf_i16095	16.9647	2.89017	1.12688	2.56474	0.0465193	transcription elongation factor b	GO:0070449^cellular_component^elongin complex`GO:0016021^cellular_component^integral component of membrane`GO:0006355^biological_process^regulation of transcription, DNA-templated`GO:0006368^biological_process^transcription elongation from RNA polymerase II promoter
lom300tf_i16098	88.1363	3.67421	1.09939	3.34205	0.00666137	Carbonic anhydrase	GO:0005623^cellular_component^cell`GO:0004089^molecular_function^carbonate dehydratase activity`GO:0008270^molecular_function^zinc ion binding`GO:0008354^biological_process^germ cell migration`GO:0006730^biological_process^one-carbon metabolic process`GO:0051453^biological_process^regulation of intracellular pH
lom300tf_i16102	38.5911	1.58528	0.416964	3.80196	0.00157532	tripartite motif containing	GO:0005622^cellular_component^intracellular`GO:0008270^molecular_function^zinc ion binding
lom300tf_i16107	39.2917	2.48117	0.570744	4.34726	0.000221416	XIAP associated factor 1	GO:0008270^molecular_function^zinc ion binding`GO:0006915^biological_process^apoptotic process`GO:0034097^biological_process^response to cytokine
lom300tf_i16139	53.8567	1.68061	0.417578	4.02465	0.000720235	Arrestin domain containing	.
lom300tf_i16162	70.2852	2.39967	0.862375	2.78263	0.0284059	transforming acidic coiled-coil containing protein	.
lom300tf_i16167	69.8163	1.09564	0.347478	3.15312	0.0112531	ribosomal protein l9	GO:0005840^cellular_component^ribosome`GO:0003735^molecular_function^structural constituent of ribosome`GO:0006412^biological_process^translation
lom300tf_i16207	121.577	0.756669	0.290721	2.60274	0.0429869	sphingomyelin phosphodiesterase D activity	GO:0016021^cellular_component^integral component of membrane`GO:0050290^molecular_function^sphingomyelin phosphodiesterase D activity
lom300tf_i16218	162.348	1.79848	0.650867	2.76321	0.029643	Thy-1 cell surface antigen	GO:0031362^cellular_component^anchored component of external side of plasma membrane`GO:0030425^cellular_component^dendrite`GO:0045121^cellular_component^membrane raft`GO:0043209^cellular_component^myelin sheath`GO:0034235^molecular_function^GPI anchor binding`GO:0005096^molecular_function^GTPase activator activity`GO:0005178^molecular_function^integrin binding`GO:0019901^molecular_function^prote…
lom300tf_i16238	211.807	-1.27057	0.320706	-3.96179	0.000909647	T cell proliferation	GO:0046872^molecular_function^metal ion binding
lom300tf_i16260	160.01	-1.40607	0.363398	-3.86924	0.0012502	nucleosomal DNA binding	GO:0005634^cellular_component^nucleus`GO:0003676^molecular_function^nucleic acid binding`GO:0003723^molecular_function^RNA binding`GO:0000398^biological_process^mRNA splicing, via spliceosome
lom300tf_i16268	100.168	1.52651	0.339643	4.49444	0.00012311	ATP1G1/PLM/MAT8 family	GO:0005887^cellular_component^integral component of plasma membrane`GO:0005216^molecular_function^ion channel activity`GO:0017080^molecular_function^sodium channel regulator activity`GO:2000649^biological_process^regulation of sodium ion transmembrane transporter activity
lom300tf_i16296	59.3752	1.33686	0.31455	4.25005	0.000319819	pannexin 1	GO:0005921^cellular_component^gap junction`GO:0016021^cellular_component^integral component of membrane`GO:0016020^cellular_component^membrane`GO:0005886^cellular_component^plasma membrane`GO:0032587^cellular_component^ruffle membrane`GO:0015267^molecular_function^channel activity`GO:0055077^molecular_function^gap junction hemi-channel activity`GO:0022832^molecular_function^voltage-gated channel …
lom300tf_i16326	53.3683	-1.48264	0.527566	-2.81035	0.0267116	Ankyrin Repeat	GO:0005622^cellular_component^intracellular`GO:0035556^biological_process^intracellular signal transduction`GO:0045747^biological_process^positive regulation of Notch signaling pathway`GO:0007221^biological_process^positive regulation of transcription of Notch receptor target`GO:0016567^biological_process^protein ubiquitination
lom300tf_i16331	37.942	1.33039	0.454891	2.92464	0.020325	Zinc finger protein 106 homolog (Mouse)	GO:0005829^cellular_component^cytosol`GO:0016020^cellular_component^membrane`GO:0003676^molecular_function^nucleic acid binding`GO:0017124^molecular_function^SH3 domain binding`GO:0008286^biological_process^insulin receptor signaling pathway
lom300tf_i16340	55.3529	-1.09702	0.368584	-2.97631	0.017831	RAB3A interacting protein	GO:0005622^cellular_component^intracellular`GO:0070121^biological_process^Kupffer's vesicle development`GO:0032402^biological_process^melanosome transport
lom300tf_i16344	27.5402	3.41305	0.817198	4.17653	0.000422958	phospholipid scramblase	.
lom300tf_i16361	69.7968	2.8601	0.687926	4.15756	0.00045261	tubby like protein	GO:0005929^cellular_component^cilium`GO:0035091^molecular_function^phosphatidylinositol binding`GO:1903546^biological_process^protein localization to photoreceptor outer segment`GO:0097500^biological_process^receptor localization to non-motile cilium
lom300tf_i16376	120.174	-0.545866	0.199428	-2.73715	0.0314327	Participates in transcription elongation, termination and antitermination (By similarity)`COG5164	GO:0005634^cellular_component^nucleus`GO:0032784^biological_process^regulation of DNA-templated transcription, elongation`GO:0006357^biological_process^regulation of transcription from RNA polymerase II promoter`GO:0006351^biological_process^transcription, DNA-templated
lom300tf_i16413	67.4606	1.00764	0.376969	2.67301	0.0366932	Has nucleotide phosphatase activity towards ATP, GTP, CTP, TTP and UTP. May hydrolyze nucleoside diphosphates with lower efficiency (By similarity)	GO:0098519^molecular_function^nucleotide phosphatase activity, acting on free nucleotides
lom300tf_i16420	83.1819	-0.756283	0.288782	-2.61887	0.0414851	Histone-lysine N-methyltransferase	GO:0005634^cellular_component^nucleus`GO:0008168^molecular_function^methyltransferase activity`GO:0003723^molecular_function^RNA binding
lom300tf_i16422	66.3778	2.55367	0.848577	3.00936	0.0163269	ubiquitin carboxyl-terminal	GO:0005737^cellular_component^cytoplasm`GO:0016874^molecular_function^ligase activity`GO:0004843^molecular_function^thiol-dependent ubiquitin-specific protease activity`GO:0016579^biological_process^protein deubiquitination`GO:0006511^biological_process^ubiquitin-dependent protein catabolic process
lom300tf_i16461	10.415	2.00335	0.707152	2.83299	0.025339	chromosome 2 open reading frame 69	.
lom300tf_i16463	74.5948	-1.47926	0.572843	-2.58231	0.0448313	Component of the Mediator complex, a coactivator involved in the regulated transcription of nearly all RNA polymerase II-dependent genes. Mediator functions as a bridge to convey information from gene-specific regulatory proteins to the basal RNA polymerase II transcription machinery. Mediator is recruited to promoters by direct interactions with regulatory proteins and serves as a scaffold for t…	.
lom300tf_i16483	64.8208	4.34835	0.486694	8.93446	1.92953e-16	negative regulation of signal transduction	GO:0005737^cellular_component^cytoplasm`GO:0004860^molecular_function^protein kinase inhibitor activity`GO:0019221^biological_process^cytokine-mediated signaling pathway`GO:0035556^biological_process^intracellular signal transduction`GO:0046426^biological_process^negative regulation of JAK-STAT cascade`GO:0006469^biological_process^negative regulation of protein kinase activity`GO:0016567^biologi…
lom300tf_i16496	104.803	-0.86758	0.342039	-2.5365	0.0494365	Smad nuclear interacting protein 1	.
lom300tf_i16513	44.4654	1.30365	0.431104	3.02398	0.0156908	Zinc finger protein	GO:0003676^molecular_function^nucleic acid binding
lom300tf_i16544	197.251	-1.07531	0.201328	-5.3411	3.09483e-06	receptor	GO:0005634^cellular_component^nucleus`GO:0043565^molecular_function^sequence-specific DNA binding`GO:0003707^molecular_function^steroid hormone receptor activity`GO:0003700^molecular_function^DNA binding transcription factor activity`GO:0008270^molecular_function^zinc ion binding`GO:0006351^biological_process^transcription, DNA-templated
lom300tf_i16549	56.389	-1.63206	0.355078	-4.59634	8.38557e-05	heparan sulfate proteoglycan	GO:0016021^cellular_component^integral component of membrane
lom300tf_i16581	116.137	-1.92727	0.536885	-3.58971	0.00314147	Ankyrin Repeat	.
lom300tf_i16597	114.904	-1.26524	0.36305	-3.48504	0.00434871	Sel1 domain protein repeat-containing protein	.
lom300tf_i16602	90.0261	-2.13744	0.374747	-5.7037	5.04946e-07	Conserved hypothetical, protein	GO:0003824^molecular_function^catalytic activity`GO:0003677^molecular_function^DNA binding`GO:0006281^biological_process^DNA repair
lom300tf_i16605	61.7422	0.895533	0.252638	3.54473	0.00362342	phospholipase carboxylesterase	GO:0005737^cellular_component^cytoplasm`GO:0052689^molecular_function^carboxylic ester hydrolase activity`GO:0008474^molecular_function^palmitoyl-(protein) hydrolase activity`GO:0002084^biological_process^protein depalmitoylation
lom300tf_i16625	50.9175	-0.899036	0.29042	-3.09564	0.0130153	prolyl 4-hydroxylase	GO:0016021^cellular_component^integral component of membrane`GO:0005506^molecular_function^iron ion binding`GO:0031418^molecular_function^L-ascorbic acid binding`GO:0016705^molecular_function^oxidoreductase activity, acting on paired donors, with incorporation or reduction of molecular oxygen
lom300tf_i16642	120.124	-0.522317	0.186722	-2.7973	0.0274545	beta SUBUNIT	GO:0005965^cellular_component^protein farnesyltransferase complex`GO:0016740^molecular_function^transferase activity`GO:0003231^biological_process^cardiac ventricle development`GO:0018343^biological_process^protein farnesylation`GO:0042127^biological_process^regulation of cell proliferation
lom300tf_i16643	15.2991	2.19171	0.708692	3.09261	0.0131212	Coiled-coil domain containing 125	GO:2000145^biological_process^regulation of cell motility
lom300tf_i16657	37.6476	1.55732	0.425082	3.66358	0.00248327	inositol 1,4,5-trisphosphate receptor type	GO:0016021^cellular_component^integral component of membrane`GO:0005886^cellular_component^plasma membrane`GO:0005262^molecular_function^calcium channel activity`GO:0005509^molecular_function^calcium ion binding`GO:0051209^biological_process^release of sequestered calcium ion into cytosol
lom300tf_i16668	34.7754	3.16401	0.890772	3.55199	0.00354227	THymidine Kinase	GO:0005524^molecular_function^ATP binding`GO:0004797^molecular_function^thymidine kinase activity`GO:0071897^biological_process^DNA biosynthetic process
lom300tf_i16673	343.25	-0.746382	0.189708	-3.93437	0.00100266	uhrf1 binding protein	.
lom300tf_i16697	41.1129	1.23602	0.481331	2.56792	0.0462426	membrane	GO:0016021^cellular_component^integral component of membrane`GO:0006810^biological_process^transport
lom300tf_i16716	54.9215	0.805433	0.304461	2.64544	0.0391862	DNA polymerase iii	GO:0005634^cellular_component^nucleus`GO:0000932^cellular_component^P-body`GO:0031251^cellular_component^PAN complex`GO:0046872^molecular_function^metal ion binding`GO:0003676^molecular_function^nucleic acid binding`GO:0004535^molecular_function^poly(A)-specific ribonuclease activity`GO:0006397^biological_process^mRNA processing`GO:0000289^biological_process^nuclear-transcribed mRNA poly(A) tail …
lom300tf_i16727	48.5608	-1.19239	0.383946	-3.10562	0.0127123	Kinesin family member	GO:0005524^molecular_function^ATP binding`GO:0008017^molecular_function^microtubule binding`GO:0003777^molecular_function^microtubule motor activity`GO:0007018^biological_process^microtubule-based movement
lom300tf_i16737	234.329	-0.502297	0.153342	-3.27566	0.00799124	solute carrier family 7, member 6 opposite strand	.
lom300tf_i16747	22.7889	1.81116	0.635536	2.84981	0.0244371	PR domain containing	GO:0003676^molecular_function^nucleic acid binding
lom300tf_i16760	52.5697	1.29388	0.429947	3.0094	0.0163269	argininosuccinate lyase	GO:0005737^cellular_component^cytoplasm`GO:0004056^molecular_function^argininosuccinate lyase activity`GO:0042450^biological_process^arginine biosynthetic process via ornithine
lom300tf_i16768	105.681	1.54783	0.429555	3.60334	0.0030029	N-acetylglucosamine-1-phosphodiester alpha-N-acetylglucosaminidase	GO:0005887^cellular_component^integral component of plasma membrane
lom300tf_i16788	72.8731	-1.39963	0.414525	-3.37646	0.0060554	HAD-superfamily hydrolase subfamily IA variant 3	GO:0005737^cellular_component^cytoplasm`GO:0016791^molecular_function^phosphatase activity
lom300tf_i16790	19.3704	1.8365	0.575287	3.19233	0.0100837	NACHT domain	GO:0005524^molecular_function^ATP binding
lom300tf_i16808	30.8377	2.98062	0.984331	3.02806	0.0155338	sphingomyelin synthase	GO:0016021^cellular_component^integral component of membrane
lom300tf_i16809	29.0903	-3.22823	0.652172	-4.94997	1.85473e-05	Ca -dependent secretion activator	GO:0098793^cellular_component^presynapse`GO:1990504^biological_process^dense core granule exocytosis`GO:0016079^biological_process^synaptic vesicle exocytosis
lom300tf_i16816	45.6954	0.931154	0.335948	2.77172	0.0290431	excision repair cross-complementing rodent repair deficiency complementation group	GO:0005524^molecular_function^ATP binding
lom300tf_i16841	90.7123	2.24329	0.339122	6.61497	2.87162e-09	tRNA splicing endonuclease 54 homolog (S. cerevisiae)	GO:0048854^biological_process^brain morphogenesis
lom300tf_i16848	11.2729	2.14602	0.707324	3.034	0.0153152	chromosome 12 open reading frame 60	.
lom300tf_i16866	88.9739	-1.23575	0.295679	-4.17936	0.000419143	biogenesis of lysosomal organelles complex-1, subunit 2	GO:0005622^cellular_component^intracellular`GO:0016491^molecular_function^oxidoreductase activity`GO:1905457^biological_process^negative regulation of lymphoid progenitor cell differentiation`GO:0045746^biological_process^negative regulation of Notch signaling pathway`GO:1902038^biological_process^positive regulation of hematopoietic stem cell differentiation`GO:1905455^biological_process^positiv…
lom300tf_i16874	108.518	-0.839814	0.282964	-2.96792	0.0182341	Essential for recycling GMP and indirectly, cGMP (By similarity)	GO:0070830^biological_process^bicellular tight junction assembly`GO:0090162^biological_process^establishment of epithelial cell polarity
lom300tf_i16897	58.4675	2.67487	0.467233	5.72493	4.60795e-07	butyrophilin, subfamily	GO:0016021^cellular_component^integral component of membrane
lom300tf_i16966	54.7642	1.3191	0.493583	2.67249	0.0367337	leucine Rich Repeat	.
lom300tf_i17004	24.4092	2.96463	1.11218	2.6656	0.0373413	mal, T-cell differentiation protein	GO:0016021^cellular_component^integral component of membrane`GO:0045121^cellular_component^membrane raft`GO:0019911^molecular_function^structural constituent of myelin sheath`GO:0001766^biological_process^membrane raft polarization`GO:0042552^biological_process^myelination`GO:0008104^biological_process^protein localization
lom300tf_i17035	327.597	-0.607159	0.195717	-3.10222	0.0128282	vesicle-mediated transport	GO:0030117^cellular_component^membrane coat`GO:0006886^biological_process^intracellular protein transport`GO:0002088^biological_process^lens development in camera-type eye`GO:0016192^biological_process^vesicle-mediated transport
lom300tf_i17040	37.6081	2.74019	0.426991	6.41744	9.40491e-09	appr-1-p processing domain protein	GO:0003950^molecular_function^NAD+ ADP-ribosyltransferase activity
lom300tf_i17063	80.7662	-2.35861	0.807359	-2.92139	0.0204883	negative regulation of nuclear-transcribed mRNA poly(A) tail shortening	.
lom300tf_i17068	23.0727	2.2935	0.645565	3.55271	0.0035362	DNA-directed DNA polymerase activity	GO:0003677^molecular_function^DNA binding`GO:0003887^molecular_function^DNA-directed DNA polymerase activity`GO:0006260^biological_process^DNA replication
lom300tf_i17079	132.941	-0.649423	0.238172	-2.7267	0.0322148	golgin B1	GO:0005794^cellular_component^Golgi apparatus`GO:0016021^cellular_component^integral component of membrane
lom300tf_i17091	51.4817	3.97463	0.823029	4.82927	3.09989e-05	ubiquitin protein ligase`COG5184	GO:0004842^molecular_function^ubiquitin-protein transferase activity
lom300tf_i17092	20.9985	1.83261	0.634392	2.88877	0.022269	Lectin, galactoside-binding, soluble	GO:0030246^molecular_function^carbohydrate binding
lom300tf_i17095	116.318	4.87489	0.647766	7.52569	9.27362e-12	cyclin E1	GO:0005634^cellular_component^nucleus`GO:0000082^biological_process^G1/S transition of mitotic cell cycle`GO:0051726^biological_process^regulation of cell cycle
lom300tf_i17116	131.224	-0.75469	0.252919	-2.98392	0.0174617	tHO complex	GO:0000445^cellular_component^THO complex part of transcription export complex`GO:0003729^molecular_function^mRNA binding`GO:0006406^biological_process^mRNA export from nucleus
lom300tf_i17131	231.784	-1.43408	0.33485	-4.28275	0.000281973	Essential for recycling GMP and indirectly, cGMP (By similarity)	.
lom300tf_i17132	64.5107	-0.669737	0.244035	-2.74443	0.030941	Phosphatidylinositol glycan anchor biosynthesis, class X	GO:0005789^cellular_component^endoplasmic reticulum membrane`GO:0016021^cellular_component^integral component of membrane`GO:0006506^biological_process^GPI anchor biosynthetic process
lom300tf_i17138	170.721	-0.759736	0.145569	-5.21907	5.43927e-06	RAB35, member RAS oncogene family	GO:0010008^cellular_component^endosome membrane`GO:0005886^cellular_component^plasma membrane`GO:0005525^molecular_function^GTP binding`GO:0003924^molecular_function^GTPase activity`GO:0032456^biological_process^endocytic recycling
lom300tf_i17278	151.187	-0.810045	0.180325	-4.49215	0.000124087	dynactin 3 (p22)	.
lom300tf_i17286	245.617	-0.62855	0.195701	-3.21178	0.00953325	splicing factor (U2AF)	GO:0003723^molecular_function^RNA binding
lom300tf_i17292	121.939	-0.772744	0.228924	-3.37555	0.0060728	rho GTPase activating protein	GO:0005525^molecular_function^GTP binding`GO:0003924^molecular_function^GTPase activity`GO:0007165^biological_process^signal transduction
lom300tf_i17303	120.772	7.56033	1.38706	5.45061	1.82449e-06	MAM domain containing 4	GO:0016021^cellular_component^integral component of membrane
lom300tf_i17321	77.3427	-1.02079	0.324855	-3.14228	0.0115774	Solute carrier family 25 member	GO:0016021^cellular_component^integral component of membrane`GO:0005743^cellular_component^mitochondrial inner membrane`GO:0022857^molecular_function^transmembrane transporter activity`GO:0006839^biological_process^mitochondrial transport
lom300tf_i17342	55.0246	1.9539	0.420937	4.6418	7.00289e-05	symporter activity	GO:0016021^cellular_component^integral component of membrane
lom300tf_i17354	41.1031	1.7719	0.536742	3.30122	0.00748953	F-box protein 15	.
lom300tf_i17355	43.4746	1.14205	0.348868	3.27357	0.00802735	bora, aurora kinase A activator	.
lom300tf_i17369	49.4392	1.21097	0.45838	2.64184	0.0394685	Sphingomyelin phosphodiesterase 2, neutral membrane (Neutral sphingomyelinase)	GO:0016021^cellular_component^integral component of membrane
lom300tf_i17374	457.824	-2.13126	0.508556	-4.19081	0.000402517	Amp-dependent synthetase and ligase	GO:0003824^molecular_function^catalytic activity`GO:0008152^biological_process^metabolic process
lom300tf_i17379	48.0019	1.60068	0.441827	3.62287	0.00282465	SH3 domain containing 19	.
lom300tf_i17418	112.245	-0.880789	0.316438	-2.78345	0.0283587	Striatin, calmodulin binding protein	.
lom300tf_i17428	18.1652	-4.25458	0.697842	-6.09676	6.01416e-08	sulfiredoxin	GO:0005737^cellular_component^cytoplasm`GO:0005524^molecular_function^ATP binding`GO:0032542^molecular_function^sulfiredoxin activity`GO:0034599^biological_process^cellular response to oxidative stress
lom300tf_i17443	183.211	0.777543	0.174368	4.45922	0.000141388	zinc finger RNA binding protein	GO:0003723^molecular_function^RNA binding`GO:0007283^biological_process^spermatogenesis
lom300tf_i17459	260.802	-0.764407	0.300505	-2.54374	0.0486371	Golgi reassembly stacking protein	.
lom300tf_i17460	84.6432	1.05742	0.329599	3.2082	0.00964065	solute carrier family 17	GO:0005887^cellular_component^integral component of plasma membrane`GO:0022857^molecular_function^transmembrane transporter activity`GO:0006820^biological_process^anion transport`GO:0055085^biological_process^transmembrane transport
lom300tf_i17472	86.9975	-0.583984	0.2265	-2.57829	0.0452215	Copper metabolism (Murr1) domain containing 1	GO:0005768^cellular_component^endosome`GO:0055070^biological_process^copper ion homeostasis`GO:2000009^biological_process^negative regulation of protein localization to cell surface`GO:1902306^biological_process^negative regulation of sodium ion transmembrane transport`GO:0031398^biological_process^positive regulation of protein ubiquitination`GO:0032434^biological_process^regulation of proteasom…
lom300tf_i17504	202.631	-0.703518	0.273135	-2.57572	0.0454131	Cold shock protein	GO:0003677^molecular_function^DNA binding`GO:0006355^biological_process^regulation of transcription, DNA-templated
lom300tf_i17507	210.131	-0.675549	0.252593	-2.67446	0.0365856	Vacuolar protein sorting-associated protein	GO:0000813^cellular_component^ESCRT I complex`GO:0032403^molecular_function^protein complex binding`GO:0043328^biological_process^protein transport to vacuole involved in ubiquitin-dependent protein catabolic process via the multivesicular body sorting pathway
lom300tf_i17530	84.5046	-0.938801	0.2984	-3.14611	0.0114566	enhancer of polycomb homolog	GO:0032777^cellular_component^Piccolo NuA4 histone acetyltransferase complex`GO:0016573^biological_process^histone acetylation`GO:0060319^biological_process^primitive erythrocyte differentiation`GO:0006357^biological_process^regulation of transcription from RNA polymerase II promoter`GO:0006351^biological_process^transcription, DNA-templated
lom300tf_i17563	31.7211	4.71019	0.762565	6.17677	3.80768e-08	Radical S-adenosyl methionine domain containing 2	GO:0005789^cellular_component^endoplasmic reticulum membrane`GO:0005811^cellular_component^lipid droplet`GO:0003824^molecular_function^catalytic activity`GO:0051536^molecular_function^iron-sulfur cluster binding`GO:0051607^biological_process^defense response to virus
lom300tf_i17585	23.5996	3.98388	0.940001	4.23816	0.000334241	Involved in regulation of DNA replication (By similarity)	GO:0005524^molecular_function^ATP binding`GO:0051301^biological_process^cell division`GO:0006270^biological_process^DNA replication initiation
lom300tf_i17599	27.1057	1.22654	0.464019	2.64329	0.0393222	wd repeat	.
lom300tf_i17699	91.4781	-1.28055	0.373146	-3.43178	0.00513165	50s ribosomal protein l34	GO:0005840^cellular_component^ribosome`GO:0003735^molecular_function^structural constituent of ribosome`GO:0006412^biological_process^translation
lom300tf_i18091	70.0482	-0.709616	0.278394	-2.54896	0.0481237	BUD13 homolog (S. cerevisiae)	.
lom300tf_i18097	79.8214	-1.36133	0.207078	-6.57401	3.64937e-09	tail-anchored membrane protein insertion into ER membrane	.
lom300tf_i18100	16.6674	4.11748	0.785643	5.2409	4.9062e-06	Guanine nucleotide binding protein (G protein) alpha	GO:0031683^molecular_function^G-protein beta/gamma-subunit complex binding`GO:0005525^molecular_function^GTP binding`GO:0003924^molecular_function^GTPase activity`GO:0004871^molecular_function^signal transducer activity`GO:0007186^biological_process^G-protein coupled receptor signaling pathway
lom300tf_i18107	64.8571	-1.00497	0.337548	-2.97726	0.0177818	DNA polymerase	GO:0005634^cellular_component^nucleus`GO:0003677^molecular_function^DNA binding`GO:0003887^molecular_function^DNA-directed DNA polymerase activity`GO:0006281^biological_process^DNA repair
lom300tf_i18128	134.912	-1.16941	0.387248	-3.0198	0.0158875	cytoplasmic linker associated protein	GO:0005881^cellular_component^cytoplasmic microtubule`GO:0005828^cellular_component^kinetochore microtubule`GO:0043515^molecular_function^kinetochore binding`GO:0051010^molecular_function^microtubule plus-end binding
lom300tf_i18129	67.4376	2.12799	0.630603	3.37452	0.00608728	Transferase	GO:0016021^cellular_component^integral component of membrane`GO:0015020^molecular_function^glucuronosyltransferase activity`GO:0008152^biological_process^metabolic process
lom300tf_i18130	76.9197	1.74219	0.417106	4.17684	0.000422722	Stores iron in a soluble, non-toxic, readily available form. Important for iron homeostasis (By similarity)	GO:0005737^cellular_component^cytoplasm`GO:0008199^molecular_function^ferric iron binding`GO:0005506^molecular_function^iron ion binding`GO:0006880^biological_process^intracellular sequestering of iron ion`GO:0006826^biological_process^iron ion transport
lom300tf_i18159	6.41439	-3.10032	0.904798	-3.42653	0.00520957	Ligand dependent nuclear receptor	GO:0003677^molecular_function^DNA binding
lom300tf_i18187	58.0197	-1.06596	0.373267	-2.85575	0.0240708	SANT	.
lom300tf_i18189	209.792	-1.44232	0.439971	-3.27823	0.00794192	ADP-ribosylhydrolase like 1	GO:0005622^cellular_component^intracellular`GO:0003875^molecular_function^ADP-ribosylarginine hydrolase activity`GO:0000287^molecular_function^magnesium ion binding`GO:0006464^biological_process^cellular protein modification process`GO:0051725^biological_process^protein de-ADP-ribosylation
lom300tf_i18208	14.9885	-4.15164	0.635788	-6.52991	4.76486e-09	chromosome 14 open reading frame 164	GO:0000795^cellular_component^synaptonemal complex`GO:0019789^molecular_function^SUMO transferase activity`GO:0016925^biological_process^protein sumoylation`GO:0007129^biological_process^synapsis
lom300tf_i18289	46.3918	3.4022	0.468501	7.26187	5.31914e-11	Apolipoprotein	GO:0061617^cellular_component^MICOS complex`GO:0042407^biological_process^cristae formation
lom300tf_i18301	42.4735	7.42378	1.31285	5.65472	6.55455e-07	Poly(ADP-ribose) polymerase catalytic domain	GO:0005737^cellular_component^cytoplasm`GO:0003950^molecular_function^NAD+ ADP-ribosyltransferase activity`GO:0051607^biological_process^defense response to virus
lom300tf_i18319	21.0953	2.36568	0.686637	3.44532	0.00491791	Regulator of G-protein signaling	GO:0005737^cellular_component^cytoplasm`GO:0005886^cellular_component^plasma membrane`GO:0005096^molecular_function^GTPase activator activity`GO:0009948^biological_process^anterior/posterior axis specification`GO:0007186^biological_process^G-protein coupled receptor signaling pathway`GO:0048884^biological_process^neuromast development`GO:0071599^biological_process^otic vesicle development`GO:0048…
lom300tf_i18340	94.2791	1.82431	0.595601	3.06297	0.0141593	v-maf musculoaponeurotic fibrosarcoma oncogene homolog	GO:0005634^cellular_component^nucleus`GO:0043565^molecular_function^sequence-specific DNA binding`GO:0003700^molecular_function^DNA binding transcription factor activity`GO:0006351^biological_process^transcription, DNA-templated
lom300tf_i18367	387.206	-1.09553	0.30021	-3.64921	0.00259352	solute carrier family 41 member	GO:0016021^cellular_component^integral component of membrane`GO:0005886^cellular_component^plasma membrane`GO:0008324^molecular_function^cation transmembrane transporter activity`GO:0043009^biological_process^chordate embryonic development`GO:0048793^biological_process^pronephros development`GO:0055085^biological_process^transmembrane transport
lom300tf_i18368	55.6717	1.17225	0.337643	3.47187	0.00453708	DiGeorge syndrome critical region gene	.
lom300tf_i18402	10.7139	4.10658	0.900227	4.56172	9.51539e-05	OCIA domain containing 1	.
lom300tf_i18520	103.03	-0.569977	0.215743	-2.64193	0.0394685	Allows the formation of correctly charged Gln-tRNA(Gln) through the transamidation of misacylated Glu-tRNA(Gln) in chloroplasts and mitochondria. The reaction takes place in the presence of glutamine and ATP through an activated gamma-phospho- Glu-tRNA(Gln) (By similarity)	.
lom300tf_i18524	20.7874	-3.75143	1.38744	-2.70384	0.0340185	dapper, antagonist of beta-catenin, homolog 2 (Xenopus laevis)	.
lom300tf_i18527	34.7368	3.26009	1.06658	3.05657	0.0143767	EPS8-like 3	.
lom300tf_i18530	39.693	-0.958295	0.312669	-3.06489	0.014096	CTTNBP2 N-terminal like	.
lom300tf_i18569	27.0945	2.80585	0.781809	3.58892	0.0031494	Ankyrin Repeat	GO:0016021^cellular_component^integral component of membrane`GO:0005216^molecular_function^ion channel activity
lom300tf_i18573	102.695	-1.0513	0.212536	-4.94644	1.88354e-05	Insulin-like growth factor 2 receptor	GO:0005737^cellular_component^cytoplasm`GO:0016021^cellular_component^integral component of membrane`GO:0005215^molecular_function^transporter activity
lom300tf_i18607	6.26949	4.77019	1.82416	2.615	0.0418831	nuclease	.
lom300tf_i18618	19.6557	3.67608	0.997071	3.68688	0.00231408	dna replication licensing factor	GO:0005524^molecular_function^ATP binding`GO:0003677^molecular_function^DNA binding`GO:0006270^biological_process^DNA replication initiation
lom300tf_i18627	22.9912	3.02755	0.869562	3.4817	0.00439801	chloride channel	GO:0016021^cellular_component^integral component of membrane
lom300tf_i18638	46.8793	-0.741168	0.280841	-2.63911	0.0397079	CSRP2 binding protein	GO:0005671^cellular_component^Ada2/Gcn5/Ada3 transcription activator complex`GO:0004402^molecular_function^histone acetyltransferase activity`GO:0016573^biological_process^histone acetylation
lom300tf_i18645	14.7074	5.53971	1.58505	3.49497	0.00422254	alpha amylase, catalytic	GO:0016021^cellular_component^integral component of membrane`GO:0003824^molecular_function^catalytic activity`GO:0005975^biological_process^carbohydrate metabolic process
lom300tf_i18648	52.7672	1.37357	0.296927	4.62597	7.42905e-05	Mitogen-activated protein kinase	GO:0005737^cellular_component^cytoplasm`GO:0005634^cellular_component^nucleus`GO:0005524^molecular_function^ATP binding`GO:0004707^molecular_function^MAP kinase activity`GO:0010468^biological_process^regulation of gene expression
lom300tf_i18670	47.4568	-1.03093	0.323661	-3.18523	0.0102783	chromosome 3 open reading frame 14	.
lom300tf_i18671	14.7391	1.40777	0.513297	2.7426	0.0310618	GTPase, IMAP family member	GO:0016021^cellular_component^integral component of membrane`GO:0005525^molecular_function^GTP binding
lom300tf_i18748	124.309	-0.644262	0.238194	-2.70478	0.0339645	Proline rich Gla (G-carboxyglutamic acid) 1	GO:0005576^cellular_component^extracellular region`GO:0016021^cellular_component^integral component of membrane`GO:0005509^molecular_function^calcium ion binding
lom300tf_i18762	15.6949	2.31013	0.622534	3.71085	0.00213179	IQ motif containing C	.
lom300tf_i18792	25.0624	1.09981	0.426634	2.57787	0.0452434	Zinc finger protein	GO:0003676^molecular_function^nucleic acid binding
lom300tf_i18803	114.864	-1.14854	0.39192	-2.93055	0.0200025	helicase	GO:0005737^cellular_component^cytoplasm`GO:0030529^cellular_component^intracellular ribonucleoprotein complex`GO:0005524^molecular_function^ATP binding`GO:0004004^molecular_function^ATP-dependent RNA helicase activity`GO:0003723^molecular_function^RNA binding`GO:0006396^biological_process^RNA processing
lom300tf_i18811	25.2103	4.11531	1.05043	3.91776	0.00106046	HAUS augmin-like complex, subunit 5	GO:0070652^cellular_component^HAUS complex`GO:0007098^biological_process^centrosome cycle`GO:0051225^biological_process^spindle assembly
lom300tf_i18815	28.1691	1.76251	0.481596	3.65972	0.00251	Serine Threonine protein kinase	GO:0005737^cellular_component^cytoplasm`GO:0005524^molecular_function^ATP binding`GO:0004715^molecular_function^non-membrane spanning protein tyrosine kinase activity`GO:0035556^biological_process^intracellular signal transduction`GO:0001946^biological_process^lymphangiogenesis`GO:0090050^biological_process^positive regulation of cell migration involved in sprouting angiogenesis
lom300tf_i18825	17.8675	3.18923	0.907928	3.51265	0.00400167	nuclear division	.
lom300tf_i18827	86.354	-0.741095	0.244914	-3.02595	0.0156215	Zinc finger, CCHC domain containing 8	GO:0003676^molecular_function^nucleic acid binding`GO:0008270^molecular_function^zinc ion binding
lom300tf_i18840	80.1428	-1.10976	0.335643	-3.30637	0.00738388	Heparan sulfate glucosamine 3-O-sulfotransferase	GO:0016021^cellular_component^integral component of membrane`GO:0008146^molecular_function^sulfotransferase activity
lom300tf_i18861	80.9287	-1.14145	0.316371	-3.60795	0.00296043	Catalyzes the formation of S-adenosylmethionine from methionine and ATP	GO:0005829^cellular_component^cytosol`GO:0048269^cellular_component^methionine adenosyltransferase complex`GO:0005524^molecular_function^ATP binding`GO:0046872^molecular_function^metal ion binding`GO:0004478^molecular_function^methionine adenosyltransferase activity`GO:0006730^biological_process^one-carbon metabolic process`GO:0006556^biological_process^S-adenosylmethionine biosynthetic process
lom300tf_i18888	33.6693	2.56523	0.976798	2.62617	0.0409224	Kinesin family member	GO:0005874^cellular_component^microtubule`GO:0005524^molecular_function^ATP binding`GO:0008017^molecular_function^microtubule binding`GO:0003777^molecular_function^microtubule motor activity`GO:0007018^biological_process^microtubule-based movement
lom300tf_i18904	16.7323	5.99431	1.24044	4.8324	3.0591e-05	chromosome 2 open reading frame 40	.
lom300tf_i18927	43.8155	2.11427	0.694273	3.04529	0.0148387	Keratin, type I cytoskeletal	GO:0005882^cellular_component^intermediate filament`GO:0005198^molecular_function^structural molecule activity
lom300tf_i18933	21.9807	1.41481	0.476089	2.97174	0.0180629	Immunoglobulin V-set domain	GO:0016021^cellular_component^integral component of membrane
lom300tf_i18965	7.92416	2.7169	1.064	2.55349	0.0476764	polyamine-modulated factor 1	.
lom300tf_i18973	45.1142	1.72026	0.414067	4.15454	0.00045655	Catalyzes the ferrous insertion into protoporphyrin IX (By similarity)	GO:0005739^cellular_component^mitochondrion`GO:0004325^molecular_function^ferrochelatase activity`GO:0006783^biological_process^heme biosynthetic process
lom300tf_i18994	76.6312	-1.66167	0.45502	-3.65186	0.00257511	Thymocyte nuclear protein	.
lom300tf_i19024	35.8963	1.99275	0.381377	5.22514	5.28132e-06	Lim domain binding	GO:0005634^cellular_component^nucleus`GO:0003682^molecular_function^chromatin binding`GO:0030274^molecular_function^LIM domain binding`GO:0000989^molecular_function^transcription factor activity, transcription factor binding`GO:0030514^biological_process^negative regulation of BMP signaling pathway`GO:1900108^biological_process^negative regulation of nodal signaling pathway
lom300tf_i19063	28.105	3.42267	0.883089	3.87579	0.00122161	solute carrier family 29 (nucleoside transporters), member	GO:0016021^cellular_component^integral component of membrane`GO:0008504^molecular_function^monoamine transmembrane transporter activity`GO:0005337^molecular_function^nucleoside transmembrane transporter activity
lom300tf_i19065	46.0139	-1.27443	0.389486	-3.2721	0.0080628	Dedicator of cytokinesis 6	GO:0005622^cellular_component^intracellular`GO:0005085^molecular_function^guanyl-nucleotide exchange factor activity`GO:0007264^biological_process^small GTPase mediated signal transduction
lom300tf_i19077	15.7654	2.69744	1.05374	2.55989	0.0470017	Budding uninhibited by benzimidazoles 1 homolog	GO:0000778^cellular_component^condensed nuclear chromosome kinetochore`GO:0005524^molecular_function^ATP binding`GO:0004672^molecular_function^protein kinase activity`GO:0051754^biological_process^meiotic sister chromatid cohesion, centromeric`GO:0007094^biological_process^mitotic spindle assembly checkpoint
lom300tf_i19121	38.9573	-0.980125	0.291968	-3.35696	0.00638464	g protein-coupled receptor kinase	GO:0005524^molecular_function^ATP binding`GO:0004703^molecular_function^G-protein coupled receptor kinase activity`GO:0085033^biological_process^positive regulation by symbiont of host I-kappaB kinase/NF-kappaB cascade`GO:0007165^biological_process^signal transduction
lom300tf_i19143	21.0973	1.27621	0.485598	2.62811	0.0407192	Cytotoxic and regulatory T cell molecule	GO:0005913^cellular_component^cell-cell adherens junction`GO:0005887^cellular_component^integral component of plasma membrane`GO:0050839^molecular_function^cell adhesion molecule binding`GO:0042803^molecular_function^protein homodimerization activity`GO:0004872^molecular_function^receptor activity`GO:0005102^molecular_function^receptor binding`GO:0008037^biological_process^cell recognition`GO:000…
lom300tf_i19195	57.6121	-1.01901	0.309015	-3.29761	0.00754141	phosphoribosylformylglycinamidine synthase`COG0047	GO:0004642^molecular_function^phosphoribosylformylglycinamidine synthase activity`GO:0006189^biological_process^'de novo' IMP biosynthetic process
lom300tf_i19239	8.73378	2.509	0.808907	3.10172	0.0128298	Kinesin family member	GO:0005871^cellular_component^kinesin complex`GO:0005524^molecular_function^ATP binding`GO:0016887^molecular_function^ATPase activity`GO:0008289^molecular_function^lipid binding`GO:0008017^molecular_function^microtubule binding`GO:0003777^molecular_function^microtubule motor activity`GO:0007018^biological_process^microtubule-based movement
lom300tf_i19315	96.332	-1.91233	0.397062	-4.8162	3.27759e-05	Channel protein (Hemolysin III family	GO:0016021^cellular_component^integral component of membrane`GO:0036302^biological_process^atrioventricular canal development`GO:0019835^biological_process^cytolysis`GO:0003272^biological_process^endocardial cushion formation`GO:0003007^biological_process^heart morphogenesis`GO:0046578^biological_process^regulation of Ras protein signal transduction
lom300tf_i19325	17.5589	2.90439	0.888103	3.27033	0.00809333	Mate efflux family protein	GO:0016021^cellular_component^integral component of membrane`GO:0015297^molecular_function^antiporter activity`GO:0015238^molecular_function^drug transmembrane transporter activity`GO:0006855^biological_process^drug transmembrane transport
lom300tf_i19328	125.526	-0.689968	0.195624	-3.52701	0.00382459	Tho complex	.
lom300tf_i19334	150.695	-2.25907	0.482634	-4.68071	5.95564e-05	frizzled family receptor	GO:0016021^cellular_component^integral component of membrane`GO:0004888^molecular_function^transmembrane signaling receptor activity`GO:0060070^biological_process^canonical Wnt signaling pathway`GO:0060898^biological_process^eye field cell fate commitment involved in camera-type eye formation`GO:0021879^biological_process^forebrain neuron differentiation`GO:0021529^biological_process^spinal cord …
lom300tf_i19353	39.0879	2.72418	0.920717	2.95876	0.018619	transforming acidic coiled-coil containing protein	GO:0005737^cellular_component^cytoplasm`GO:0015630^cellular_component^microtubule cytoskeleton`GO:0008283^biological_process^cell proliferation`GO:0021987^biological_process^cerebral cortex development`GO:0000226^biological_process^microtubule cytoskeleton organization
lom300tf_i19364	19.9712	6.71993	1.53182	4.3869	0.000189306	glutathione peroxidase	GO:0004602^molecular_function^glutathione peroxidase activity`GO:0006979^biological_process^response to oxidative stress
lom300tf_i19396	51.5647	-1.37949	0.341151	-4.04362	0.000676415	ankyrin repeat domain	GO:0005634^cellular_component^nucleus`GO:0009653^biological_process^anatomical structure morphogenesis`GO:0007275^biological_process^multicellular organism development
lom300tf_i19398	51.6076	-1.40793	0.331467	-4.24756	0.000322085	Chromosome 10 open reading frame 137	.
lom300tf_i19409	25.5429	1.99447	0.44168	4.51564	0.000113456	serine threonine kinase 10	GO:0005737^cellular_component^cytoplasm`GO:0005524^molecular_function^ATP binding`GO:0004674^molecular_function^protein serine/threonine kinase activity`GO:0032147^biological_process^activation of protein kinase activity`GO:0042981^biological_process^regulation of apoptotic process`GO:0007346^biological_process^regulation of mitotic cell cycle`GO:0023014^biological_process^signal transduction by …
lom300tf_i19415	9.25113	4.68389	1.40041	3.34465	0.00660774	Kinesin family member	GO:0005871^cellular_component^kinesin complex`GO:0005524^molecular_function^ATP binding`GO:0016887^molecular_function^ATPase activity`GO:0008017^molecular_function^microtubule binding`GO:0003777^molecular_function^microtubule motor activity`GO:0007018^biological_process^microtubule-based movement
lom300tf_i19445	37.5199	1.32135	0.421912	3.13182	0.0118993	tripartite motif containing	GO:0005622^cellular_component^intracellular`GO:0008270^molecular_function^zinc ion binding
lom300tf_i19486	37.8777	1.61037	0.537208	2.99766	0.0168467	vacuolar protein sorting 72 homolog (S. cerevisiae)	GO:0005634^cellular_component^nucleus`GO:0043486^biological_process^histone exchange`GO:0006355^biological_process^regulation of transcription, DNA-templated
lom300tf_i19487	20.4621	1.97829	0.554558	3.56734	0.00337386	integrin, alpha E (antigen CD103, human mucosal lymphocyte antigen 1	GO:0008305^cellular_component^integrin complex`GO:0007155^biological_process^cell adhesion`GO:0007229^biological_process^integrin-mediated signaling pathway
lom300tf_i19491	157.946	-2.654	0.662702	-4.00481	0.000772837	Dynamin family	GO:0005525^molecular_function^GTP binding`GO:0003924^molecular_function^GTPase activity
lom300tf_i19496	55.2284	-1.09914	0.252091	-4.3601	0.0002114	N-acetylglucosamine-1-phosphate transferase, alpha and beta subunits	GO:0016021^cellular_component^integral component of membrane`GO:0005509^molecular_function^calcium ion binding`GO:0016772^molecular_function^transferase activity, transferring phosphorus-containing groups
lom300tf_i19563	41.384	2.47198	0.771957	3.20222	0.00979685	Heparan sulfate 6-o-sulfotransferase	GO:0016021^cellular_component^integral component of membrane`GO:0008146^molecular_function^sulfotransferase activity
lom300tf_i19673	9.02222	2.56923	0.758409	3.38766	0.00585025	SH2 domain containing 1B	.
lom300tf_i19698	9.46573	5.36034	1.58072	3.39107	0.00578574	Cancer susceptibility candidate 5	.
lom300tf_i19749	6.75649	3.64637	1.12087	3.25317	0.00849061	Golgi ribbon formation	GO:0016021^cellular_component^integral component of membrane`GO:0006810^biological_process^transport
lom300tf_i19856	19.9962	2.60574	0.954185	2.73085	0.0319347	(ABC) transporter	GO:0016021^cellular_component^integral component of membrane`GO:0005524^molecular_function^ATP binding`GO:0042626^molecular_function^ATPase activity, coupled to transmembrane movement of substances`GO:0046686^biological_process^response to cadmium ion
lom300tf_i19869	10.5246	3.22131	1.15454	2.79012	0.0279408	opa interacting protein 5	GO:0000785^cellular_component^chromatin`GO:0000775^cellular_component^chromosome, centromeric region`GO:0005634^cellular_component^nucleus`GO:0046872^molecular_function^metal ion binding`GO:0034080^biological_process^CENP-A containing nucleosome assembly`GO:0007059^biological_process^chromosome segregation
lom300tf_i19947	161.05	-0.797406	0.224472	-3.55237	0.00353901	Destroys radicals which are normally produced within the cells and which are toxic to biological systems (By similarity)	GO:0005737^cellular_component^cytoplasm`GO:0016532^molecular_function^superoxide dismutase copper chaperone activity`GO:0008270^molecular_function^zinc ion binding`GO:0030001^biological_process^metal ion transport`GO:0055114^biological_process^oxidation-reduction process`GO:0006801^biological_process^superoxide metabolic process
lom300tf_i19964	72.2808	1.42822	0.312021	4.57732	8.96633e-05	N-acetyltransferase	GO:0016407^molecular_function^acetyltransferase activity`GO:0008152^biological_process^metabolic process
lom300tf_i19981	99.7113	-1.26003	0.387399	-3.25253	0.00850275	piggyBac transposable element derived 4	.
lom300tf_i20069	52.2742	-0.974097	0.315957	-3.083	0.0134646	One of the essential components for the initiation of protein synthesis. Protects formylmethionyl-tRNA from spontaneous hydrolysis and promotes its binding to the 30S ribosomal subunits. Also involved in the hydrolysis of GTP during the formation of the 70S ribosomal complex (By similarity)	GO:0005622^cellular_component^intracellular`GO:0005525^molecular_function^GTP binding`GO:0003924^molecular_function^GTPase activity`GO:0003743^molecular_function^translation initiation factor activity
lom300tf_i20129	18.9344	-1.85224	0.660126	-2.80589	0.0269755	This protein is involved in the repair of mismatches in DNA. It is required for dam-dependent methyl-directed DNA mismatch repair. May act as a molecular matchmaker , a protein that promotes the formation of a stable complex between two or more DNA-binding proteins in an ATP-dependent manner without itself being part of a final effector complex (By similarity)	GO:0005712^cellular_component^chiasma`GO:0032389^cellular_component^MutLalpha complex`GO:0000795^cellular_component^synaptonemal complex`GO:0005524^molecular_function^ATP binding`GO:0016887^molecular_function^ATPase activity`GO:0030983^molecular_function^mismatched DNA binding`GO:0003697^molecular_function^single-stranded DNA binding`GO:0051026^biological_process^chiasma assembly`GO:0007059^biolo…
lom300tf_i20155	9.38368	3.83419	1.49124	2.57114	0.0458596	Kinesin family member	GO:0005874^cellular_component^microtubule`GO:0005524^molecular_function^ATP binding`GO:0008017^molecular_function^microtubule binding`GO:0003777^molecular_function^microtubule motor activity`GO:0007018^biological_process^microtubule-based movement
lom300tf_i20164	130.612	1.52336	0.406159	3.75064	0.00186856	N-acetylglucosamine-1-phosphodiester alpha-N-acetylglucosaminidase	GO:0016021^cellular_component^integral component of membrane
lom300tf_i20184	50.5419	1.11245	0.406188	2.73875	0.0313154	GTP-binding Protein	GO:0005622^cellular_component^intracellular`GO:0005525^molecular_function^GTP binding`GO:0007264^biological_process^small GTPase mediated signal transduction
lom300tf_i20210	80.6189	-0.698994	0.208781	-3.34797	0.00654282	Proline-rich coiled-coil	.
lom300tf_i20240	9.2721	4.03932	0.897026	4.50301	0.000119393	acid binding protein	GO:0008289^molecular_function^lipid binding`GO:0005215^molecular_function^transporter activity`GO:0021575^biological_process^hindbrain morphogenesis`GO:0048385^biological_process^regulation of retinoic acid receptor signaling pathway
lom300tf_i20254	20.0648	4.46113	0.661175	6.74728	1.28861e-09	sterile alpha motif domain containing	GO:0005737^cellular_component^cytoplasm
lom300tf_i20437	8.30503	2.1293	0.817623	2.60426	0.042847	Zinc finger protein	GO:0003676^molecular_function^nucleic acid binding`GO:0007417^biological_process^central nervous system development`GO:0008345^biological_process^larval locomotory behavior`GO:0071599^biological_process^otic vesicle development`GO:0021510^biological_process^spinal cord development
lom300tf_i20477	27.5282	3.11673	0.72303	4.31064	0.000253488	F-box protein 36	.
lom300tf_i20501	153.901	-0.843697	0.257239	-3.27983	0.00791014	RNA binding motif protein	GO:0030529^cellular_component^intracellular ribonucleoprotein complex`GO:0019013^cellular_component^viral nucleocapsid
lom300tf_i20572	40.0715	1.66194	0.316652	5.24849	4.748e-06	zinc finger, HIT-type containing 1	GO:0000812^cellular_component^Swr1 complex`GO:0042826^molecular_function^histone deacetylase binding`GO:0046872^molecular_function^metal ion binding`GO:0031491^molecular_function^nucleosome binding`GO:0043486^biological_process^histone exchange`GO:0031063^biological_process^regulation of histone deacetylation
lom300tf_i20642	22.7987	5.43779	1.00129	5.43077	2.01553e-06	Retrotransposon protein	GO:0003676^molecular_function^nucleic acid binding`GO:0003700^molecular_function^DNA binding transcription factor activity`GO:0008270^molecular_function^zinc ion binding`GO:0015074^biological_process^DNA integration
lom300tf_i20658	90.7569	2.83299	0.82191	3.44684	0.00489486	)-reductase	GO:0030176^cellular_component^integral component of endoplasmic reticulum membrane`GO:0016627^molecular_function^oxidoreductase activity, acting on the CH-CH group of donors`GO:0016628^molecular_function^oxidoreductase activity, acting on the CH-CH group of donors, NAD or NADP as acceptor`GO:0016126^biological_process^sterol biosynthetic process
lom300tf_i20659	16.7583	3.27242	1.10719	2.95561	0.0187731	ubiquitin-conjugating enzyme	GO:0005524^molecular_function^ATP binding
lom300tf_i20667	146.452	-2.04082	0.31478	-6.48331	6.29855e-09	glycosyltransferase	GO:0043541^cellular_component^UDP-N-acetylglucosamine transferase complex`GO:0016758^molecular_function^transferase activity, transferring hexosyl groups`GO:0006488^biological_process^dolichol-linked oligosaccharide biosynthetic process
lom300tf_i20679	15.8741	1.77315	0.674696	2.62807	0.0407192	erythroblastic leukemia viral oncogene homolog	GO:0016020^cellular_component^membrane`GO:0005524^molecular_function^ATP binding`GO:0004714^molecular_function^transmembrane receptor protein tyrosine kinase activity`GO:0072554^biological_process^blood vessel lumenization`GO:0007169^biological_process^transmembrane receptor protein tyrosine kinase signaling pathway
lom300tf_i20685	100.497	-0.795555	0.194024	-4.10029	0.000553111	repeat-containing protein	GO:0016593^cellular_component^Cdc73/Paf1 complex`GO:0007507^biological_process^heart development`GO:0016570^biological_process^histone modification`GO:0014032^biological_process^neural crest cell development`GO:0043473^biological_process^pigmentation`GO:0006355^biological_process^regulation of transcription, DNA-templated`GO:0001756^biological_process^somitogenesis
lom300tf_i20693	17.4406	3.2041	1.13844	2.81446	0.0264365	Baculoviral IAP repeat containing	GO:0001525^biological_process^angiogenesis`GO:0048514^biological_process^blood vessel morphogenesis`GO:0007507^biological_process^heart development`GO:0043066^biological_process^negative regulation of apoptotic process`GO:0022008^biological_process^neurogenesis`GO:0030182^biological_process^neuron differentiation`GO:0045766^biological_process^positive regulation of angiogenesis`GO:0043523^biologi…
lom300tf_i20700	52.9721	1.82458	0.422499	4.31854	0.000246671	deoxyribonuclease II	GO:0005622^cellular_component^intracellular`GO:0004531^molecular_function^deoxyribonuclease II activity`GO:0006309^biological_process^apoptotic DNA fragmentation
lom300tf_i20703	106.829	-1.38483	0.315373	-4.39107	0.000186042	Structural maintenance of chromosomes flexible hinge domain containing 1	GO:0005694^cellular_component^chromosome`GO:0005524^molecular_function^ATP binding`GO:0051276^biological_process^chromosome organization`GO:0048701^biological_process^embryonic cranial skeleton morphogenesis
lom300tf_i20720	186.791	-1.10401	0.236696	-4.66424	6.37933e-05	La ribonucleoprotein domain family member 6	GO:0030529^cellular_component^intracellular ribonucleoprotein complex`GO:0005634^cellular_component^nucleus`GO:0003723^molecular_function^RNA binding`GO:0006417^biological_process^regulation of translation`GO:0006396^biological_process^RNA processing`GO:0001756^biological_process^somitogenesis
lom300tf_i20796	147.058	-1.00021	0.232552	-4.30102	0.000262974	golgi integral membrane protein 4	GO:0016021^cellular_component^integral component of membrane
lom300tf_i20806	186.302	-1.34263	0.441444	-3.04144	0.0149936	Required for a late step of 50S ribosomal subunit assembly. Has GTPase activity (By similarity)	GO:0005525^molecular_function^GTP binding
lom300tf_i20840	47.706	-0.872855	0.331526	-2.63284	0.0403223	microtubule associated serine threonine kinase	GO:0005622^cellular_component^intracellular`GO:0005524^molecular_function^ATP binding`GO:0000287^molecular_function^magnesium ion binding`GO:0004674^molecular_function^protein serine/threonine kinase activity`GO:0007010^biological_process^cytoskeleton organization`GO:0035556^biological_process^intracellular signal transduction`GO:0018105^biological_process^peptidyl-serine phosphorylation
lom300tf_i20849	81.456	-2.50559	0.772363	-3.24405	0.00870459	calcium-dependent protein kinase	GO:0005524^molecular_function^ATP binding`GO:0004672^molecular_function^protein kinase activity
lom300tf_i20876	81.2073	4.11773	0.6113	6.73601	1.38609e-09	Phosphorylation of dTMP to form dTDP in both de novo and salvage pathways of dTTP synthesis (By similarity)	GO:0005737^cellular_component^cytoplasm`GO:0004798^molecular_function^thymidylate kinase activity`GO:0009041^molecular_function^uridylate kinase activity`GO:0006233^biological_process^dTDP biosynthetic process`GO:0006235^biological_process^dTTP biosynthetic process`GO:0006227^biological_process^dUDP biosynthetic process
lom300tf_i20903	135.439	-0.738249	0.281147	-2.62585	0.0409477	Kinesin family member	GO:0005871^cellular_component^kinesin complex`GO:0005524^molecular_function^ATP binding`GO:0016887^molecular_function^ATPase activity`GO:0008017^molecular_function^microtubule binding`GO:0003777^molecular_function^microtubule motor activity`GO:0030705^biological_process^cytoskeleton-dependent intracellular transport`GO:0007018^biological_process^microtubule-based movement
lom300tf_i20935	21.1718	1.6437	0.579686	2.83549	0.0252166	Zinc finger protein 106 homolog (Mouse)	GO:0003676^molecular_function^nucleic acid binding
lom300tf_i20939	32.1848	3.64353	1.4255	2.55597	0.0474187	This protein promotes the GTP-dependent binding of aminoacyl-tRNA to the A-site of ribosomes during protein biosynthesis (By similarity)	GO:0005737^cellular_component^cytoplasm`GO:0005525^molecular_function^GTP binding`GO:0003924^molecular_function^GTPase activity`GO:0003746^molecular_function^translation elongation factor activity
lom300tf_i20994	46.1668	3.00436	1.03869	2.89247	0.0220778	Cell division cycle associated 7	GO:0042127^biological_process^regulation of cell proliferation`GO:1902036^biological_process^regulation of hematopoietic stem cell differentiation`GO:0006355^biological_process^regulation of transcription, DNA-templated`GO:0048538^biological_process^thymus development
lom300tf_i21029	141.57	-0.650929	0.217296	-2.99559	0.0169332	coxsackie virus and adenovirus receptor	GO:0016021^cellular_component^integral component of membrane
lom300tf_i21058	8.05765	5.12178	2.0179	2.53817	0.0492667	A kinase (PRKA) anchor protein 1	GO:0005739^cellular_component^mitochondrion`GO:0034237^molecular_function^protein kinase A regulatory subunit binding`GO:0003723^molecular_function^RNA binding`GO:0010738^biological_process^regulation of protein kinase A signaling
lom300tf_i21064	89.6572	-0.733538	0.274327	-2.67396	0.0366171	peptidyl-prolyl cis-trans isomerase activity	GO:0003755^molecular_function^peptidyl-prolyl cis-trans isomerase activity`GO:0006457^biological_process^protein folding
lom300tf_i21096	34.4779	-4.75526	0.816198	-5.82611	2.68922e-07	transglutaminase	GO:0003810^molecular_function^protein-glutamine gamma-glutamyltransferase activity`GO:0018149^biological_process^peptide cross-linking
lom300tf_i21112	17.1943	4.86911	0.934684	5.20936	5.68517e-06	perforin 1 (pore forming protein)	GO:0005579^cellular_component^membrane attack complex`GO:0006955^biological_process^immune response
lom300tf_i21118	39.5388	-1.70057	0.660315	-2.5754	0.0454329	apoptosis-related cysteine peptidase	GO:0004197^molecular_function^cysteine-type endopeptidase activity
lom300tf_i21140	5.28533	5.56602	1.92887	2.88564	0.0224346	Catalyzes the reversible transfer of the terminal phosphate group between ATP and AMP. Plays an important role in cellular energy homeostasis and in adenine nucleotide metabolism (By similarity)	GO:0004017^molecular_function^adenylate kinase activity`GO:0005524^molecular_function^ATP binding
lom300tf_i21145	120.619	-0.887757	0.319517	-2.77843	0.0286482	AhpC TSA antioxidant enzyme domain containing 1	GO:0016209^molecular_function^antioxidant activity`GO:0055114^biological_process^oxidation-reduction process
lom300tf_i21151	43.0408	1.12643	0.433121	2.60073	0.0431807	PDZ and LIM domain	GO:0005925^cellular_component^focal adhesion`GO:0002102^cellular_component^podosome`GO:0046872^molecular_function^metal ion binding`GO:0003712^molecular_function^transcription cofactor activity`GO:0007155^biological_process^cell adhesion
lom300tf_i21193	8.89059	7.24882	1.25046	5.7969	3.14937e-07	von Willebrand factor A domain containing 7	GO:0016021^cellular_component^integral component of membrane
lom300tf_i21196	60.7466	1.04882	0.372211	2.8178	0.0262326	solute carrier family 25 (mitochondrial folate	GO:0016021^cellular_component^integral component of membrane`GO:0005743^cellular_component^mitochondrial inner membrane`GO:0015230^molecular_function^FAD transmembrane transporter activity`GO:0008517^molecular_function^folic acid transmembrane transporter activity`GO:0006839^biological_process^mitochondrial transport
lom300tf_i21273	25.7911	2.53739	0.504742	5.02711	1.30636e-05	integrin, alpha 10	GO:0008305^cellular_component^integrin complex`GO:0007155^biological_process^cell adhesion`GO:0007229^biological_process^integrin-mediated signaling pathway
lom300tf_i21317	103.096	-2.11109	0.707061	-2.98572	0.0173954	sh2 domain containing	GO:0005622^cellular_component^intracellular`GO:0005085^molecular_function^guanyl-nucleotide exchange factor activity`GO:0007264^biological_process^small GTPase mediated signal transduction
lom300tf_i21338	43.2365	0.981342	0.370723	2.64711	0.0390238	LRR	.
lom300tf_i21371	46.6766	-0.748963	0.295483	-2.53471	0.0496217	Tetratricopeptide repeat domain 37	.
lom300tf_i21440	10.309	4.97359	0.982327	5.06307	1.10937e-05	Reverse transcriptase (RNA-dependent DNA polymerase)	.
lom300tf_i21447	10.3698	2.5364	0.67832	3.73923	0.00193763	Immunity-related GTPase family	GO:0016020^cellular_component^membrane`GO:0005525^molecular_function^GTP binding`GO:0003924^molecular_function^GTPase activity
lom300tf_i21466	112.412	0.880375	0.23577	3.73404	0.00197239	LSM domain containing 1	GO:0031417^cellular_component^NatC complex
lom300tf_i21485	10.4524	1.48937	0.562589	2.64734	0.0390069	Band 7 protein	GO:0016021^cellular_component^integral component of membrane
lom300tf_i21506	67.9294	-1.48997	0.416251	-3.57949	0.00324522	family with sequence similarity 129, member	.
lom300tf_i21507	54.4125	3.72691	0.40992	9.09181	5.42839e-17	UDP-GlcNAc beta-Gal beta-1,3-N-acetylglucosaminyltransferase	GO:0000139^cellular_component^Golgi membrane`GO:0016021^cellular_component^integral component of membrane`GO:0008378^molecular_function^galactosyltransferase activity`GO:0006486^biological_process^protein glycosylation
lom300tf_i21529	75.5244	-0.821199	0.28927	-2.83887	0.0250339	F-box and WD repeat domain containing 2	.
lom300tf_i21620	53.8173	-1.24854	0.365305	-3.4178	0.00533796	SplA ryanodine receptor domain and SOCS box containing 3	GO:0005622^cellular_component^intracellular`GO:0035556^biological_process^intracellular signal transduction
lom300tf_i21629	132.75	-0.759383	0.214086	-3.5471	0.00359961	Histidyl-trna synthetase	GO:0005737^cellular_component^cytoplasm`GO:0005524^molecular_function^ATP binding`GO:0004821^molecular_function^histidine-tRNA ligase activity`GO:0006427^biological_process^histidyl-tRNA aminoacylation
lom300tf_i21642	63.798	-1.09475	0.278772	-3.92702	0.00103176	Transmembrane protein 128	GO:0016021^cellular_component^integral component of membrane
lom300tf_i21661	73.1436	-1.19195	0.321781	-3.70423	0.00218462	rhomboid family	GO:0016021^cellular_component^integral component of membrane`GO:0004252^molecular_function^serine-type endopeptidase activity
lom300tf_i21670	70.2775	0.621156	0.185987	3.33979	0.00670468	Deltex homolog	GO:0008270^molecular_function^zinc ion binding
lom300tf_i21678	16.2879	3.11517	0.838257	3.71625	0.00209151	Zinc finger protein	GO:0003676^molecular_function^nucleic acid binding
lom300tf_i21690	40.5441	2.99742	1.09952	2.72612	0.0322628	Protein of unknown function (DUF1151)	.
lom300tf_i21699	24.942	2.04164	0.395665	5.16003	7.16227e-06	ELM2 and Myb SANT-like domain containing 1	GO:0000118^cellular_component^histone deacetylase complex`GO:0005667^cellular_component^transcription factor complex`GO:0003700^molecular_function^DNA binding transcription factor activity`GO:0008134^molecular_function^transcription factor binding`GO:0044212^molecular_function^transcription regulatory region DNA binding`GO:0006357^biological_process^regulation of transcription from RNA polymerase…
lom300tf_i21703	15.0909	-2.63717	0.927329	-2.84384	0.0247881	Dehydrogenase reductase	.
lom300tf_i21722	74.4956	2.74966	0.700337	3.92619	0.00103467	protein PLANT CADMIUM RESISTANCE	GO:0048703^biological_process^embryonic viscerocranium morphogenesis`GO:0072078^biological_process^nephron tubule morphogenesis`GO:0035775^biological_process^pronephric glomerulus morphogenesis
lom300tf_i21728	29.1516	-1.55047	0.496601	-3.12217	0.0122101	Responsible for synthesis of pseudouridine from uracil- 54 and uracil-55 in the psi GC loop of transfer RNAs (By similarity)	GO:0009982^molecular_function^pseudouridine synthase activity`GO:0003723^molecular_function^RNA binding`GO:0031119^biological_process^tRNA pseudouridine synthesis
lom300tf_i21784	88.2382	-0.841872	0.275096	-3.06028	0.0142645	dual-specificity tyrosine-(Y)-phosphorylation regulated kinase	GO:0005524^molecular_function^ATP binding`GO:0004712^molecular_function^protein serine/threonine/tyrosine kinase activity`GO:0046777^biological_process^protein autophosphorylation
lom300tf_i21792	6.82426	4.66594	1.5262	3.05722	0.0143555	minichromosome maintenance complex component 10	GO:0005634^cellular_component^nucleus`GO:0006260^biological_process^DNA replication
lom300tf_i21815	6.32083	4.58029	1.63323	2.80444	0.0270411	Meprin A	GO:0016021^cellular_component^integral component of membrane`GO:0004222^molecular_function^metalloendopeptidase activity`GO:0008270^molecular_function^zinc ion binding
lom300tf_i21826	63.688	-2.36845	0.52605	-4.50232	0.000119667	cell division	GO:0051301^biological_process^cell division`GO:0000278^biological_process^mitotic cell cycle
lom300tf_i21854	232.311	-1.73914	0.331117	-5.25234	4.68129e-06	insulin receptor substrate	GO:0005829^cellular_component^cytosol`GO:0005886^cellular_component^plasma membrane`GO:0005158^molecular_function^insulin receptor binding`GO:0043548^molecular_function^phosphatidylinositol 3-kinase binding`GO:0004871^molecular_function^signal transducer activity`GO:0008286^biological_process^insulin receptor signaling pathway`GO:0019216^biological_process^regulation of lipid metabolic process
lom300tf_i21930	17.1865	4.62901	1.1489	4.02907	0.000710232	SWAP switching B-cell complex 70kDa subunit	.
lom300tf_i21934	174.888	0.94598	0.293339	3.22487	0.00916856	RNA polymerase II transcriptional coactivator	GO:0005634^cellular_component^nucleus`GO:0005667^cellular_component^transcription factor complex`GO:0003677^molecular_function^DNA binding`GO:0003713^molecular_function^transcription coactivator activity`GO:0060261^biological_process^positive regulation of transcription initiation from RNA polymerase II promoter
lom300tf_i21991	41.4898	-1.62279	0.497929	-3.25907	0.00836324	origin recognition complex subunit	GO:0005664^cellular_component^nuclear origin of replication recognition complex`GO:0003688^molecular_function^DNA replication origin binding`GO:0006270^biological_process^DNA replication initiation
lom300tf_i22014	218.527	-0.817826	0.298127	-2.74321	0.0310125	(ribosomal) protein	GO:0031428^cellular_component^box C/D snoRNP complex`GO:0071011^cellular_component^precatalytic spliceosome`GO:0032040^cellular_component^small-subunit processome`GO:0046540^cellular_component^U4/U6 x U5 tri-snRNP complex`GO:0003723^molecular_function^RNA binding`GO:0000470^biological_process^maturation of LSU-rRNA`GO:0030490^biological_process^maturation of SSU-rRNA`GO:0000398^biological_process…
lom300tf_i22060	39.3325	-0.771012	0.303508	-2.54033	0.0490191	DNA-dependent RNA polymerase catalyzes the transcription of DNA into RNA using the four ribonucleoside triphosphates as substrates (By similarity)	GO:0005634^cellular_component^nucleus`GO:0003677^molecular_function^DNA binding`GO:0003899^molecular_function^DNA-directed 5'-3' RNA polymerase activity`GO:0008270^molecular_function^zinc ion binding`GO:0048703^biological_process^embryonic viscerocranium morphogenesis`GO:0014032^biological_process^neural crest cell development`GO:0006351^biological_process^transcription, DNA-templated
lom300tf_i22103	138.712	-2.47524	0.433497	-5.70994	4.90643e-07	Coiled-coil domain containing 141	.
lom300tf_i22120	13.4655	2.20603	0.728848	3.02674	0.015591	Functions as a sorting receptor in the Golgi compartment required for the intracellular sorting and delivery of soluble vacuolar proteins, like carboxypeptidase Y (CPY) and proteinase A. Executes multiple rounds of sorting by cycling between the late Golgi and a prevacuolar endosome-like compartment	GO:0005794^cellular_component^Golgi apparatus`GO:0016021^cellular_component^integral component of membrane`GO:0006810^biological_process^transport
lom300tf_i22129	115.902	-1.98874	0.613918	-3.23942	0.00879698	dCTP pyrophosphatase 1	GO:0047429^molecular_function^nucleoside-triphosphate diphosphatase activity`GO:0009143^biological_process^nucleoside triphosphate catabolic process
lom300tf_i22134	9.81784	1.67644	0.593885	2.82283	0.0259157	tyrosylDNA phosphodiesterase	GO:0005634^cellular_component^nucleus`GO:0017005^molecular_function^3'-tyrosyl-DNA phosphodiesterase activity`GO:0003690^molecular_function^double-stranded DNA binding`GO:0003697^molecular_function^single-stranded DNA binding`GO:0006302^biological_process^double-strand break repair`GO:0000012^biological_process^single strand break repair
lom300tf_i22177	27.9936	-3.35003	0.50571	-6.62441	2.72519e-09	nephronophthisis 1 (juvenile)	GO:0048793^biological_process^pronephros development
lom300tf_i22210	118.6	-2.36938	0.643275	-3.68331	0.00233794	PARP1 binding protein	.
lom300tf_i22217	15.9309	1.4792	0.537653	2.75122	0.0305092	protein tyrosine phosphatase	GO:0005737^cellular_component^cytoplasm`GO:0005856^cellular_component^cytoskeleton`GO:0008092^molecular_function^cytoskeletal protein binding`GO:0004725^molecular_function^protein tyrosine phosphatase activity
lom300tf_i22232	84.8971	-2.24288	0.799694	-2.80467	0.0270297	Cytochrome p450	GO:0020037^molecular_function^heme binding`GO:0005506^molecular_function^iron ion binding`GO:0004497^molecular_function^monooxygenase activity`GO:0016705^molecular_function^oxidoreductase activity, acting on paired donors, with incorporation or reduction of molecular oxygen
lom300tf_i22259	265.838	-0.676554	0.250545	-2.70033	0.0342741	trk-fused gene	GO:0000139^cellular_component^Golgi membrane`GO:0042802^molecular_function^identical protein binding`GO:0048208^biological_process^COPII vesicle coating
lom300tf_i22304	13.094	4.00419	1.19584	3.34843	0.00653639	protein regulator of cytokinesis	GO:0008017^molecular_function^microtubule binding`GO:0000910^biological_process^cytokinesis`GO:0000226^biological_process^microtubule cytoskeleton organization
lom300tf_i22321	134.434	1.14356	0.447274	2.55674	0.0473599	YLP motif containing 1	GO:0005634^cellular_component^nucleus
lom300tf_i22398	22.0399	4.57793	1.61089	2.84187	0.0248894	lipopolysaccharide-induced TNF factor	GO:0016021^cellular_component^integral component of membrane
lom300tf_i22451	106.76	1.15279	0.392556	2.93663	0.0197158	ribonuclease T2 activity	GO:0033897^molecular_function^ribonuclease T2 activity`GO:0003723^molecular_function^RNA binding
lom300tf_i22466	51.3809	-0.964293	0.368287	-2.61832	0.0415416	phosphatidylinositol transfer protein	GO:0005829^cellular_component^cytosol`GO:0005789^cellular_component^endoplasmic reticulum membrane`GO:0005634^cellular_component^nucleus`GO:0008195^molecular_function^phosphatidate phosphatase activity`GO:0003713^molecular_function^transcription coactivator activity`GO:0009062^biological_process^fatty acid catabolic process`GO:0045944^biological_process^positive regulation of transcription from R…
lom300tf_i22474	89.8836	1.16061	0.230167	5.04247	1.21785e-05	zinc finger RNA binding protein	.
lom300tf_i22494	126.038	-0.918091	0.300384	-3.05639	0.0143777	ubiquitin-protein ligase activity	GO:0004842^molecular_function^ubiquitin-protein transferase activity
lom300tf_i22519	44.256	-1.97288	0.538803	-3.6616	0.00249712	Ankyrin Repeat	GO:0030877^cellular_component^beta-catenin destruction complex`GO:0042074^biological_process^cell migration involved in gastrulation`GO:0048264^biological_process^determination of ventral identity`GO:0009953^biological_process^dorsal/ventral pattern formation`GO:0001702^biological_process^gastrulation with mouth forming second`GO:0007507^biological_process^heart development`GO:0030178^biological_…
lom300tf_i22540	70.3748	-0.85032	0.313378	-2.7134	0.0332724	tHO complex	GO:0007165^biological_process^signal transduction
lom300tf_i22561	83.5091	-1.60801	0.611519	-2.62954	0.0406073	emopamil binding protein (sterol isomerase)	GO:0016021^cellular_component^integral component of membrane`GO:0047750^molecular_function^cholestenol delta-isomerase activity`GO:0016125^biological_process^sterol metabolic process
lom300tf_i22580	89.8025	2.91846	0.890347	3.27789	0.0079481	)-reductase	GO:0016021^cellular_component^integral component of membrane`GO:0016628^molecular_function^oxidoreductase activity, acting on the CH-CH group of donors, NAD or NADP as acceptor
lom300tf_i22595	8.74426	3.9613	1.39438	2.84091	0.0249491	Kinesin family member	GO:0005871^cellular_component^kinesin complex`GO:0031514^cellular_component^motile cilium`GO:0005524^molecular_function^ATP binding`GO:0016887^molecular_function^ATPase activity`GO:0008017^molecular_function^microtubule binding`GO:0003777^molecular_function^microtubule motor activity`GO:0060271^biological_process^cilium assembly`GO:0044782^biological_process^cilium organization`GO:0007018^biologi…
lom300tf_i22640	63.9671	-0.923923	0.32638	-2.83082	0.0254517	Cyclin-Dependent Kinase	GO:0005694^cellular_component^chromosome`GO:0008024^cellular_component^cyclin/CDK positive transcription elongation factor complex`GO:0005524^molecular_function^ATP binding`GO:0030332^molecular_function^cyclin binding`GO:0004693^molecular_function^cyclin-dependent protein serine/threonine kinase activity`GO:0008353^molecular_function^RNA polymerase II carboxy-terminal domain kinase activity`GO:00…
lom300tf_i22668	401.079	-0.574518	0.225784	-2.54454	0.0485841	CD164 molecule, sialomucin	GO:0005768^cellular_component^endosome`GO:0016021^cellular_component^integral component of membrane`GO:0005764^cellular_component^lysosome`GO:0003014^biological_process^renal system process
lom300tf_i22681	20.2442	2.70244	0.5147	5.25051	4.70407e-06	WH1 domain	GO:0003779^molecular_function^actin binding`GO:0007015^biological_process^actin filament organization`GO:2000601^biological_process^positive regulation of Arp2/3 complex-mediated actin nucleation
lom300tf_i22684	7.58794	-2.51909	0.836396	-3.01184	0.0162303	acid binding protein	GO:0008289^molecular_function^lipid binding`GO:0005215^molecular_function^transporter activity
lom300tf_i22779	41.0853	3.1913	1.01751	3.13637	0.0117601	Myotubularin related protein	GO:0052866^molecular_function^phosphatidylinositol phosphate phosphatase activity`GO:0004725^molecular_function^protein tyrosine phosphatase activity`GO:0046856^biological_process^phosphatidylinositol dephosphorylation
lom300tf_i22826	151.965	1.22822	0.331741	3.70235	0.00219963	Chemokine (C-C motif) ligand	GO:0005615^cellular_component^extracellular space`GO:0008009^molecular_function^chemokine activity`GO:0006955^biological_process^immune response
lom300tf_i22863	12.97	1.95293	0.734441	2.65907	0.037953	Fanconi anemia, complementation group B	GO:0043240^cellular_component^Fanconi anaemia nuclear complex
lom300tf_i22876	78.1022	-1.34232	0.354008	-3.79178	0.00163054	Poly (ADP-ribose) polymerase	GO:0003950^molecular_function^NAD+ ADP-ribosyltransferase activity
lom300tf_i22889	78.3087	-0.718851	0.268986	-2.67244	0.0367337	tripartite motif containing	GO:0005622^cellular_component^intracellular`GO:0004842^molecular_function^ubiquitin-protein transferase activity`GO:0008270^molecular_function^zinc ion binding
lom300tf_i22923	32.9798	-2.20257	0.628288	-3.50567	0.00409327	von Willebrand factor, type A	.
lom300tf_i22955	42.0717	3.45168	0.715668	4.82302	3.1791e-05	Saposin-like type B, region 1	GO:0005737^cellular_component^cytoplasm`GO:0008047^molecular_function^enzyme activator activity`GO:0001664^molecular_function^G-protein coupled receptor binding`GO:0006629^biological_process^lipid metabolic process
lom300tf_i23015	456.108	-1.23817	0.248392	-4.98475	1.58694e-05	solute carrier family 16, member 1 (monocarboxylic acid transporter 1)	GO:0016021^cellular_component^integral component of membrane`GO:0005887^cellular_component^integral component of plasma membrane`GO:0015129^molecular_function^lactate transmembrane transporter activity`GO:0008028^molecular_function^monocarboxylic acid transmembrane transporter activity
lom300tf_i23021	37.5861	-2.81468	0.692421	-4.06499	0.000624312	Polyamine oxidase	GO:0016491^molecular_function^oxidoreductase activity
lom300tf_i23034	15.2321	2.00867	0.536925	3.74106	0.00192792	Serine Threonine protein kinase	GO:0005524^molecular_function^ATP binding`GO:0004713^molecular_function^protein tyrosine kinase activity
lom300tf_i23122	8.36922	2.2395	0.788372	2.84066	0.0249612	Glucosaminyl (N-acetyl) transferase	GO:0016021^cellular_component^integral component of membrane`GO:0008375^molecular_function^acetylglucosaminyltransferase activity
lom300tf_i23181	61.8477	-0.935902	0.258388	-3.62208	0.00283026	bromodomain	GO:0002574^biological_process^thrombocyte differentiation
lom300tf_i23201	88.2807	-0.684565	0.226421	-3.02342	0.0157093	Sodium hydrogen exchanger	GO:0005794^cellular_component^Golgi apparatus`GO:0016021^cellular_component^integral component of membrane`GO:0015386^molecular_function^potassium:proton antiporter activity`GO:0015385^molecular_function^sodium:proton antiporter activity`GO:0071805^biological_process^potassium ion transmembrane transport`GO:0051453^biological_process^regulation of intracellular pH
lom300tf_i23222	101.664	-0.856066	0.272759	-3.13855	0.0116994	helicase`COG5076	GO:0016514^cellular_component^SWI/SNF complex`GO:0005524^molecular_function^ATP binding`GO:0016887^molecular_function^ATPase activity`GO:0006338^biological_process^chromatin remodeling`GO:0006355^biological_process^regulation of transcription, DNA-templated
lom300tf_i23244	126.356	-0.788267	0.244579	-3.22296	0.00922279	nuclear division	GO:0005680^cellular_component^anaphase-promoting complex`GO:0007049^biological_process^cell cycle`GO:0016567^biological_process^protein ubiquitination
lom300tf_i23247	30.0659	-2.1526	0.838505	-2.56719	0.0462715	Dehydrogenase	GO:0051287^molecular_function^NAD binding`GO:0016616^molecular_function^oxidoreductase activity, acting on the CH-OH group of donors, NAD or NADP as acceptor
lom300tf_i23279	20.8989	2.0907	0.701823	2.97896	0.0177069	Plant lipoxygenase may be involved in a number of diverse aspects of plant physiology including growth and development, pest resistance, and senescence or responses to wounding (By similarity)	GO:0005634^cellular_component^nucleus`GO:0004052^molecular_function^arachidonate 12-lipoxygenase activity`GO:0005509^molecular_function^calcium ion binding`GO:0005506^molecular_function^iron ion binding`GO:0016702^molecular_function^oxidoreductase activity, acting on single donors with incorporation of molecular oxygen, incorporation of two atoms of oxygen`GO:0055114^biological_process^oxidation-…
lom300tf_i23350	243.51	-1.36691	0.353735	-3.86421	0.00127385	xanthine dehydrogenase`COG4631	GO:0051537^molecular_function^2 iron, 2 sulfur cluster binding`GO:0009055^molecular_function^electron transfer activity`GO:0050660^molecular_function^flavin adenine dinucleotide binding`GO:0005506^molecular_function^iron ion binding`GO:0016614^molecular_function^oxidoreductase activity, acting on CH-OH group of donors
lom300tf_i23383	33.8261	2.8172	0.998686	2.82091	0.0260178	Ankyrin Repeat	.
lom300tf_i23395	82.2226	3.12676	0.826713	3.78216	0.00167799	homeobox	GO:0005634^cellular_component^nucleus`GO:0043565^molecular_function^sequence-specific DNA binding`GO:0060059^biological_process^embryonic retina morphogenesis in camera-type eye`GO:0072498^biological_process^embryonic skeletal joint development`GO:0030902^biological_process^hindbrain development`GO:0021575^biological_process^hindbrain morphogenesis`GO:0030182^biological_process^neuron differentia…
lom300tf_i23396	37.3046	-0.984174	0.253895	-3.8763	0.00121981	family with sequence similarity 208, member A	.
lom300tf_i23423	30.2905	-1.4462	0.408924	-3.53659	0.00371795	RAN binding protein	GO:0005622^cellular_component^intracellular`GO:0046907^biological_process^intracellular transport
lom300tf_i23487	42.4061	-2.38091	0.725448	-3.28199	0.00785628	4-Hydroxyphenylpyruvate dioxygenase	GO:0003868^molecular_function^4-hydroxyphenylpyruvate dioxygenase activity`GO:0046872^molecular_function^metal ion binding`GO:0009072^biological_process^aromatic amino acid family metabolic process
lom300tf_i23628	20.9037	-1.21085	0.371632	-3.2582	0.00838225	RNA-binding region (RNP1, RRM) containing 3	GO:0003723^molecular_function^RNA binding`GO:0048565^biological_process^digestive tract development`GO:0001889^biological_process^liver development`GO:0000398^biological_process^mRNA splicing, via spliceosome`GO:0031016^biological_process^pancreas development
lom300tf_i23710	30.7024	-1.57458	0.431174	-3.65185	0.00257511	Helicase	GO:0005524^molecular_function^ATP binding`GO:0003677^molecular_function^DNA binding`GO:0008270^molecular_function^zinc ion binding
lom300tf_i23845	12.4398	-3.06237	1.16841	-2.62098	0.0413245	Integrase core domain	GO:0003676^molecular_function^nucleic acid binding`GO:0015074^biological_process^DNA integration
lom300tf_i23861	81.4573	-1.90696	0.327067	-5.83048	2.62651e-07	Pleckstrin homology-like domain family B member	.
lom300tf_i24005	104.979	-0.719408	0.25341	-2.83891	0.0250339	tHO complex	.
lom300tf_i24035	609.368	-0.902268	0.273704	-3.29651	0.00756447	acid binding protein	GO:0008289^molecular_function^lipid binding`GO:0005215^molecular_function^transporter activity
lom300tf_i24050	32.9591	1.46341	0.376805	3.88374	0.00118965	Guanylate binding protein	GO:0005525^molecular_function^GTP binding`GO:0003924^molecular_function^GTPase activity
lom300tf_i24081	81.8527	-0.751115	0.229645	-3.27076	0.00809019	SWI SNF related, matrix associated, actin dependent regulator of chromatin, subfamily c, member	GO:0016514^cellular_component^SWI/SNF complex`GO:0003677^molecular_function^DNA binding`GO:0043044^biological_process^ATP-dependent chromatin remodeling`GO:0060216^biological_process^definitive hemopoiesis
lom300tf_i24083	119.081	-1.12944	0.247927	-4.55553	9.72652e-05	GCN1 general control of amino-acid synthesis 1-like 1 (Yeast)	GO:0019901^molecular_function^protein kinase binding`GO:0019887^molecular_function^protein kinase regulator activity`GO:0043022^molecular_function^ribosome binding`GO:0033554^biological_process^cellular response to stress`GO:0033674^biological_process^positive regulation of kinase activity`GO:0006417^biological_process^regulation of translation
lom300tf_i24103	21.086	-1.58768	0.430231	-3.69031	0.00228722	glycerol-3-phosphate dehydrogenase	GO:0009331^cellular_component^glycerol-3-phosphate dehydrogenase complex`GO:0005509^molecular_function^calcium ion binding`GO:0004368^molecular_function^glycerol-3-phosphate dehydrogenase activity`GO:0006072^biological_process^glycerol-3-phosphate metabolic process
lom300tf_i24186	121.928	-1.18671	0.334965	-3.54279	0.0036425	zinc finger protein	GO:0003676^molecular_function^nucleic acid binding
lom300tf_i24241	34.0388	-0.915327	0.352017	-2.60023	0.0431866	apolipoprotein l	GO:0030529^cellular_component^intracellular ribonucleoprotein complex
lom300tf_i24354	63.9495	-0.728605	0.221285	-3.29261	0.00763812	SHC (Src homology 2 domain containing)	GO:0005622^cellular_component^intracellular`GO:0030971^molecular_function^receptor tyrosine kinase binding`GO:0001525^biological_process^angiogenesis`GO:0035556^biological_process^intracellular signal transduction
lom300tf_i24592	24.9804	-4.44162	0.816365	-5.44073	1.92098e-06	Lectin, galactoside-binding, soluble	GO:0030246^molecular_function^carbohydrate binding`GO:0016936^molecular_function^galactoside binding`GO:0043236^molecular_function^laminin binding`GO:0050769^biological_process^positive regulation of neurogenesis`GO:0090303^biological_process^positive regulation of wound healing`GO:0048741^biological_process^skeletal muscle fiber development`GO:0002040^biological_process^sprouting angiogenesis`GO…
lom300tf_i24660	25.9064	1.36924	0.522499	2.62055	0.0413547	SH3 domain containing 19	.
lom300tf_i24670	11.4301	3.9618	1.35914	2.91492	0.0208444	Coiled-coil domain containing 87	.
lom300tf_i24688	15.5371	3.04774	0.755519	4.03397	0.000699446	chromosome X open reading frame 57	.
lom300tf_i24741	216.447	-1.05187	0.346089	-3.03932	0.0150945	Inositol hexakisphosphate kinase	GO:0008440^molecular_function^inositol-1,4,5-trisphosphate 3-kinase activity
lom300tf_i24767	57.8075	-1.79034	0.637778	-2.80715	0.0269093	Regulator of G-protein signaling	GO:0005737^cellular_component^cytoplasm`GO:0005886^cellular_component^plasma membrane`GO:0005096^molecular_function^GTPase activator activity
lom300tf_i24774	41.2899	3.86115	1.19825	3.22233	0.00923576	Baculoviral IAP repeat containing	GO:0005737^cellular_component^cytoplasm`GO:0005634^cellular_component^nucleus`GO:0004869^molecular_function^cysteine-type endopeptidase inhibitor activity`GO:0004842^molecular_function^ubiquitin-protein transferase activity`GO:0030953^biological_process^astral microtubule organization`GO:0007507^biological_process^heart development`GO:1990001^biological_process^inhibition of cysteine-type endopep…
lom300tf_i24777	10.6876	3.85197	0.831577	4.63212	7.28265e-05	LRR	.
lom300tf_i24850	24.2941	-0.865629	0.320615	-2.6999	0.034309	Histone-lysine N-methyltransferase	GO:0005694^cellular_component^chromosome`GO:0005634^cellular_component^nucleus`GO:0018024^molecular_function^histone-lysine N-methyltransferase activity`GO:0006355^biological_process^regulation of transcription, DNA-templated
lom300tf_i24945	148.127	2.39586	0.91732	2.61181	0.0421474	acid binding protein	GO:0005737^cellular_component^cytoplasm`GO:0032052^molecular_function^bile acid binding`GO:0005215^molecular_function^transporter activity
lom300tf_i24954	88.1403	-0.699924	0.27037	-2.58877	0.0442748	Transmembrane protein 87A	GO:0016021^cellular_component^integral component of membrane
lom300tf_i25046	137.858	-0.53118	0.166264	-3.1948	0.0100121	ubiquitin protein ligase	GO:0004842^molecular_function^ubiquitin-protein transferase activity
lom300tf_i25099	6.44128	2.30685	0.838405	2.75147	0.0304945	domain, ankyrin repeat and PH domain	GO:0005096^molecular_function^GTPase activator activity`GO:0007165^biological_process^signal transduction
lom300tf_i25101	63.9869	-0.786279	0.28447	-2.76402	0.0295865	family with sequence similarity 208, member A	.
lom300tf_i25163	33.8923	1.33253	0.410247	3.24812	0.00861497	guanine nucleotide exchange factor	.
lom300tf_i25165	31.1643	1.31945	0.48215	2.7366	0.0314772	protein tyrosine phosphatase	GO:0016021^cellular_component^integral component of membrane`GO:0004725^molecular_function^protein tyrosine phosphatase activity
lom300tf_i25243	34.0706	-0.818205	0.293341	-2.78926	0.0279908	Diaphanous homolog 2 (Drosophila)	GO:0005623^cellular_component^cell`GO:0003779^molecular_function^actin binding`GO:0017048^molecular_function^Rho GTPase binding`GO:0030041^biological_process^actin filament polymerization`GO:0042074^biological_process^cell migration involved in gastrulation`GO:0060027^biological_process^convergent extension involved in gastrulation`GO:0055113^biological_process^epiboly involved in gastrulation wi…
lom300tf_i25315	326.143	-0.978226	0.290904	-3.36271	0.00628434	Rna-binding protein	GO:0003723^molecular_function^RNA binding
lom300tf_i25350	12.3086	5.87383	1.56378	3.75616	0.00183313	HYDIN, axonemal central pair apparatus protein	GO:0003341^biological_process^cilium movement
lom300tf_i25451	82.8702	-0.852912	0.224877	-3.79279	0.00162587	protein phosphatase 4, regulatory subunit 2	GO:0030289^cellular_component^protein phosphatase 4 complex`GO:0019888^molecular_function^protein phosphatase regulator activity
lom300tf_i25459	60.8966	2.053	0.492245	4.1707	0.000431923	chromosome X open reading frame 38	.
lom300tf_i25474	562.401	-0.949952	0.234945	-4.04329	0.000676437	beta-amyloid clearance	GO:0016021^cellular_component^integral component of membrane`GO:0005622^cellular_component^intracellular`GO:0005509^molecular_function^calcium ion binding`GO:0005041^molecular_function^low-density lipoprotein receptor activity`GO:0090118^biological_process^receptor-mediated endocytosis involved in cholesterol transport
lom300tf_i25574	64.0781	-0.791715	0.249556	-3.1725	0.0106495	eukaryotic translation initiation factor 4E nuclear import factor 1	GO:0003743^molecular_function^translation initiation factor activity
lom300tf_i25579	103.616	-1.04181	0.385351	-2.70354	0.0340303	Clathrin interactor 1	GO:0005794^cellular_component^Golgi apparatus`GO:0016020^cellular_component^membrane`GO:0045682^biological_process^regulation of epidermis development`GO:0016192^biological_process^vesicle-mediated transport
lom300tf_i25606	46.9421	-1.19333	0.305989	-3.8999	0.00112581	zinc ion binding	GO:0005783^cellular_component^endoplasmic reticulum`GO:0016021^cellular_component^integral component of membrane`GO:0061630^molecular_function^ubiquitin protein ligase activity`GO:0008270^molecular_function^zinc ion binding`GO:0043161^biological_process^proteasome-mediated ubiquitin-dependent protein catabolic process`GO:0000209^biological_process^protein polyubiquitination`GO:0042787^biological_…
lom300tf_i25655	25.5361	2.03769	0.552882	3.68558	0.00232364	chromosome X open reading frame 38	.
lom300tf_i25656	140.936	-0.61605	0.207117	-2.9744	0.0179244	F-box and WD repeat domain containing 11	GO:0046983^molecular_function^protein dimerization activity`GO:0002040^biological_process^sprouting angiogenesis
lom300tf_i25717	30.9806	3.75294	1.11445	3.36751	0.00620808	Cell division cycle associated 7	GO:0005634^cellular_component^nucleus`GO:0042127^biological_process^regulation of cell proliferation`GO:1902036^biological_process^regulation of hematopoietic stem cell differentiation`GO:0006355^biological_process^regulation of transcription, DNA-templated`GO:0048538^biological_process^thymus development
lom300tf_i25721	6.60187	4.44388	1.43199	3.10329	0.0127941	defective in sister chromatid cohesion 1 homolog (S. cerevisiae)	GO:0031390^cellular_component^Ctf18 RFC-like complex`GO:0007064^biological_process^mitotic sister chromatid cohesion
lom300tf_i25724	10.5047	4.76119	1.86686	2.55037	0.0479881	forkhead box	GO:0005634^cellular_component^nucleus`GO:0000981^molecular_function^RNA polymerase II transcription factor activity, sequence-specific DNA binding`GO:0043565^molecular_function^sequence-specific DNA binding`GO:0009653^biological_process^anatomical structure morphogenesis`GO:0030154^biological_process^cell differentiation`GO:0006351^biological_process^transcription, DNA-templated
lom300tf_i25793	20.7682	3.88677	1.31674	2.95181	0.0189316	Polo-like kinase	GO:0005524^molecular_function^ATP binding`GO:0004674^molecular_function^protein serine/threonine kinase activity`GO:0000278^biological_process^mitotic cell cycle
lom300tf_i25892	56.8756	-2.49559	0.39153	-6.37394	1.21442e-08	zinc ion binding	.
lom300tf_i25908	24.2117	1.33058	0.378462	3.51576	0.00396088	Rhophilin, Rho GTPase binding protein	.
lom300tf_i25941	138.446	-0.781191	0.188007	-4.15513	0.000455719	RNA binding motif protein	GO:0003723^molecular_function^RNA binding
lom300tf_i26001	72.0856	1.31925	0.512738	2.57296	0.045698	YLP motif containing 1	GO:0005634^cellular_component^nucleus
lom300tf_i26057	33.5555	-1.09468	0.334145	-3.27605	0.00798641	family with sequence similarity 204, member A	.
lom300tf_i26095	58.1256	-0.922592	0.31901	-2.89204	0.0221006	NAD-dependent protein deacetylase which modulates the activities of several enzymes which are inactive in their acetylated form	GO:0070403^molecular_function^NAD+ binding`GO:0002042^biological_process^cell migration involved in sprouting angiogenesis`GO:0014013^biological_process^regulation of gliogenesis`GO:0001944^biological_process^vasculature development
lom300tf_i26252	30.9158	1.77767	0.538181	3.3031	0.00745792	collagen, type VI, alpha 6	GO:0007409^biological_process^axonogenesis`GO:0007517^biological_process^muscle organ development
lom300tf_i26258	27.7029	-0.933633	0.309825	-3.01342	0.0161589	peptidase (S8 and S53, subtilisin, kexin, sedolisin`COG4935	GO:0004252^molecular_function^serine-type endopeptidase activity
lom300tf_i26272	123.925	1.38725	0.32345	4.28892	0.000276317	Family with sequence similarity 107, member A	.
lom300tf_i26399	52.0894	-1.35577	0.483059	-2.80663	0.0269286	amyloid beta (A4) precursor protein-binding, family B, member	GO:0005737^cellular_component^cytoplasm`GO:0005634^cellular_component^nucleus`GO:0001540^molecular_function^amyloid-beta binding`GO:0008134^molecular_function^transcription factor binding`GO:0006355^biological_process^regulation of transcription, DNA-templated
lom300tf_i26408	18.082	1.53177	0.541411	2.82921	0.0255488	integrin, beta	GO:0008305^cellular_component^integrin complex`GO:0004872^molecular_function^receptor activity`GO:0007160^biological_process^cell-matrix adhesion`GO:0007229^biological_process^integrin-mediated signaling pathway
lom300tf_i26469	125.843	-0.870881	0.292111	-2.98134	0.0175819	Vacuolar protein sorting-associated protein	GO:0000813^cellular_component^ESCRT I complex`GO:0032403^molecular_function^protein complex binding`GO:0043328^biological_process^protein transport to vacuole involved in ubiquitin-dependent protein catabolic process via the multivesicular body sorting pathway
lom300tf_i26563	32.3655	1.13741	0.436411	2.60627	0.0426281	Trafficking protein, kinesin binding	.
lom300tf_i26678	43.3221	-1.09609	0.386812	-2.83365	0.0253095	Smad nuclear interacting protein 1	.
lom300tf_i26868	58.7174	-0.686333	0.255491	-2.68633	0.035477	dCMP deaminase activity	GO:0016787^molecular_function^hydrolase activity`GO:0008270^molecular_function^zinc ion binding
lom300tf_i27101	65.8151	-1.65744	0.631498	-2.62462	0.0410219	cytochrome b5	GO:0016021^cellular_component^integral component of membrane`GO:0020037^molecular_function^heme binding`GO:0046872^molecular_function^metal ion binding
lom300tf_i27111	73.7452	-0.922356	0.223408	-4.12857	0.00050179	ubiquitin associated protein	.
lom300tf_i27353	7.02715	1.80572	0.618052	2.92163	0.020479	helicase	GO:0005524^molecular_function^ATP binding`GO:0004003^molecular_function^ATP-dependent DNA helicase activity`GO:0003677^molecular_function^DNA binding
lom300tf_i27382	30.6179	-1.63818	0.47291	-3.46404	0.00464682	oxygenase	GO:0005737^cellular_component^cytoplasm`GO:0005506^molecular_function^iron ion binding`GO:0031418^molecular_function^L-ascorbic acid binding`GO:0031543^molecular_function^peptidyl-proline dioxygenase activity`GO:0006449^biological_process^regulation of translational termination
lom300tf_i27489	9.92655	2.26437	0.68729	3.29464	0.00760706	Zinc finger protein	GO:0003676^molecular_function^nucleic acid binding
lom300tf_i27624	107.384	-0.818969	0.322881	-2.53644	0.0494365	Procollagen-lysine 2-oxoglutarate 5-dioxygenase	GO:0005581^cellular_component^collagen trimer`GO:0005783^cellular_component^endoplasmic reticulum`GO:0005506^molecular_function^iron ion binding`GO:0031418^molecular_function^L-ascorbic acid binding`GO:0008475^molecular_function^procollagen-lysine 5-dioxygenase activity`GO:0008045^biological_process^motor neuron axon guidance`GO:0001755^biological_process^neural crest cell migration
lom300tf_s00004	65.4446	1.36627	0.381238	3.58378	0.0031989	F-box protein 15	GO:0000151^cellular_component^ubiquitin ligase complex`GO:0043161^biological_process^proteasome-mediated ubiquitin-dependent protein catabolic process
lom300tf_s00026	36.9801	4.43796	0.846491	5.24277	4.88105e-06	Epidermal growth factor receptor pathway substrate	GO:0005509^molecular_function^calcium ion binding
lom300tf_s00038	116.086	2.10613	0.322726	6.52607	4.86961e-09	seizure threshold 2	.
lom300tf_s00039	194.646	3.1596	0.699078	4.51967	0.000111781	tubulin tyrosine ligase-like family, member 12	GO:0005524^molecular_function^ATP binding`GO:0003824^molecular_function^catalytic activity`GO:0006464^biological_process^cellular protein modification process
lom300tf_s00048	754.815	-2.2704	0.773735	-2.93434	0.0198193	endogenous retrovirus group MER34, member 1	GO:0016021^cellular_component^integral component of membrane
lom300tf_s00053	18.52	-1.59036	0.566115	-2.80926	0.026773	polyhomeotic homolog	GO:0005634^cellular_component^nucleus`GO:0008270^molecular_function^zinc ion binding
lom300tf_s00054	76.1079	1.36663	0.371814	3.67557	0.00239413	Melanoma associated antigen (Mutated)	.
lom300tf_s00108	72.1873	1.23145	0.333953	3.6875	0.00231001	Rho GTPase activating protein 29	GO:0005622^cellular_component^intracellular`GO:0005096^molecular_function^GTPase activator activity`GO:0046872^molecular_function^metal ion binding`GO:0035556^biological_process^intracellular signal transduction
lom300tf_s00112	299.297	-2.22327	0.411559	-5.40208	2.31081e-06	dienelactone hydrolase	GO:0016787^molecular_function^hydrolase activity
lom300tf_s00141	644.876	-0.70109	0.221166	-3.16997	0.0107219	eukaryotic translation initiation factor 4b	GO:0016281^cellular_component^eukaryotic translation initiation factor 4F complex`GO:0005844^cellular_component^polysome`GO:0043024^molecular_function^ribosomal small subunit binding`GO:0033592^molecular_function^RNA strand annealing activity`GO:0034057^molecular_function^RNA strand-exchange activity`GO:0003743^molecular_function^translation initiation factor activity`GO:0097010^biological_proces…
lom300tf_s00143	192.736	-0.835795	0.241971	-3.45411	0.0047986	GSK3B interacting protein	.
lom300tf_s00146	102.677	-1.26116	0.439429	-2.86999	0.0232215	Zinc finger protein	GO:0003676^molecular_function^nucleic acid binding
lom300tf_s00216	152.249	4.32466	0.634859	6.81199	8.80712e-10	Phosphorylation of dTMP to form dTDP in both de novo and salvage pathways of dTTP synthesis (By similarity)	GO:0005737^cellular_component^cytoplasm`GO:0004798^molecular_function^thymidylate kinase activity`GO:0009041^molecular_function^uridylate kinase activity`GO:0006233^biological_process^dTDP biosynthetic process`GO:0006235^biological_process^dTTP biosynthetic process`GO:0006227^biological_process^dUDP biosynthetic process
lom300tf_s00224	374.186	-0.90006	0.318708	-2.82409	0.0258519	ankyrin repeat domain	GO:0005634^cellular_component^nucleus`GO:0009653^biological_process^anatomical structure morphogenesis`GO:0007275^biological_process^multicellular organism development
lom300tf_s00232	213.857	1.39181	0.409669	3.3974	0.0056741	poly (ADP-ribose) polymerase family, member 12	GO:0046872^molecular_function^metal ion binding`GO:0003950^molecular_function^NAD+ ADP-ribosyltransferase activity
lom300tf_s00244	26.6728	-1.45739	0.481891	-3.02431	0.0156792	peptidyl-prolyl cis-trans isomerase activity	GO:0003755^molecular_function^peptidyl-prolyl cis-trans isomerase activity`GO:0006457^biological_process^protein folding
lom300tf_s00246	315.416	-0.883328	0.227647	-3.88025	0.00120245	geranylgeranyl reductase	GO:0031305^cellular_component^integral component of mitochondrial inner membrane`GO:0017133^cellular_component^mitochondrial electron transfer flavoprotein complex`GO:0051539^molecular_function^4 iron, 4 sulfur cluster binding`GO:0009055^molecular_function^electron transfer activity`GO:0004174^molecular_function^electron-transferring-flavoprotein dehydrogenase activity`GO:0043783^molecular_functi…
lom300tf_s00258	61.6905	0.997648	0.218386	4.56827	9.28812e-05	helicase	GO:0005524^molecular_function^ATP binding`GO:0016818^molecular_function^hydrolase activity, acting on acid anhydrides, in phosphorus-containing anhydrides`GO:0003676^molecular_function^nucleic acid binding`GO:0008270^molecular_function^zinc ion binding
lom300tf_s00329	10.0675	2.49127	0.938617	2.6542	0.0384039	dynein, light chain	GO:0030286^cellular_component^dynein complex`GO:0007017^biological_process^microtubule-based process
lom300tf_s00330	31.6415	1.85486	0.404154	4.5895	8.59244e-05	dynein, light chain	GO:0030286^cellular_component^dynein complex`GO:0008092^molecular_function^cytoskeletal protein binding`GO:0045505^molecular_function^dynein intermediate chain binding`GO:0051959^molecular_function^dynein light intermediate chain binding`GO:0007017^biological_process^microtubule-based process`GO:2000582^biological_process^positive regulation of ATP-dependent microtubule motor activity, plus-end-d…
lom300tf_s00354	145.301	1.98523	0.392101	5.06305	1.10937e-05	IGF-like family receptor 1	GO:0016021^cellular_component^integral component of membrane`GO:0005886^cellular_component^plasma membrane
lom300tf_s00359	134.676	-1.43878	0.28215	-5.09933	9.37604e-06	thiamine diphosphokinase activity	GO:0005524^molecular_function^ATP binding`GO:0016301^molecular_function^kinase activity`GO:0030975^molecular_function^thiamine binding`GO:0004788^molecular_function^thiamine diphosphokinase activity`GO:0009229^biological_process^thiamine diphosphate biosynthetic process`GO:0006772^biological_process^thiamine metabolic process
lom300tf_s00404	15.8687	1.69043	0.445491	3.79452	0.00161743	protease	GO:0004252^molecular_function^serine-type endopeptidase activity
lom300tf_s00414	220.433	4.13657	0.462873	8.93673	1.92953e-16	transposon protein	.
lom300tf_s00420	32.9827	3.44913	0.554255	6.223	2.93137e-08	telomerase protein component 1	GO:0003723^molecular_function^RNA binding
lom300tf_s00434	9.82909	1.91559	0.744938	2.57147	0.0458266	von Willebrand factor A domain containing 7	GO:0016021^cellular_component^integral component of membrane
lom300tf_s00454	185.02	-1.34582	0.44432	-3.02893	0.0154996	carbamoyl-phosphate synthetase ammonia chain`COG0505	GO:0016597^molecular_function^amino acid binding`GO:0004070^molecular_function^aspartate carbamoyltransferase activity`GO:0005524^molecular_function^ATP binding`GO:0004088^molecular_function^carbamoyl-phosphate synthase (glutamine-hydrolyzing) activity`GO:0016812^molecular_function^hydrolase activity, acting on carbon-nitrogen (but not peptide) bonds, in cyclic amides`GO:0046872^molecular_functio…
lom300tf_s00517	224.692	-0.374546	0.132592	-2.8248	0.0258283	Transmembrane protein 230	GO:0016021^cellular_component^integral component of membrane
lom300tf_s00521	50.5467	-0.690522	0.248542	-2.77829	0.0286482	zinc finger protein 318	GO:0003676^molecular_function^nucleic acid binding`GO:0008270^molecular_function^zinc ion binding
lom300tf_s00522	147.382	-0.607987	0.218947	-2.77687	0.0287169	zinc finger protein 318	GO:0003676^molecular_function^nucleic acid binding`GO:0008270^molecular_function^zinc ion binding
lom300tf_s00527	1383.72	-0.786194	0.233995	-3.35987	0.00633085	Dehydrogenase	GO:0005737^cellular_component^cytoplasm`GO:0004029^molecular_function^aldehyde dehydrogenase (NAD) activity`GO:0016155^molecular_function^formyltetrahydrofolate dehydrogenase activity`GO:0016742^molecular_function^hydroxymethyl-, formyl- and related transferase activity`GO:0009258^biological_process^10-formyltetrahydrofolate catabolic process`GO:0009058^biological_process^biosynthetic process`GO:…
lom300tf_s00954	110.581	-1.35742	0.359772	-3.773	0.00172967	PRP38 pre-mRNA processing factor 38 (Yeast) domain containing B	.
lom300tf_s00978	60.4839	-1.0505	0.310371	-3.38465	0.00589354	kiaa0232	.
lom300tf_s00979	60.9804	-0.836745	0.246494	-3.39458	0.0057276	kiaa0232	.
lom300tf_s01012	16.3646	4.23374	1.12559	3.76136	0.00180062	Polyadenylate-binding protein	GO:0003723^molecular_function^RNA binding`GO:1904247^biological_process^positive regulation of polynucleotide adenylyltransferase activity
lom300tf_s01029	49.3753	4.21774	1.15666	3.64649	0.0026159	Zona pellucida-like domain	.
lom300tf_s01045	31.5966	2.18505	0.767	2.84883	0.0244916	SYNtaxin	GO:0016021^cellular_component^integral component of membrane`GO:0005886^cellular_component^plasma membrane`GO:0031201^cellular_component^SNARE complex`GO:0008021^cellular_component^synaptic vesicle`GO:0005484^molecular_function^SNAP receptor activity`GO:0000149^molecular_function^SNARE binding`GO:0006886^biological_process^intracellular protein transport`GO:0016081^biological_process^synaptic ves…
lom300tf_s01053	145.853	-0.635166	0.243187	-2.61184	0.0421474	zinc finger protein 865	GO:0003676^molecular_function^nucleic acid binding
lom300tf_s01087	21.8888	-0.930968	0.358459	-2.59714	0.0434592	fat mass and obesity associated	GO:0035516^molecular_function^oxidative DNA demethylase activity`GO:0035515^molecular_function^oxidative RNA demethylase activity`GO:0043009^biological_process^chordate embryonic development`GO:0060271^biological_process^cilium assembly`GO:0006307^biological_process^DNA dealkylation involved in DNA repair`GO:0060972^biological_process^left/right pattern formation`GO:0035552^biological_process^oxi…
lom300tf_s01166	125.802	-1.03103	0.33195	-3.10598	0.0127061	Dna topoisomerase	GO:0005694^cellular_component^chromosome`GO:0003677^molecular_function^DNA binding`GO:0003917^molecular_function^DNA topoisomerase type I activity`GO:0006265^biological_process^DNA topological change
lom300tf_s01308	30.7506	-1.82291	0.397342	-4.58776	8.63174e-05	Glycosyl transferase family 17 protein	GO:0016020^cellular_component^membrane`GO:0003830^molecular_function^beta-1,4-mannosylglycoprotein 4-beta-N-acetylglucosaminyltransferase activity`GO:0006487^biological_process^protein N-linked glycosylation
lom300tf_s01328	37.7815	1.11423	0.3401	3.27619	0.00798628	Cell surface proteoglycan (By similarity)	GO:0016021^cellular_component^integral component of membrane`GO:0055113^biological_process^epiboly involved in gastrulation with mouth forming second
lom300tf_s01344	5.894	3.5882	0.908105	3.95131	0.000944778	V-set and transmembrane domain containing 4	GO:0016021^cellular_component^integral component of membrane`GO:0005886^cellular_component^plasma membrane
