# Supplementary material for: The Legacy of Sexual Ancestors in Phenotypic Variability, Gene Expression, and Homoeolog Regulation of Asexual Hybrids and Polyploids
Source: Mol Biol Evol. 2019 May 11;36(9):1902–20. doi: 10.1093/molbev/msz114 (PMC6735777; doi:10.1093/molbev/msz114)
Supplement: msz114_Supplementary_Data [file msz114_supplementary_data.zip › Supplementary_Table_7.xls]

## Sheet: TvsE_o_ann
contig ID	baseMean	log2 fold-change	SE	Wald test	p-value FDR	annotation (Trinotate)	GO term annotation
cab02_TR10633_c0_g1_i1	12.4947	4.01172	0.985018	4.07274	0.000443662	Tumour-suppressor protein CtIP N-terminal domain	0
cab02_TR10746_c0_g1_i1	33.6142	-2.87936	0.692032	-4.16074	0.000318073	protein serine/threonine kinase activity	GO:0005622^cellular_component^intracellular`GO:0005524^molecular_function^ATP binding`GO:0046872^molecular_function^metal ion binding`GO:0004697^molecular_function^protein kinase C activity`GO:0004674^molecular_function^protein serine/threonine kinase activity`GO:0035556^biological_process^intracellular signal transduction`GO:0018105^biological_process^peptidyl-serine phosphorylation
cab02_TR12859_c0_g1_i1	33.5629	2.33484	0.679431	3.43646	0.00369718	XK, Kell blood group complex subunit-related family, member	GO:0016021^cellular_component^integral component of membrane
cab02_TR13012_c0_g1_i1	29.0507	1.64916	0.662076	2.4909	0.0438029	member RAS oncogene family	GO:0005525^molecular_function^GTP binding`GO:0003924^molecular_function^GTPase activity
cab02_TR13639_c0_g1_i1	14.5755	-2.92133	0.633606	-4.61064	5.47518e-05	nK6 homeobox	GO:0005634^cellular_component^nucleus`GO:0043565^molecular_function^sequence-specific DNA binding`GO:0003700^molecular_function^DNA binding transcription factor activity`GO:0045165^biological_process^cell fate commitment`GO:0031018^biological_process^endocrine pancreas development`GO:0001764^biological_process^neuron migration`GO:0003310^biological_process^pancreatic A cell differentiation`GO:003…
cab02_TR14213_c0_g1_i1	10.0622	-3.51219	0.841042	-4.17599	0.000299754	CD84 molecule	GO:0009986^cellular_component^cell surface`GO:0016021^cellular_component^integral component of membrane`GO:0005102^molecular_function^receptor binding`GO:0006955^biological_process^immune response
cab02_TR17154_c0_g2_i1	57.4652	3.59662	1.02048	3.52444	0.00282109	alpha amylase, catalytic	GO:0016021^cellular_component^integral component of membrane`GO:0003824^molecular_function^catalytic activity`GO:0005975^biological_process^carbohydrate metabolic process`GO:0060142^biological_process^regulation of syncytium formation by plasma membrane fusion
cab02_TR17690_c0_g1_i1	39.8237	4.40635	0.764465	5.76396	2.52288e-07	phosphorylase kinase, gamma	GO:0005964^cellular_component^phosphorylase kinase complex`GO:0005524^molecular_function^ATP binding`GO:0005516^molecular_function^calmodulin binding`GO:0004689^molecular_function^phosphorylase kinase activity`GO:0001525^biological_process^angiogenesis`GO:0005978^biological_process^glycogen biosynthetic process`GO:0005977^biological_process^glycogen metabolic process`GO:0035556^biological_process…
cab02_TR18579_c0_g1_i1	27.3394	-3.23992	0.963097	-3.36407	0.00459696	dynein, axonemal, assembly factor 1	GO:0005929^cellular_component^cilium`GO:0044458^biological_process^motile cilium assembly
cab02_TR18642_c0_g1_i1	52.252	2.0856	0.423045	4.92997	1.39577e-05	homolog (zebrafish)	0
cab02_TR18697_c0_g2_i1	37.3024	-2.77066	0.487283	-5.68593	3.81797e-07	zinc ion binding	GO:0005829^cellular_component^cytosol`GO:0061630^molecular_function^ubiquitin protein ligase activity`GO:0043161^biological_process^proteasome-mediated ubiquitin-dependent protein catabolic process`GO:0000209^biological_process^protein polyubiquitination`GO:0042787^biological_process^protein ubiquitination involved in ubiquitin-dependent protein catabolic process
cab02_TR21401_c0_g1_i1	15.2225	2.9343	0.896349	3.27361	0.00601763	Deleted in lymphocytic leukemia 7	0
cab02_TR23267_c0_g2_i1	38.8448	3.98499	0.790567	5.04068	8.50099e-06	piggyBac transposable element derived 4	0
cab02_TR23532_c0_g1_i1	13.9482	1.88379	0.752939	2.50191	0.0428051	carnitine	GO:0016021^cellular_component^integral component of membrane`GO:0016746^molecular_function^transferase activity, transferring acyl groups`GO:0009617^biological_process^response to bacterium
cab02_TR24349_c0_g1_i1	12.187	-1.52262	0.600484	-2.53565	0.039725	Vesicle-associated membrane protein	GO:0016021^cellular_component^integral component of membrane`GO:0006810^biological_process^transport
cab02_TR24664_c0_g1_i1	10.7313	-3.64002	1.17518	-3.09741	0.0098848	Cytochrome	GO:0016021^cellular_component^integral component of membrane`GO:0031902^cellular_component^late endosome membrane`GO:0005765^cellular_component^lysosomal membrane`GO:0046872^molecular_function^metal ion binding`GO:0016491^molecular_function^oxidoreductase activity
cab02_TR24900_c0_g1_i1	31.9834	1.52918	0.599324	2.55151	0.0383407	endocytosis	0
cab02_TR28454_c0_g1_i1	21.0975	-3.12688	1.28173	-2.43957	0.0488438	antigen processing and presentation of peptide antigen via MHC class I	GO:0016021^cellular_component^integral component of membrane`GO:0005886^cellular_component^plasma membrane
cab02_TR4241_c0_g1_i1	13.7222	1.48614	0.583072	2.54881	0.0385898	regulator of chromosome condensation	0
cab02_TR4285_c0_g1_i1	38.9282	1.01404	0.404599	2.50629	0.042381	Transmembrane protein 106B	GO:0016021^cellular_component^integral component of membrane
cab02_TR4674_c0_g1_i1	55.149	-5.1545	0.799181	-6.44973	5.43693e-09	Zinc finger, DHHC-type containing	GO:0016021^cellular_component^integral component of membrane`GO:0019706^molecular_function^protein-cysteine S-palmitoyltransferase activity
cab02_TR6388_c0_g1_i1	47.0915	-1.67496	0.363564	-4.60705	5.55293e-05	homeobox	GO:0005634^cellular_component^nucleus`GO:0043565^molecular_function^sequence-specific DNA binding`GO:0006355^biological_process^regulation of transcription, DNA-templated`GO:0006351^biological_process^transcription, DNA-templated
cab02_TR7540_c0_g1_i1	23.2776	-5.74281	0.897185	-6.40092	7.28879e-09	Connexin_CCC	GO:0005922^cellular_component^connexin complex`GO:0016021^cellular_component^integral component of membrane`GO:0007154^biological_process^cell communication
cab02_TR7620_c0_g1_i1	62.1357	-2.8209	0.436163	-6.46753	4.94513e-09	chromosome 11 open reading frame 70	0
cab02_TR8693_c0_g1_i1	23.0987	3.18549	1.25712	2.53396	0.0398847	receptor	GO:0016021^cellular_component^integral component of membrane`GO:0005886^cellular_component^plasma membrane`GO:0004930^molecular_function^G-protein coupled receptor activity
cab02_TR9398_c0_g1_i1	18.882	5.24964	1.22657	4.27994	0.000203046	Hairy and enhancer of split	GO:0005634^cellular_component^nucleus`GO:0003677^molecular_function^DNA binding`GO:0046983^molecular_function^protein dimerization activity`GO:0006355^biological_process^regulation of transcription, DNA-templated`GO:0006351^biological_process^transcription, DNA-templated
cab06_TR15434_c0_g2_i1	30.4363	6.02282	1.00782	5.9761	8.05069e-08	Microtubule associated monoxygenase, calponin and LIM domain containing	GO:0005543^molecular_function^phospholipid binding
cab06_TR3603_c0_g1_i1	12.49	2.94266	0.788658	3.73122	0.001455	glycerol-3-phosphate dehydrogenase	GO:0009331^cellular_component^glycerol-3-phosphate dehydrogenase complex`GO:0004367^molecular_function^glycerol-3-phosphate dehydrogenase [NAD+] activity`GO:0051287^molecular_function^NAD binding`GO:0042803^molecular_function^protein homodimerization activity`GO:0005975^biological_process^carbohydrate metabolic process`GO:0046168^biological_process^glycerol-3-phosphate catabolic process
cab07_TR10248_c0_g1_i1	11.0739	-1.70138	0.688844	-2.46991	0.0458723	leucine Rich Repeat	GO:0005622^cellular_component^intracellular`GO:0005524^molecular_function^ATP binding`GO:0004672^molecular_function^protein kinase activity`GO:0004871^molecular_function^signal transducer activity`GO:0035556^biological_process^intracellular signal transduction`GO:0006468^biological_process^protein phosphorylation
cab07_TR12317_c0_g1_i1	10.5956	5.2087	1.49252	3.48987	0.00314252	UDP-GlcNAc beta-Gal beta-1,3-N-acetylglucosaminyltransferase	GO:0000139^cellular_component^Golgi membrane`GO:0016021^cellular_component^integral component of membrane`GO:0008378^molecular_function^galactosyltransferase activity`GO:0006486^biological_process^protein glycosylation
cab07_TR19865_c0_g1_i1	30.6875	-1.82314	0.539706	-3.37803	0.00441889	chromosome 17 open reading frame 104	GO:0051321^biological_process^meiotic cell cycle
cab07_TR20902_c0_g1_i1	29.8831	4.33527	0.958192	4.52443	7.78499e-05	PRY	GO:0005622^cellular_component^intracellular`GO:0008270^molecular_function^zinc ion binding
cab07_TR25366_c0_g1_i1	71.3498	-4.11347	0.740588	-5.55434	7.35123e-07	doublesex and mab-3 related transcription factor	GO:0005634^cellular_component^nucleus`GO:0046872^molecular_function^metal ion binding`GO:0043565^molecular_function^sequence-specific DNA binding`GO:0003700^molecular_function^DNA binding transcription factor activity`GO:0006915^biological_process^apoptotic process`GO:0007368^biological_process^determination of left/right symmetry
cab07_TR3409_c0_g1_i1	36.713	-3.00382	0.457232	-6.56957	2.65815e-09	dorsal inhibitory axon guidance protein	GO:0005576^cellular_component^extracellular region`GO:0007411^biological_process^axon guidance`GO:0021528^biological_process^commissural neuron differentiation in spinal cord`GO:0021516^biological_process^dorsal spinal cord development`GO:0030900^biological_process^forebrain development`GO:0090090^biological_process^negative regulation of canonical Wnt signaling pathway`GO:0016055^biological_proc…
cab07_TR5875_c0_g1_i1	120.566	-1.90356	0.333321	-5.71088	3.34971e-07	Synemin, intermediate filament protein	GO:0005882^cellular_component^intermediate filament`GO:0005198^molecular_function^structural molecule activity
cab09_TR1411_c0_g1_i1	11.758	-1.72912	0.680292	-2.54174	0.0392101	inositol	GO:0016787^molecular_function^hydrolase activity`GO:0043010^biological_process^camera-type eye development`GO:0046856^biological_process^phosphatidylinositol dephosphorylation`GO:0048741^biological_process^skeletal muscle fiber development
cab09_TR23356_c0_g1_i1	21.702	-1.46617	0.439745	-3.33414	0.00503555	Activity-dependent neuroprotector homeobox	GO:0005634^cellular_component^nucleus`GO:0003677^molecular_function^DNA binding`GO:0043249^biological_process^erythrocyte maturation
cab09_TR24069_c0_g1_i1	81.6802	-2.09873	0.685458	-3.0618	0.0109203	Zinc finger protein	GO:0003676^molecular_function^nucleic acid binding
cab09_TR3421_c0_g1_i1	22.9212	-1.78215	0.559519	-3.18515	0.00775194	Prickle homolog	GO:0008270^molecular_function^zinc ion binding
cab10_TR2358_c0_g1_i1	11.7626	6.88526	1.31764	5.22545	3.64526e-06	adrenomedullin	GO:0005576^cellular_component^extracellular region`GO:0005179^molecular_function^hormone activity
cab13_TR15414_c0_g1_i1	12.6815	-5.83435	1.12047	-5.20705	3.98207e-06	cholinergic receptor, nicotinic	GO:0005892^cellular_component^acetylcholine-gated channel complex`GO:0030054^cellular_component^cell junction`GO:0045211^cellular_component^postsynaptic membrane`GO:0022848^molecular_function^acetylcholine-gated cation-selective channel activity
cab13_TR17397_c0_g1_i1	10.2783	-3.20826	1.1562	-2.77484	0.0229302	glutamate receptor	GO:0030054^cellular_component^cell junction`GO:0016021^cellular_component^integral component of membrane`GO:0045211^cellular_component^postsynaptic membrane`GO:0005234^molecular_function^extracellularly glutamate-gated ion channel activity`GO:0004970^molecular_function^ionotropic glutamate receptor activity
cab13_TR19885_c0_g1_i1	62.2899	2.39679	0.544917	4.39846	0.000129179	NIPA-like domain containing	GO:0016021^cellular_component^integral component of membrane`GO:0015095^molecular_function^magnesium ion transmembrane transporter activity
cab13_TR19911_c0_g1_i1	21.7189	-1.7957	0.719091	-2.49718	0.0432322	Cell surface proteoglycan that bears heparan sulfate (By similarity)	GO:0031225^cellular_component^anchored component of membrane`GO:0005886^cellular_component^plasma membrane`GO:0005578^cellular_component^proteinaceous extracellular matrix`GO:0043395^molecular_function^heparan sulfate proteoglycan binding
cab13_TR21012_c0_g1_i1	16.5561	-2.73704	0.773466	-3.53866	0.00270396	nerve growth factor receptor	GO:0005887^cellular_component^integral component of plasma membrane`GO:0043005^cellular_component^neuron projection`GO:0005634^cellular_component^nucleus`GO:0048406^molecular_function^nerve growth factor binding`GO:0005031^molecular_function^tumor necrosis factor-activated receptor activity`GO:0097190^biological_process^apoptotic signaling pathway`GO:0007411^biological_process^axon guidance`GO:00…
cab13_TR3132_c0_g2_i1	23.2173	-2.33753	0.677528	-3.45009	0.00354777	meiosis specific with OB domains	GO:0008310^molecular_function^single-stranded DNA 3'-5' exodeoxyribonuclease activity`GO:0003697^molecular_function^single-stranded DNA binding`GO:0090305^biological_process^nucleic acid phosphodiester bond hydrolysis`GO:0000712^biological_process^resolution of meiotic recombination intermediates
cab13_TR496_c0_g1_i1	16.165	-3.77345	0.755583	-4.9941	1.0552e-05	V-set and transmembrane domain containing 4	GO:0016021^cellular_component^integral component of membrane
cab13_TR5934_c0_g1_i1	13.9129	-2.31769	0.67634	-3.42682	0.00380097	Microtubule-associated protein	GO:0005874^cellular_component^microtubule`GO:0008017^molecular_function^microtubule binding`GO:0000226^biological_process^microtubule cytoskeleton organization
cab13_TR5946_c0_g1_i1	9.0099	-2.44521	0.88687	-2.75713	0.0239437	sialidase	GO:0005829^cellular_component^cytosol`GO:0004308^molecular_function^exo-alpha-sialidase activity
cab13_TR6545_c0_g1_i1	25.6671	-1.70382	0.506519	-3.36379	0.00460001	Paired box	GO:0005634^cellular_component^nucleus`GO:0043565^molecular_function^sequence-specific DNA binding`GO:0048066^biological_process^developmental pigmentation`GO:0048484^biological_process^enteric nervous system development`GO:0001755^biological_process^neural crest cell migration`GO:0006355^biological_process^regulation of transcription, DNA-templated`GO:0006351^biological_process^transcription, DNA…
cab13_TR8416_c0_g1_i1	53.7465	-1.3374	0.383008	-3.49184	0.00312888	Chondroitin polymerizing factor	GO:0032580^cellular_component^Golgi cisterna membrane`GO:0008376^molecular_function^acetylgalactosaminyltransferase activity
cab15_TR12876_c0_g1_i1	15.697	-1.67695	0.587217	-2.85575	0.0187763	importin subunit alpha	0
cab15_TR13423_c0_g1_i1	15.6055	-4.8339	1.01799	-4.74848	3.03572e-05	ADAMTS-like	GO:0004222^molecular_function^metalloendopeptidase activity`GO:0008270^molecular_function^zinc ion binding
cab15_TR16915_c0_g1_i1	41.0085	-2.68505	0.667674	-4.0215	0.000535859	Intermediate filament protein	GO:0005882^cellular_component^intermediate filament`GO:0005200^molecular_function^structural constituent of cytoskeleton`GO:0060035^biological_process^notochord cell development`GO:0048570^biological_process^notochord morphogenesis
cab19_TR4388_c0_g1_i1	17.2127	-7.95762	1.45182	-5.48114	1.03993e-06	phosphodiesterase 6H, cGMP-specific, cone, gamma	GO:0004114^molecular_function^3',5'-cyclic-nucleotide phosphodiesterase activity`GO:0030553^molecular_function^cGMP binding`GO:0007601^biological_process^visual perception
lom300tf_i05039	16.0914	3.478	1.32067	2.63352	0.0319442	The proteasome is a multicatalytic proteinase complex which is characterized by its ability to cleave peptides with Arg, Phe, Tyr, Leu, and Glu adjacent to the leaving group at neutral or slightly basic pH. The proteasome has an ATP-dependent proteolytic activity (By similarity)	GO:0005737^cellular_component^cytoplasm`GO:0005634^cellular_component^nucleus`GO:0005839^cellular_component^proteasome core complex`GO:0004298^molecular_function^threonine-type endopeptidase activity`GO:0051603^biological_process^proteolysis involved in cellular protein catabolic process
lom300tf_i05047	309.082	0.823831	0.191375	4.30481	0.000184316	5-nucleotidase, cytosolic	GO:0005737^cellular_component^cytoplasm`GO:0008253^molecular_function^5'-nucleotidase activity`GO:0000287^molecular_function^magnesium ion binding`GO:0000166^molecular_function^nucleotide binding`GO:0009117^biological_process^nucleotide metabolic process
lom300tf_i05271	634.903	-0.508406	0.118896	-4.27605	0.000206107	ring finger protein 34, E3 ubiquitin protein ligase	0
lom300tf_i05286	36.128	3.49346	0.73578	4.74797	3.04079e-05	Microtubule associated monoxygenase, calponin and LIM domain containing	GO:0005856^cellular_component^cytoskeleton`GO:0003779^molecular_function^actin binding`GO:0007626^biological_process^locomotory behavior`GO:0030239^biological_process^myofibril assembly`GO:0007519^biological_process^skeletal muscle tissue development
lom300tf_i05341	893.797	0.39033	0.159339	2.44968	0.0477798	progesterone receptor membrane component	GO:0012505^cellular_component^endomembrane system`GO:0016021^cellular_component^integral component of membrane`GO:0016020^cellular_component^membrane`GO:0020037^molecular_function^heme binding`GO:1903538^biological_process^regulation of meiotic cell cycle process involved in oocyte maturation
lom300tf_i05387	346.767	0.948897	0.256716	3.69628	0.00162724	Nedd4 family interacting protein	GO:0005794^cellular_component^Golgi apparatus`GO:0048471^cellular_component^perinuclear region of cytoplasm`GO:0004871^molecular_function^signal transducer activity`GO:0050699^molecular_function^WW domain binding`GO:0030001^biological_process^metal ion transport`GO:0010629^biological_process^negative regulation of gene expression`GO:0051224^biological_process^negative regulation of protein transp…
lom300tf_i05405	123.846	-1.72948	0.238742	-7.24414	3.43891e-11	hydrolase activity, acting on carbon-nitrogen (but not peptide) bonds, in linear amidines	GO:0016813^molecular_function^hydrolase activity, acting on carbon-nitrogen (but not peptide) bonds, in linear amidines`GO:0046872^molecular_function^metal ion binding
lom300tf_i05411	874.228	-0.620794	0.201264	-3.08448	0.0102376	Guanine nucleotide binding protein (G protein) alpha	GO:0005622^cellular_component^intracellular`GO:0031683^molecular_function^G-protein beta/gamma-subunit complex binding`GO:0001664^molecular_function^G-protein coupled receptor binding`GO:0005525^molecular_function^GTP binding`GO:0003924^molecular_function^GTPase activity`GO:0004871^molecular_function^signal transducer activity`GO:0007186^biological_process^G-protein coupled receptor signaling pat…
lom300tf_i05423	18.2225	2.05097	0.614748	3.33628	0.00500125	dopamine beta-hydroxylase (dopamine beta-monooxygenase)	GO:0005507^molecular_function^copper ion binding`GO:0016715^molecular_function^oxidoreductase activity, acting on paired donors, with incorporation or reduction of molecular oxygen, reduced ascorbate as one donor, and incorporation of one atom of oxygen
lom300tf_i05443	642.642	-0.298623	0.11835	-2.52322	0.0408625	cleavage and polyadenylation specific factor 6, 68kDa	GO:0005849^cellular_component^mRNA cleavage factor complex`GO:0003723^molecular_function^RNA binding
lom300tf_i05463	1226.86	-0.469445	0.125362	-3.74471	0.00138703	Protein kinase C and casein kinase substrate in neurons	GO:0005886^cellular_component^plasma membrane`GO:0060034^biological_process^notochord cell differentiation`GO:0014028^biological_process^notochord formation`GO:0097320^biological_process^plasma membrane tubulation
lom300tf_i05489	1515.13	0.893755	0.221387	4.03707	0.000506861	fibrinogen	GO:0005615^cellular_component^extracellular space`GO:0001525^biological_process^angiogenesis`GO:1902262^biological_process^apoptotic process involved in blood vessel morphogenesis`GO:0043066^biological_process^negative regulation of apoptotic process`GO:0009617^biological_process^response to bacterium
lom300tf_i05491	1550.65	-0.402299	0.136722	-2.94247	0.0150534	protein phosphatase 1, regulatory subunit	GO:0000164^cellular_component^protein phosphatase type 1 complex`GO:0019888^molecular_function^protein phosphatase regulator activity`GO:0005977^biological_process^glycogen metabolic process`GO:0005981^biological_process^regulation of glycogen catabolic process
lom300tf_i05503	1209.12	0.536516	0.113149	4.74168	3.12867e-05	Chromosome 6 open reading frame 106	0
lom300tf_i05531	137.253	0.841475	0.265391	3.1707	0.00807011	Protein phosphatase 1, regulatory (Inhibitor) subunit 1B	GO:0005737^cellular_component^cytoplasm`GO:0004865^molecular_function^protein serine/threonine phosphatase inhibitor activity`GO:0035556^biological_process^intracellular signal transduction`GO:0006469^biological_process^negative regulation of protein kinase activity
lom300tf_i05539	550.724	0.926211	0.302218	3.06471	0.0108318	xin actin-binding repeat containing	GO:0046872^molecular_function^metal ion binding
lom300tf_i05541	41.5375	5.28818	0.812082	6.51188	3.76016e-09	Thioredoxin	GO:0005783^cellular_component^endoplasmic reticulum`GO:0003756^molecular_function^protein disulfide isomerase activity`GO:0045454^biological_process^cell redox homeostasis`GO:0019511^biological_process^peptidyl-proline hydroxylation`GO:0006457^biological_process^protein folding`GO:1902175^biological_process^regulation of oxidative stress-induced intrinsic apoptotic signaling pathway`GO:0034976^bi…
lom300tf_i05551	533.074	-0.499315	0.192441	-2.59464	0.0348755	kinase, 1	GO:0005829^cellular_component^cytosol`GO:0005739^cellular_component^mitochondrion`GO:0005524^molecular_function^ATP binding`GO:0004672^molecular_function^protein kinase activity`GO:0071542^biological_process^dopaminergic neuron differentiation`GO:0007005^biological_process^mitochondrion organization`GO:0051402^biological_process^neuron apoptotic process`GO:0048823^biological_process^nucleate eryt…
lom300tf_i05553	15.5345	1.94827	0.75204	2.59065	0.0351468	EPS8-like 3	0
lom300tf_i05591	1391.91	-0.733458	0.140561	-5.21807	3.78415e-06	mRNA (guanine-N7-)-methyltransferase activity	GO:0005634^cellular_component^nucleus`GO:0004482^molecular_function^mRNA (guanine-N7-)-methyltransferase activity`GO:0003723^molecular_function^RNA binding
lom300tf_i05609	39.0948	1.46911	0.452223	3.24864	0.00643723	Rab interacting lysosomal protein	GO:0036064^cellular_component^ciliary basal body`GO:0005829^cellular_component^cytosol`GO:0005764^cellular_component^lysosome`GO:0051959^molecular_function^dynein light intermediate chain binding`GO:0046983^molecular_function^protein dimerization activity`GO:0031267^molecular_function^small GTPase binding`GO:0060271^biological_process^cilium assembly`GO:0045022^biological_process^early endosome t…
lom300tf_i05615	1039.92	-0.438335	0.156419	-2.80231	0.0214643	Cytoskeleton associated protein	0
lom300tf_i05623	401.006	0.68325	0.172782	3.9544	0.000678828	dCMP deaminase activity	GO:0016787^molecular_function^hydrolase activity`GO:0008270^molecular_function^zinc ion binding
lom300tf_i05647	1152.73	-0.635203	0.154978	-4.09866	0.000401475	COBL-like 1	GO:0003785^molecular_function^actin monomer binding`GO:0005057^molecular_function^signal transducer activity, downstream of receptor`GO:0051639^biological_process^actin filament network formation`GO:0030041^biological_process^actin filament polymerization
lom300tf_i05719	473.735	0.481241	0.126009	3.8191	0.00108066	Modifies the free amino group of the aminoacyl moiety of methionyl-tRNA(fMet). The formyl group appears to play a dual role in the initiator identity of N-formylmethionyl-tRNA by (I) promoting its recognition by IF2 and (II) impairing its binding to EFTu-GTP (By similarity)	GO:0004479^molecular_function^methionyl-tRNA formyltransferase activity
lom300tf_i05731	1203.9	-0.481906	0.0953959	-5.05164	8.16605e-06	protein serine/threonine kinase activity	GO:0005737^cellular_component^cytoplasm`GO:0005634^cellular_component^nucleus`GO:0005524^molecular_function^ATP binding`GO:0004674^molecular_function^protein serine/threonine kinase activity`GO:0035556^biological_process^intracellular signal transduction`GO:0045948^biological_process^positive regulation of translational initiation
lom300tf_i05777	83.0621	10.2429	1.59363	6.42741	6.22815e-09	DNA RNA NON-specific endonuclease	GO:0016787^molecular_function^hydrolase activity`GO:0046872^molecular_function^metal ion binding`GO:0003676^molecular_function^nucleic acid binding`GO:0006309^biological_process^apoptotic DNA fragmentation
lom300tf_i05783	827.18	-0.495993	0.141122	-3.51463	0.00290752	DEAD (Asp-Glu-Ala-Asp) box polypeptide	GO:0005524^molecular_function^ATP binding`GO:0004386^molecular_function^helicase activity`GO:0003676^molecular_function^nucleic acid binding
lom300tf_i05789	652.181	0.871583	0.212455	4.10244	0.000396068	lipid transfer protein	0
lom300tf_i05793	668.061	-0.866394	0.165262	-5.24255	3.36397e-06	chromobox homolog	GO:0005634^cellular_component^nucleus
lom300tf_i05799	989.85	0.304831	0.115196	2.64618	0.031093	Nedd4 family interacting protein	GO:0005794^cellular_component^Golgi apparatus`GO:0016021^cellular_component^integral component of membrane`GO:0048471^cellular_component^perinuclear region of cytoplasm`GO:0004871^molecular_function^signal transducer activity`GO:0050699^molecular_function^WW domain binding`GO:0030001^biological_process^metal ion transport`GO:0010629^biological_process^negative regulation of gene expression`GO:005…
lom300tf_i05811	567.75	0.857716	0.201389	4.259	0.000219979	vesicle-mediated transport	GO:0015031^biological_process^protein transport
lom300tf_i05815	1653.83	-0.364936	0.117947	-3.09407	0.00997344	Thioredoxin	GO:0005783^cellular_component^endoplasmic reticulum`GO:0003756^molecular_function^protein disulfide isomerase activity`GO:0043277^biological_process^apoptotic cell clearance`GO:0045454^biological_process^cell redox homeostasis`GO:0006457^biological_process^protein folding`GO:0034976^biological_process^response to endoplasmic reticulum stress
lom300tf_i05823	1458.71	-0.289059	0.108943	-2.6533	0.0305665	Coronin, actin binding protein	GO:0015629^cellular_component^actin cytoskeleton`GO:0051015^molecular_function^actin filament binding`GO:0030036^biological_process^actin cytoskeleton organization`GO:0001755^biological_process^neural crest cell migration
lom300tf_i05827	737.581	-0.420573	0.158272	-2.65729	0.0302819	Component of the 90S pre-ribosome involved in the maturation of rRNAs. Required for early cleavages of the pre-RNAs in the 40S ribosomal subunit maturation pathway (By similarity)	GO:0030686^cellular_component^90S preribosome`GO:0005730^cellular_component^nucleolus`GO:0000469^biological_process^cleavage involved in rRNA processing`GO:0000462^biological_process^maturation of SSU-rRNA from tricistronic rRNA transcript (SSU-rRNA, 5.8S rRNA, LSU-rRNA)
lom300tf_i05841	423.398	-0.567952	0.166761	-3.40578	0.00406326	amino acids such as valine, to avoid such errors it has two additional distinct tRNA(Ile)-dependent editing activities. One activity is designated as pretransfer editing and involves the hydrolysis of activated Val-AMP. The other activity is designated posttransfer editing and involves deacylation of mischarged Val-tRNA(Ile) (By similarity)	GO:0005737^cellular_component^cytoplasm`GO:0002161^molecular_function^aminoacyl-tRNA editing activity`GO:0005524^molecular_function^ATP binding`GO:0004822^molecular_function^isoleucine-tRNA ligase activity`GO:0000049^molecular_function^tRNA binding`GO:0006428^biological_process^isoleucyl-tRNA aminoacylation
lom300tf_i05847	40.8918	1.82628	0.50918	3.58671	0.00231298	Collagen, type VI, alpha 3	GO:0004867^molecular_function^serine-type endopeptidase inhibitor activity`GO:0048675^biological_process^axon extension`GO:0008045^biological_process^motor neuron axon guidance
lom300tf_i05865	132.135	0.668585	0.193352	3.45786	0.00346357	Acyl-CoA binding domain containing	GO:0016021^cellular_component^integral component of membrane`GO:0000062^molecular_function^fatty-acyl-CoA binding`GO:0008289^molecular_function^lipid binding`GO:0030242^biological_process^autophagy of peroxisome`GO:0006810^biological_process^transport
lom300tf_i05871	129.946	1.12743	0.352474	3.19862	0.00745894	RNA binding motif protein 25	0
lom300tf_i05889	42.8751	4.35838	0.539155	8.08371	8.13704e-14	poliovirus receptor-related protein	GO:0005911^cellular_component^cell-cell junction`GO:0016021^cellular_component^integral component of membrane`GO:0050839^molecular_function^cell adhesion molecule binding`GO:0046982^molecular_function^protein heterodimerization activity`GO:0042803^molecular_function^protein homodimerization activity`GO:0007155^biological_process^cell adhesion`GO:0007286^biological_process^spermatid development`GO…
lom300tf_i05895	355.029	1.49726	0.361808	4.13826	0.000346246	serine-type endopeptidase inhibitor activity	GO:0005615^cellular_component^extracellular space
lom300tf_i05907	11.4352	-2.04582	0.596185	-3.43151	0.00374834	EPS8-like 3	0
lom300tf_i05927	47.3153	-1.66316	0.377814	-4.40205	0.00012736	parallel actin filament bundle assembly	GO:0051015^molecular_function^actin filament binding`GO:0060122^biological_process^inner ear receptor stereocilium organization`GO:0046549^biological_process^retinal cone cell development`GO:0007605^biological_process^sensory perception of sound`GO:0001964^biological_process^startle response`GO:0050808^biological_process^synapse organization
lom300tf_i05943	113.512	2.27992	0.567007	4.02097	0.000536487	retinol dehydrogenase activity	GO:0004745^molecular_function^retinol dehydrogenase activity`GO:0048546^biological_process^digestive tract morphogenesis`GO:0048703^biological_process^embryonic viscerocranium morphogenesis`GO:0031017^biological_process^exocrine pancreas development`GO:0060047^biological_process^heart contraction`GO:0001947^biological_process^heart looping`GO:0014032^biological_process^neural crest cell developme…
lom300tf_i05945	493.768	0.609855	0.221175	2.75734	0.0239406	Dehydrogenase	GO:0016491^molecular_function^oxidoreductase activity`GO:0008270^molecular_function^zinc ion binding
lom300tf_i05978	785.55	-0.520614	0.119378	-4.36106	0.000148447	Zinc finger protein	GO:0003676^molecular_function^nucleic acid binding`GO:0008270^molecular_function^zinc ion binding
lom300tf_i06003	261.271	0.827775	0.290779	2.84675	0.0191984	g2 mitotic-specific	GO:0051726^biological_process^regulation of cell cycle
lom300tf_i06027	92.5029	1.4892	0.302815	4.91785	1.47338e-05	domain, ankyrin repeat and PH domain	GO:0005096^molecular_function^GTPase activator activity`GO:0007165^biological_process^signal transduction
lom300tf_i06033	683.593	-0.535828	0.170141	-3.14931	0.00855572	protease	GO:0005615^cellular_component^extracellular space`GO:0005509^molecular_function^calcium ion binding`GO:0004252^molecular_function^serine-type endopeptidase activity`GO:0007596^biological_process^blood coagulation`GO:0030195^biological_process^negative regulation of blood coagulation
lom300tf_i06059	248.256	3.62099	0.666063	5.43641	1.29346e-06	immunoglobulin heavy constant	GO:0032496^biological_process^response to lipopolysaccharide
lom300tf_i06065	355.976	0.560725	0.225062	2.49142	0.0437644	Proteasome-associated protein ECM29 homolog	GO:0032947^molecular_function^protein complex scaffold activity`GO:0043248^biological_process^proteasome assembly
lom300tf_i06087	318.466	-0.520828	0.197146	-2.64184	0.0314036	scaffold attachment factor	GO:0003723^molecular_function^RNA binding`GO:0050684^biological_process^regulation of mRNA processing`GO:0006355^biological_process^regulation of transcription, DNA-templated
lom300tf_i06131	1197.31	0.925964	0.110871	8.35169	1.02583e-14	Catalyzes the condensation of the acetyl group of acetyl-CoA with 3-methyl-2-oxobutanoate (2-oxoisovalerate) to form 3-carboxy-3-hydroxy-4-methylpentanoate (2-isopropylmalate) (By similarity)	GO:0004419^molecular_function^hydroxymethylglutaryl-CoA lyase activity
lom300tf_i06133	462.649	0.756551	0.187743	4.02972	0.000518854	CRAL TRIO domain protein	GO:0016021^cellular_component^integral component of membrane
lom300tf_i06151	167.871	-1.11689	0.255245	-4.37577	0.000140747	glutathione Stransferase	0
lom300tf_i06183	52.0068	1.7558	0.416175	4.21889	0.000256774	fatty acid hydroxylase	GO:0005789^cellular_component^endoplasmic reticulum membrane`GO:0016021^cellular_component^integral component of membrane`GO:0005506^molecular_function^iron ion binding`GO:0016491^molecular_function^oxidoreductase activity`GO:0008610^biological_process^lipid biosynthetic process`GO:0006629^biological_process^lipid metabolic process
lom300tf_i06255	87.031	-1.92327	0.348606	-5.51702	8.77314e-07	Ras and Rab interactor	GO:0007165^biological_process^signal transduction
lom300tf_i06277	462.614	-0.327864	0.133947	-2.44771	0.0479764	Methyltransferase	GO:0008168^molecular_function^methyltransferase activity
lom300tf_i06279	330.54	0.640487	0.188761	3.39311	0.00422329	GTP-binding Protein	GO:0005622^cellular_component^intracellular`GO:0005525^molecular_function^GTP binding`GO:0007264^biological_process^small GTPase mediated signal transduction
lom300tf_i06305	673.296	0.980612	0.134782	7.27552	2.79084e-11	CD302 molecule	GO:0005887^cellular_component^integral component of plasma membrane`GO:0004888^molecular_function^transmembrane signaling receptor activity
lom300tf_i06307	15.2917	3.43578	0.817079	4.20496	0.000268551	Immunoglobulin V-set domain	GO:0016021^cellular_component^integral component of membrane
lom300tf_i06319	262.687	0.76402	0.170634	4.47753	9.33715e-05	Required for a late step of 50S ribosomal subunit assembly. Has GTPase activity (By similarity)	GO:0005525^molecular_function^GTP binding
lom300tf_i06515	31.2497	2.12615	0.707678	3.0044	0.0127298	Guanine nucleotide-binding proteins (G proteins) are involved as a modulator or transducer in various transmembrane signaling systems. The beta and gamma chains are required for the GTPase activity, for replacement of GDP by GTP, and for G protein- effector interaction	GO:0005829^cellular_component^cytosol`GO:0005834^cellular_component^heterotrimeric G-protein complex`GO:0016020^cellular_component^membrane`GO:0004871^molecular_function^signal transducer activity`GO:0007186^biological_process^G-protein coupled receptor signaling pathway`GO:0002040^biological_process^sprouting angiogenesis`GO:0048010^biological_process^vascular endothelial growth factor receptor …
lom300tf_i06573	109.416	-1.28844	0.324804	-3.96682	0.000648448	TRAF-type zinc finger domain containing 1	GO:0008270^molecular_function^zinc ion binding`GO:0034097^biological_process^response to cytokine
lom300tf_i06593	785.655	-0.34865	0.133612	-2.60942	0.0337294	DNA polymerase III subunit delta	GO:0005663^cellular_component^DNA replication factor C complex`GO:0005634^cellular_component^nucleus`GO:0003677^molecular_function^DNA binding`GO:0006281^biological_process^DNA repair`GO:0006261^biological_process^DNA-dependent DNA replication
lom300tf_i06597	32.5917	-1.25378	0.38219	-3.28052	0.00590251	Period homolog	GO:0032922^biological_process^circadian regulation of gene expression`GO:0009648^biological_process^photoperiodism
lom300tf_i06643	249.681	2.56269	0.29861	8.58207	1.52876e-15	cathepsin	GO:0005615^cellular_component^extracellular space`GO:0005764^cellular_component^lysosome`GO:0004177^molecular_function^aminopeptidase activity`GO:0008656^molecular_function^cysteine-type endopeptidase activator activity involved in apoptotic process`GO:0004197^molecular_function^cysteine-type endopeptidase activity`GO:0006955^biological_process^immune response`GO:2001235^biological_process^positi…
lom300tf_i06791	1063.88	0.6717	0.191279	3.51162	0.00293051	Dehydrogenase	0
lom300tf_i06793	230.175	0.920497	0.184835	4.98009	1.11713e-05	dna replication licensing factor	GO:0005524^molecular_function^ATP binding`GO:0003677^molecular_function^DNA binding`GO:0006270^biological_process^DNA replication initiation
lom300tf_i06795	65.2467	2.1559	0.361733	5.95991	8.79564e-08	rho GTPase activating protein	GO:0007165^biological_process^signal transduction
lom300tf_i06803	66.5301	-1.43926	0.554209	-2.59696	0.0346783	domain) containing	GO:0005856^cellular_component^cytoskeleton`GO:0008092^molecular_function^cytoskeletal protein binding
lom300tf_i06827	46.9797	1.52214	0.552903	2.75299	0.0241859	homeobox	GO:0005829^cellular_component^cytosol`GO:0005634^cellular_component^nucleus`GO:0003677^molecular_function^DNA binding`GO:0035476^biological_process^angioblast cell migration`GO:0001525^biological_process^angiogenesis`GO:0048844^biological_process^artery morphogenesis`GO:0072554^biological_process^blood vessel lumenization`GO:0060216^biological_process^definitive hemopoiesis`GO:0035907^biological_…
lom300tf_i06829	1179.2	1.02431	0.174569	5.86765	1.45574e-07	Zinc finger protein	GO:0003676^molecular_function^nucleic acid binding
lom300tf_i06885	1008.07	-0.461331	0.136211	-3.3869	0.00430117	TPX2, microtubule-associated, homolog (Xenopus laevis)	GO:0005874^cellular_component^microtubule`GO:0005819^cellular_component^spindle`GO:0032147^biological_process^activation of protein kinase activity`GO:0060236^biological_process^regulation of mitotic spindle organization
lom300tf_i06917	248.149	0.926549	0.214407	4.32144	0.000173167	synaptonemal complex protein	0
lom300tf_i06927	263.765	1.37633	0.216457	6.35846	9.36142e-09	Major Facilitator superfamily	GO:0031526^cellular_component^brush border membrane`GO:0016021^cellular_component^integral component of membrane`GO:0008493^molecular_function^tetracycline transmembrane transporter activity`GO:0015904^biological_process^tetracycline transport`GO:0055085^biological_process^transmembrane transport
lom300tf_i06935	753.96	-0.46538	0.125428	-3.71034	0.00155764	COP9 (constitutive photomorphogenic) homolog, subunit 3 (Arabidopsis	0
lom300tf_i06939	60.9849	3.50722	0.517616	6.77571	7.25328e-10	TIMP metallopeptidase inhibitor	GO:0005615^cellular_component^extracellular space`GO:0005578^cellular_component^proteinaceous extracellular matrix`GO:0008191^molecular_function^metalloendopeptidase inhibitor activity`GO:0002020^molecular_function^protease binding`GO:0043086^biological_process^negative regulation of catalytic activity`GO:0051045^biological_process^negative regulation of membrane protein ectodomain proteolysis`GO…
lom300tf_i06985	53.7594	1.17173	0.390856	2.99786	0.0129628	CD20-like family	GO:0016021^cellular_component^integral component of membrane
lom300tf_i07001	168.1	-0.914328	0.21207	-4.31144	0.000179677	Nucleophosmin (Nucleolar phosphoprotein B23, numatrin)	GO:0003676^molecular_function^nucleic acid binding`GO:0030097^biological_process^hemopoiesis
lom300tf_i07021	257.229	-0.815746	0.20243	-4.02976	0.000518854	peptidyl-prolyl cis-trans isomerase activity	GO:0003755^molecular_function^peptidyl-prolyl cis-trans isomerase activity`GO:0006457^biological_process^protein folding
lom300tf_i07029	111.435	-1.62783	0.341117	-4.77205	2.758e-05	phospholipid scramblase	GO:0005737^cellular_component^cytoplasm`GO:0016020^cellular_component^membrane`GO:0017128^molecular_function^phospholipid scramblase activity`GO:0060271^biological_process^cilium assembly`GO:0044782^biological_process^cilium organization
lom300tf_i07241	210.841	-0.765026	0.282695	-2.70618	0.0270705	docking protein	GO:0005158^molecular_function^insulin receptor binding
lom300tf_i07347	362.704	2.38304	0.967559	2.46294	0.0465266	SOUL heme-binding protein	0
lom300tf_i07373	140.444	-0.723037	0.262885	-2.75039	0.0243379	family with sequence similarity 92, member A1	0
lom300tf_i07421	623.589	-0.760981	0.143635	-5.29803	2.57305e-06	cyclin-dependent kinase 2 associated protein	0
lom300tf_i07469	590.49	-0.739906	0.17382	-4.25675	0.000221472	wiskott-Aldrich	GO:0003779^molecular_function^actin binding`GO:0007015^biological_process^actin filament organization`GO:0030097^biological_process^hemopoiesis`GO:0030099^biological_process^myeloid cell differentiation`GO:2000601^biological_process^positive regulation of Arp2/3 complex-mediated actin nucleation
lom300tf_i07477	706.939	0.55681	0.205228	2.71313	0.0265956	Microtubule associated monoxygenase, calponin and LIM domain containing	GO:0005884^cellular_component^actin filament`GO:0032432^cellular_component^actin filament bundle`GO:0005737^cellular_component^cytoplasm`GO:0051015^molecular_function^actin filament binding`GO:0005509^molecular_function^calcium ion binding`GO:0051764^biological_process^actin crosslink formation`GO:0051017^biological_process^actin filament bundle assembly`GO:0051639^biological_process^actin filame…
lom300tf_i07545	491.249	-0.477617	0.181702	-2.62858	0.0323124	Promotes RNA polymerase assembly. Latches the N- and C- terminal regions of the beta subunit thereby facilitating its interaction with the beta and alpha subunits (By similarity)	GO:0005736^cellular_component^DNA-directed RNA polymerase I complex`GO:0005665^cellular_component^DNA-directed RNA polymerase II, core complex`GO:0005666^cellular_component^DNA-directed RNA polymerase III complex`GO:0003677^molecular_function^DNA binding`GO:0003899^molecular_function^DNA-directed 5'-3' RNA polymerase activity`GO:0006360^biological_process^transcription from RNA polymerase I promo…
lom300tf_i07589	421.454	1.46068	0.208534	7.00453	1.68063e-10	Responsible for synthesis of pseudouridine from uracil- 13 in transfer RNAs (By similarity)	GO:0009982^molecular_function^pseudouridine synthase activity`GO:0003723^molecular_function^RNA binding`GO:0001522^biological_process^pseudouridine synthesis
lom300tf_i07591	55.0751	1.10589	0.360545	3.06727	0.0107489	virion attachment, binding of host cell surface coreceptor	GO:0005913^cellular_component^cell-cell adherens junction`GO:0005887^cellular_component^integral component of plasma membrane`GO:0050839^molecular_function^cell adhesion molecule binding`GO:0046982^molecular_function^protein heterodimerization activity`GO:0042803^molecular_function^protein homodimerization activity`GO:0004872^molecular_function^receptor activity`GO:0005102^molecular_function^rece…
lom300tf_i07635	296.638	-0.777249	0.153141	-5.0754	7.33603e-06	mitochondrial carrier protein	GO:0016021^cellular_component^integral component of membrane`GO:0006810^biological_process^transport
lom300tf_i07653	23.3123	1.9232	0.557099	3.45217	0.00352704	DUF895 domain membrane protein	GO:0016021^cellular_component^integral component of membrane
lom300tf_i07717	694.229	-0.517805	0.114097	-4.53828	7.36232e-05	GRAM domain containing	GO:0016021^cellular_component^integral component of membrane
lom300tf_i07763	146.283	-1.0737	0.26676	-4.02498	0.00052885	chromosome 15 open reading frame 61	0
lom300tf_i07951	132.713	3.93288	1.4698	2.6758	0.0290025	apolipoprotein A-IV	GO:0072562^cellular_component^blood microparticle`GO:0042627^cellular_component^chylomicron`GO:0034364^cellular_component^high-density lipoprotein particle`GO:0015485^molecular_function^cholesterol binding`GO:0017127^molecular_function^cholesterol transporter activity`GO:0031210^molecular_function^phosphatidylcholine binding`GO:0060228^molecular_function^phosphatidylcholine-sterol O-acyltransfera…
lom300tf_i07965	39.8516	1.433	0.32209	4.44908	0.000105359	Membrane	GO:0016021^cellular_component^integral component of membrane
lom300tf_i07979	221.301	-0.768393	0.235838	-3.25814	0.00628646	rhomboid family	GO:0016021^cellular_component^integral component of membrane`GO:0004252^molecular_function^serine-type endopeptidase activity
lom300tf_i07981	5.98671	5.42318	1.24102	4.36993	0.000143687	Polycystic kidney disease	GO:0016021^cellular_component^integral component of membrane`GO:0016020^cellular_component^membrane`GO:0005262^molecular_function^calcium channel activity`GO:0030246^molecular_function^carbohydrate binding`GO:0050982^biological_process^detection of mechanical stimulus
lom300tf_i08017	122.426	0.893868	0.318174	2.80937	0.0210901	transporter activity	GO:0016021^cellular_component^integral component of membrane`GO:0005215^molecular_function^transporter activity
lom300tf_i08157	86.9051	1.36953	0.424797	3.22397	0.00693142	Zinc finger protein	GO:0003676^molecular_function^nucleic acid binding
lom300tf_i08283	57.8608	2.27413	0.416244	5.46345	1.12976e-06	ATP binding to DnaK triggers the release of the substrate protein, thus completing the reaction cycle. Several rounds of ATP-dependent interactions between DnaJ, DnaK and GrpE are required for fully efficient folding. Also involved, together with DnaK and GrpE, in the DNA replication of plasmids through activation of initiation proteins (By similarity)	GO:0046872^molecular_function^metal ion binding
lom300tf_i08403	113.057	-0.660476	0.236811	-2.78905	0.0221725	Lethal giant larvae homolog	GO:0016323^cellular_component^basolateral plasma membrane`GO:0003407^biological_process^neural retina development`GO:0048919^biological_process^posterior lateral line neuromast development`GO:0008593^biological_process^regulation of Notch signaling pathway
lom300tf_i08525	10.2051	-1.86772	0.705725	-2.64652	0.0310755	ring finger protein 166	GO:0005622^cellular_component^intracellular`GO:0031624^molecular_function^ubiquitin conjugating enzyme binding`GO:0061630^molecular_function^ubiquitin protein ligase activity`GO:0032436^biological_process^positive regulation of proteasomal ubiquitin-dependent protein catabolic process`GO:0000209^biological_process^protein polyubiquitination
lom300tf_i08651	11.3529	3.20627	0.762067	4.20733	0.000267021	Ankyrin Repeat	GO:0005886^cellular_component^plasma membrane`GO:0007165^biological_process^signal transduction
lom300tf_i08891	44.4637	5.38898	0.600448	8.97493	6.2616e-17	BEN domain containing 7	0
lom300tf_i08895	45.5645	-2.51141	0.413272	-6.0769	4.54896e-08	Zinc finger protein	GO:0003676^molecular_function^nucleic acid binding
lom300tf_i08951	13.3844	-2.14712	0.743224	-2.88892	0.0172511	Protein O-linked mannose beta1,2-N-acetylglucosaminyltransferase	GO:0016021^cellular_component^integral component of membrane`GO:0008375^molecular_function^acetylglucosaminyltransferase activity`GO:0006486^biological_process^protein glycosylation
lom300tf_i09173	49.9265	-0.856163	0.302413	-2.83111	0.0199468	zinc finger protein 395	GO:0003676^molecular_function^nucleic acid binding
lom300tf_i09265	29.3092	-0.968406	0.393909	-2.45845	0.0469283	Son of sevenless homolog	GO:0005622^cellular_component^intracellular`GO:0005085^molecular_function^guanyl-nucleotide exchange factor activity`GO:0007264^biological_process^small GTPase mediated signal transduction
lom300tf_i09325	182.405	-1.67129	0.368705	-4.53287	7.51942e-05	tripartite motif containing	GO:0005622^cellular_component^intracellular`GO:0008270^molecular_function^zinc ion binding
lom300tf_i09381	3320.01	-0.475438	0.162906	-2.91847	0.0159832	Heat shock protein	GO:0005524^molecular_function^ATP binding
lom300tf_i09399	1111.08	-0.837744	0.160919	-5.20601	3.99479e-06	wd repeat	GO:0046872^molecular_function^metal ion binding
lom300tf_i09420	59.8907	1.97372	0.603567	3.27008	0.00607836	Zinc finger protein	GO:0005634^cellular_component^nucleus`GO:0043565^molecular_function^sequence-specific DNA binding`GO:0003700^molecular_function^DNA binding transcription factor activity`GO:0009952^biological_process^anterior/posterior pattern specification`GO:0060030^biological_process^dorsal convergence`GO:0009953^biological_process^dorsal/ventral pattern formation`GO:0060031^biological_process^mediolateral int…
lom300tf_i09425	498.245	-0.637779	0.208709	-3.05583	0.0110811	Catalyzes the reversible isomerization-deamination of glucosamine 6-phosphate (GlcN6P) to form fructose 6-phosphate (Fru6P) and ammonium ion (By similarity)`COG0364	GO:0017057^molecular_function^6-phosphogluconolactonase activity`GO:0004345^molecular_function^glucose-6-phosphate dehydrogenase activity`GO:0050661^molecular_function^NADP binding`GO:0006006^biological_process^glucose metabolic process`GO:0006098^biological_process^pentose-phosphate shunt
lom300tf_i09449	479.885	0.5904	0.16931	3.48709	0.0031658	malectin	GO:0016021^cellular_component^integral component of membrane
lom300tf_i09452	687.683	0.734712	0.193031	3.80618	0.00112788	micro-fibrillar-associated protein	GO:0016021^cellular_component^integral component of membrane
lom300tf_i09487	115.39	2.56039	0.250382	10.2259	5.94211e-22	aminotransferase	GO:0003824^molecular_function^catalytic activity`GO:0030170^molecular_function^pyridoxal phosphate binding`GO:0009058^biological_process^biosynthetic process
lom300tf_i09498	454.035	0.913376	0.366372	2.49303	0.0436277	tetraspanin	GO:0016021^cellular_component^integral component of membrane
lom300tf_i09528	445.551	1.22202	0.174275	7.01198	1.61255e-10	Family with sequence similarity 21, member	GO:0071203^cellular_component^WASH complex
lom300tf_i09558	2249.06	-0.37435	0.11181	-3.34811	0.00483146	PRP40 pre-mRNA processing factor 40 homolog	GO:0005685^cellular_component^U1 snRNP`GO:0071004^cellular_component^U2-type prespliceosome`GO:0003723^molecular_function^RNA binding`GO:0000398^biological_process^mRNA splicing, via spliceosome
lom300tf_i09564	743.403	-0.707316	0.165024	-4.28614	0.000198587	family with sequence similarity 114, member	0
lom300tf_i09571	1447.14	-0.345854	0.110335	-3.13459	0.00889975	RNA binding motif protein	GO:0005639^cellular_component^integral component of nuclear inner membrane`GO:0003676^molecular_function^nucleic acid binding`GO:0001525^biological_process^angiogenesis`GO:0006997^biological_process^nucleus organization`GO:1902531^biological_process^regulation of intracellular signal transduction
lom300tf_i09581	48.6969	3.49849	0.659838	5.30204	2.53224e-06	N-formyl peptide receptor activity	GO:0016021^cellular_component^integral component of membrane`GO:0004930^molecular_function^G-protein coupled receptor activity
lom300tf_i09583	723.766	-0.543839	0.177206	-3.06896	0.0106975	Osteopetrosis associated transmembrane protein 1	GO:0016021^cellular_component^integral component of membrane
lom300tf_i09615	892.34	1.28827	0.149458	8.61961	1.15732e-15	Nicotinate phosphoribosyltransferase	GO:0004514^molecular_function^nicotinate-nucleotide diphosphorylase (carboxylating) activity`GO:0009435^biological_process^NAD biosynthetic process
lom300tf_i09623	161.858	-1.60402	0.454362	-3.53027	0.00277178	Catalyzes a 2-step reaction, involving the ATP-dependent carboxylation of the covalently attached biotin in the first step and the transfer of the carboxyl group to pyruvate in the second (By similarity)	GO:0003824^molecular_function^catalytic activity`GO:0046686^biological_process^response to cadmium ion
lom300tf_i09625	348.274	1.37171	0.258635	5.30364	2.51346e-06	Nad-dependent epimerase dehydratase	GO:0003854^molecular_function^3-beta-hydroxy-delta5-steroid dehydrogenase activity`GO:0006694^biological_process^steroid biosynthetic process
lom300tf_i09627	568.135	0.667087	0.176927	3.77042	0.00127233	ran binding protein	0
lom300tf_i09630	212.195	0.946951	0.167611	5.64971	4.5837e-07	Ets domain transcription factor	GO:0005634^cellular_component^nucleus`GO:0000981^molecular_function^RNA polymerase II transcription factor activity, sequence-specific DNA binding`GO:0043565^molecular_function^sequence-specific DNA binding`GO:0030154^biological_process^cell differentiation`GO:0006357^biological_process^regulation of transcription from RNA polymerase II promoter
lom300tf_i09663	261.506	1.19673	0.37911	3.15668	0.00836257	CAMK family protein kinase	0
lom300tf_i09705	243.546	0.607899	0.187104	3.24899	0.00643148	Thioredoxin	GO:0005783^cellular_component^endoplasmic reticulum`GO:0003756^molecular_function^protein disulfide isomerase activity`GO:0045454^biological_process^cell redox homeostasis`GO:0030097^biological_process^hemopoiesis`GO:0006457^biological_process^protein folding`GO:0034976^biological_process^response to endoplasmic reticulum stress
lom300tf_i09711	826.638	-2.05048	0.158985	-12.8973	4.46005e-35	ubiquitin-conjugating enzyme	GO:0005737^cellular_component^cytoplasm`GO:0005524^molecular_function^ATP binding`GO:0061630^molecular_function^ubiquitin protein ligase activity`GO:0031625^molecular_function^ubiquitin protein ligase binding`GO:0000209^biological_process^protein polyubiquitination`GO:0006511^biological_process^ubiquitin-dependent protein catabolic process
lom300tf_i09713	439.85	0.525307	0.204968	2.56288	0.0374258	RNA binding motif protein 19	GO:0003723^molecular_function^RNA binding`GO:0048546^biological_process^digestive tract morphogenesis
lom300tf_i09727	848.487	-0.517808	0.115012	-4.50222	8.47418e-05	serine threonine-protein phosphatase	GO:0046872^molecular_function^metal ion binding`GO:0004721^molecular_function^phosphoprotein phosphatase activity`GO:0060026^biological_process^convergent extension
lom300tf_i09728	229.853	1.14602	0.236932	4.83692	2.07907e-05	guanine nucleotide exchange factor	GO:0005089^molecular_function^Rho guanyl-nucleotide exchange factor activity`GO:0035023^biological_process^regulation of Rho protein signal transduction
lom300tf_i09736	1372.58	-0.790149	0.16336	-4.83684	2.07907e-05	metadherin	GO:0016021^cellular_component^integral component of membrane`GO:0043066^biological_process^negative regulation of apoptotic process`GO:0045766^biological_process^positive regulation of angiogenesis`GO:0043123^biological_process^positive regulation of I-kappaB kinase/NF-kappaB signaling
lom300tf_i09759	163.161	-0.934349	0.332536	-2.80977	0.0210766	Notch ligand involved in the mediation of Notch signaling (By similarity)	GO:0016021^cellular_component^integral component of membrane`GO:0005509^molecular_function^calcium ion binding`GO:0005112^molecular_function^Notch binding`GO:0007275^biological_process^multicellular organism development`GO:0007219^biological_process^Notch signaling pathway
lom300tf_i09763	167.858	4.53012	0.346537	13.0726	4.7881e-36	Cytochrome p450	GO:0016021^cellular_component^integral component of membrane`GO:0020037^molecular_function^heme binding`GO:0005506^molecular_function^iron ion binding`GO:0004497^molecular_function^monooxygenase activity`GO:0016705^molecular_function^oxidoreductase activity, acting on paired donors, with incorporation or reduction of molecular oxygen
lom300tf_i09765	26.0211	2.36653	0.480627	4.92384	1.43597e-05	receptor	GO:0005634^cellular_component^nucleus`GO:0032052^molecular_function^bile acid binding`GO:0004879^molecular_function^nuclear receptor activity`GO:0043565^molecular_function^sequence-specific DNA binding`GO:0003707^molecular_function^steroid hormone receptor activity`GO:0004887^molecular_function^thyroid hormone receptor activity`GO:0008270^molecular_function^zinc ion binding`GO:0006355^biological_…
lom300tf_i09773	1561.42	-0.454692	0.145725	-3.1202	0.00926015	Late endosomal lysosomal adaptor, MAPK and MTOR activator 1	GO:0071986^cellular_component^Ragulator complex`GO:0071230^biological_process^cellular response to amino acid stimulus`GO:0042632^biological_process^cholesterol homeostasis`GO:0032439^biological_process^endosome localization`GO:0007040^biological_process^lysosome organization`GO:0043410^biological_process^positive regulation of MAPK cascade`GO:0032008^biological_process^positive regulation of TOR…
lom300tf_i09774	911.798	1.23093	0.240069	5.12741	5.80295e-06	member RAS oncogene family	GO:0005525^molecular_function^GTP binding`GO:0003924^molecular_function^GTPase activity
lom300tf_i09781	586.818	-0.50378	0.142573	-3.53348	0.00274685	member RAS oncogene family	GO:0005525^molecular_function^GTP binding`GO:0003924^molecular_function^GTPase activity`GO:2000785^biological_process^regulation of autophagosome assembly
lom300tf_i09783	373.545	0.676853	0.21842	3.09887	0.00984801	nuclear receptor co-repressor	GO:0016580^cellular_component^Sin3 complex`GO:0003677^molecular_function^DNA binding`GO:0016922^molecular_function^ligand-dependent nuclear receptor binding`GO:0046966^molecular_function^thyroid hormone receptor binding`GO:0003714^molecular_function^transcription corepressor activity`GO:0009952^biological_process^anterior/posterior pattern specification`GO:0030902^biological_process^hindbrain dev…
lom300tf_i09792	286.346	2.29637	0.221672	10.3593	1.63506e-22	3-isopropylmalate dehydrogenase activity	GO:0005739^cellular_component^mitochondrion`GO:0004449^molecular_function^isocitrate dehydrogenase (NAD+) activity`GO:0000287^molecular_function^magnesium ion binding`GO:0051287^molecular_function^NAD binding`GO:0006099^biological_process^tricarboxylic acid cycle
lom300tf_i09796	884.384	-0.610022	0.138464	-4.40563	0.000125569	Nad-dependent epimerase dehydratase	GO:0003824^molecular_function^catalytic activity`GO:0050662^molecular_function^coenzyme binding
lom300tf_i09797	913.012	0.508265	0.119516	4.25269	0.000224736	lysosomal protein transmembrane 4	GO:0016021^cellular_component^integral component of membrane
lom300tf_i09801	1253	-0.333897	0.117435	-2.84325	0.0193423	TBC1 domain family member	0
lom300tf_i09802	1047.22	-0.795267	0.119312	-6.66546	1.46605e-09	Component of the transcription regulatory histone acetylation (HAT) complex SAGA, a multiprotein complex that activates transcription by remodeling chromatin and mediating histone acetylation and deubiquitination. Within the SAGA complex, participates in a subcomplex that specifically deubiquitinates histone H2B. The SAGA complex is recruited to specific gene promoters by activators, where it is …	GO:0071819^cellular_component^DUBm complex`GO:0000124^cellular_component^SAGA complex`GO:0003713^molecular_function^transcription coactivator activity`GO:0008270^molecular_function^zinc ion binding`GO:0016578^biological_process^histone deubiquitination`GO:0045893^biological_process^positive regulation of transcription, DNA-templated`GO:0006351^biological_process^transcription, DNA-templated
lom300tf_i09805	864.157	-0.66481	0.177941	-3.73614	0.0014294	DNA polymerase iii	GO:0003676^molecular_function^nucleic acid binding
lom300tf_i09809	1495.31	-0.462576	0.158938	-2.91042	0.0163235	dihydrolipoyl dehydrogenase	GO:0005623^cellular_component^cell`GO:0004148^molecular_function^dihydrolipoyl dehydrogenase activity`GO:0009055^molecular_function^electron transfer activity`GO:0050660^molecular_function^flavin adenine dinucleotide binding`GO:0045454^biological_process^cell redox homeostasis`GO:0060047^biological_process^heart contraction
lom300tf_i09816	712.346	0.708036	0.198322	3.57014	0.00243701	cysteine-serine-rich nuclear protein	GO:0021536^biological_process^diencephalon development`GO:0030901^biological_process^midbrain development
lom300tf_i09821	187.248	0.702851	0.273915	2.56595	0.0371507	LisH	0
lom300tf_i09826	1459.26	-0.40361	0.132683	-3.04192	0.011491	The coatomer is a cytosolic protein complex that binds to dilysine motifs and reversibly associates with Golgi non- clathrin-coated vesicles, which further mediate biosynthetic protein transport from the ER, via the Golgi up to the trans Golgi network. Coatomer complex is required for budding from Golgi membranes, and is essential for the retrograde Golgi-to-ER transport of dilysine-tagged protei…	GO:0030126^cellular_component^COPI vesicle coat`GO:0000139^cellular_component^Golgi membrane`GO:0005198^molecular_function^structural molecule activity`GO:0006886^biological_process^intracellular protein transport`GO:0030903^biological_process^notochord development`GO:0061053^biological_process^somite development`GO:0016192^biological_process^vesicle-mediated transport
lom300tf_i09862	1507.91	-0.415319	0.144095	-2.88225	0.0175481	Removes the N-terminal methionine from nascent proteins (By similarity)	GO:0005737^cellular_component^cytoplasm
lom300tf_i09875	529.843	-0.606267	0.237268	-2.5552	0.0380897	G patch domain containing 8	GO:0003676^molecular_function^nucleic acid binding
lom300tf_i09880	258.062	-1.11902	0.298433	-3.74965	0.00136547	)-reductase	GO:0016021^cellular_component^integral component of membrane`GO:0005637^cellular_component^nuclear inner membrane`GO:0016628^molecular_function^oxidoreductase activity, acting on the CH-CH group of donors, NAD or NADP as acceptor`GO:0042074^biological_process^cell migration involved in gastrulation
lom300tf_i09881	1072.26	2.04847	0.481104	4.25785	0.000220836	phosphatidylinositol glycan anchor biosynthesis, class K	GO:0005773^cellular_component^vacuole`GO:0004197^molecular_function^cysteine-type endopeptidase activity`GO:0031103^biological_process^axon regeneration`GO:0051603^biological_process^proteolysis involved in cellular protein catabolic process`GO:0042246^biological_process^tissue regeneration`GO:0006624^biological_process^vacuolar protein processing
lom300tf_i09883	835.026	-0.485586	0.182249	-2.66441	0.0298013	dystrobrevin binding protein 1	GO:0005737^cellular_component^cytoplasm
lom300tf_i09885	816.981	0.569458	0.119465	4.76672	2.81458e-05	Sel1 domain protein repeat-containing protein	0
lom300tf_i09890	103.333	2.004	0.52652	3.80612	0.00112788	Carbonic anhydrase	GO:0004089^molecular_function^carbonate dehydratase activity`GO:0008270^molecular_function^zinc ion binding`GO:0021549^biological_process^cerebellum development`GO:0043009^biological_process^chordate embryonic development`GO:0007626^biological_process^locomotory behavior`GO:0006730^biological_process^one-carbon metabolic process`GO:0036269^biological_process^swimming behavior
lom300tf_i09899	341.698	0.822959	0.328008	2.50896	0.0421384	ELL associated factor	GO:0032783^cellular_component^ELL-EAF complex`GO:0070016^molecular_function^armadillo repeat domain binding`GO:0008013^molecular_function^beta-catenin binding`GO:0003682^molecular_function^chromatin binding`GO:0042074^biological_process^cell migration involved in gastrulation`GO:0060028^biological_process^convergent extension involved in axis elongation`GO:0060029^biological_process^convergent ex…
lom300tf_i09950	951.114	0.300383	0.113887	2.63756	0.0316678	ddb1 and cul4 associated factor 13	0
lom300tf_i09969	1145.7	0.434773	0.163227	2.66361	0.029845	carboxy-peptidase	GO:0004185^molecular_function^serine-type carboxypeptidase activity`GO:0051603^biological_process^proteolysis involved in cellular protein catabolic process
lom300tf_i09976	12.9888	2.66829	0.812943	3.28226	0.00586799	metallocarboxypeptidase activity	GO:0005615^cellular_component^extracellular space`GO:0004181^molecular_function^metallocarboxypeptidase activity`GO:0008270^molecular_function^zinc ion binding
lom300tf_i10005	828.073	-0.88913	0.140146	-6.34432	1.01276e-08	zinc transporter	GO:0016021^cellular_component^integral component of membrane`GO:0046873^molecular_function^metal ion transmembrane transporter activity
lom300tf_i10010	1574.81	-0.584498	0.0920467	-6.35002	9.83713e-09	Nucleolar protein	0
lom300tf_i10014	80.0906	2.86907	0.397179	7.22362	3.92804e-11	diacylglycerol kinase	GO:0005829^cellular_component^cytosol`GO:0005634^cellular_component^nucleus`GO:0003951^molecular_function^NAD+ kinase activity`GO:1902176^biological_process^negative regulation of oxidative stress-induced intrinsic apoptotic signaling pathway`GO:0042461^biological_process^photoreceptor cell development`GO:2000425^biological_process^regulation of apoptotic cell clearance`GO:0010842^biological_proc…
lom300tf_i10021	1147.74	-0.451647	0.133326	-3.38755	0.00429253	CCAAT enhancer binding protein (C EBP), gamma	GO:0003700^molecular_function^DNA binding transcription factor activity
lom300tf_i10022	147.124	0.643317	0.251785	2.55502	0.0380897	protein targeting to Golgi	0
lom300tf_i10031	491.583	0.46602	0.171553	2.71647	0.0264203	Endoplasmic reticulumgolgi intermediate compartment protein	GO:0016021^cellular_component^integral component of membrane
lom300tf_i10035	433.806	-1.42879	0.203822	-7.01	1.62903e-10	tpr domain protein	0
lom300tf_i10038	300.7	1.15756	0.396446	2.91985	0.0159212	membrane	GO:0016021^cellular_component^integral component of membrane`GO:0006810^biological_process^transport
lom300tf_i10042	917.879	-0.601705	0.120396	-4.99773	1.03659e-05	Vacuolar Protein	0
lom300tf_i10047	1536.46	-0.461862	0.157727	-2.92824	0.015624	UDP-GlcNAc beta-Gal beta-1,3-N-acetylglucosaminyltransferase	GO:0000139^cellular_component^Golgi membrane`GO:0016021^cellular_component^integral component of membrane`GO:0008378^molecular_function^galactosyltransferase activity`GO:0006486^biological_process^protein glycosylation
lom300tf_i10051	611.674	0.674171	0.212665	3.17011	0.00808003	homolog (zebrafish)	0
lom300tf_i10053	739.588	-1.17803	0.190075	-6.19771	2.35529e-08	apoptosis-related cysteine peptidase	GO:0005737^cellular_component^cytoplasm`GO:0097153^molecular_function^cysteine-type endopeptidase activity involved in apoptotic process
lom300tf_i10084	189.564	1.26732	0.272056	4.6583	4.46524e-05	Plakophilin	GO:0030057^cellular_component^desmosome`GO:0005634^cellular_component^nucleus`GO:0007155^biological_process^cell adhesion
lom300tf_i10088	1020.69	-0.331182	0.107752	-3.07357	0.0105549	catalyzes the formation of 5-methyl-uridine at position	GO:0003723^molecular_function^RNA binding`GO:0008173^molecular_function^RNA methyltransferase activity`GO:0006396^biological_process^RNA processing
lom300tf_i10089	714.832	-0.316796	0.119948	-2.64112	0.0314435	Ankyrin Repeat	0
lom300tf_i10095	639.169	-0.494787	0.133353	-3.71035	0.00155764	Phosphatidylinositol glycan anchor biosynthesis, class Q	GO:0016021^cellular_component^integral component of membrane`GO:0017176^molecular_function^phosphatidylinositol N-acetylglucosaminyltransferase activity`GO:0006506^biological_process^GPI anchor biosynthetic process
lom300tf_i10097	657.983	-0.926703	0.193747	-4.78305	2.63201e-05	negative regulation of cell size	GO:0005794^cellular_component^Golgi apparatus`GO:0033596^cellular_component^TSC1-TSC2 complex`GO:0060271^biological_process^cilium assembly`GO:0007368^biological_process^determination of left/right symmetry`GO:0046627^biological_process^negative regulation of insulin receptor signaling pathway`GO:0032007^biological_process^negative regulation of TOR signaling`GO:0048793^biological_process^proneph…
lom300tf_i10098	949.65	-0.543485	0.125764	-4.32148	0.000173167	iron ion homeostasis	GO:0016021^cellular_component^integral component of membrane`GO:0005743^cellular_component^mitochondrial inner membrane`GO:0005524^molecular_function^ATP binding`GO:0042626^molecular_function^ATPase activity, coupled to transmembrane movement of substances`GO:0006879^biological_process^cellular iron ion homeostasis
lom300tf_i10119	668.248	-0.444744	0.110831	-4.01281	0.000552411	EF-hand domain family, member	GO:0016021^cellular_component^integral component of membrane`GO:0005509^molecular_function^calcium ion binding
lom300tf_i10123	626.863	-0.403693	0.122501	-3.29543	0.00565592	ddb1 and cul4 associated factor 11	0
lom300tf_i10125	1017.44	-0.393181	0.110876	-3.54615	0.00263349	transcriptional adaptor 3	0
lom300tf_i10132	639.809	-0.743372	0.202549	-3.67009	0.00177205	Striatin, calmodulin binding protein	0
lom300tf_i10143	841.056	3.48537	0.277458	12.5618	2.80945e-33	Immunoglobulin V-set domain	GO:0016021^cellular_component^integral component of membrane
lom300tf_i10147	133.651	5.21207	0.775024	6.72505	1.00791e-09	carboxy-peptidase	GO:0005615^cellular_component^extracellular space`GO:0005794^cellular_component^Golgi apparatus`GO:0043025^cellular_component^neuronal cell body`GO:0030141^cellular_component^secretory granule`GO:0097060^cellular_component^synaptic membrane`GO:0004181^molecular_function^metallocarboxypeptidase activity`GO:0004185^molecular_function^serine-type carboxypeptidase activity`GO:0008270^molecular_functi…
lom300tf_i10164	37.1174	2.23703	0.504065	4.43797	0.000110318	phosphatidylinositol transfer protein	GO:0005622^cellular_component^intracellular`GO:0006810^biological_process^transport
lom300tf_i10165	995.135	-0.396591	0.131203	-3.02273	0.0121145	cleft lip and palate	GO:0016021^cellular_component^integral component of membrane
lom300tf_i10172	980.919	-0.380686	0.143973	-2.64414	0.0312394	O-fucosyltransferase 1	GO:0046922^molecular_function^peptide-O-fucosyltransferase activity
lom300tf_i10189	103.883	3.18577	0.50909	6.25777	1.68599e-08	Glutaminyl-peptide	0
lom300tf_i10218	152.569	2.61725	0.639029	4.09566	0.000405568	solute carrier family 40 (iron-regulated transporter), member 1	GO:0016021^cellular_component^integral component of membrane`GO:0005381^molecular_function^iron ion transmembrane transporter activity
lom300tf_i10225	533.199	-1.22601	0.213299	-5.74785	2.75578e-07	C1GALT1-specific chaperone 1	GO:0016263^molecular_function^glycoprotein-N-acetylgalactosamine 3-beta-galactosyltransferase activity`GO:0016267^biological_process^O-glycan processing, core 1
lom300tf_i10257	48.5819	-2.12794	0.429816	-4.95082	1.2667e-05	t-box transcription factor	GO:0005634^cellular_component^nucleus`GO:0003677^molecular_function^DNA binding`GO:0003700^molecular_function^DNA binding transcription factor activity`GO:0006351^biological_process^transcription, DNA-templated
lom300tf_i10288	139.394	-1.60128	0.418578	-3.82552	0.00105735	unc-93 homolog	GO:0016021^cellular_component^integral component of membrane`GO:0035325^molecular_function^Toll-like receptor binding`GO:0034121^biological_process^regulation of toll-like receptor signaling pathway`GO:0034138^biological_process^toll-like receptor 3 signaling pathway`GO:0034154^biological_process^toll-like receptor 7 signaling pathway`GO:0034162^biological_process^toll-like receptor 9 signaling p…
lom300tf_i10296	1082.93	0.638357	0.119081	5.36068	1.90937e-06	member RAS oncogene family	GO:0005794^cellular_component^Golgi apparatus`GO:0032593^cellular_component^insulin-responsive compartment`GO:0005525^molecular_function^GTP binding`GO:0003924^molecular_function^GTPase activity`GO:0061564^biological_process^axon development`GO:0032869^biological_process^cellular response to insulin stimulus`GO:0009306^biological_process^protein secretion`GO:0017157^biological_process^regulation …
lom300tf_i10303	255.937	0.787075	0.146913	5.35742	1.93382e-06	kiaa1033	GO:0005768^cellular_component^endosome`GO:0071203^cellular_component^WASH complex`GO:0016197^biological_process^endosomal transport`GO:0007032^biological_process^endosome organization
lom300tf_i10304	511.343	-0.692781	0.269842	-2.56736	0.0370388	Transmembrane protein 180	GO:0016021^cellular_component^integral component of membrane
lom300tf_i10305	1604.99	-0.42342	0.134488	-3.14838	0.0085728	small protein activating enzyme activity	GO:0005737^cellular_component^cytoplasm`GO:0005524^molecular_function^ATP binding`GO:0004839^molecular_function^ubiquitin activating enzyme activity`GO:0007409^biological_process^axonogenesis`GO:0006974^biological_process^cellular response to DNA damage stimulus`GO:0006511^biological_process^ubiquitin-dependent protein catabolic process
lom300tf_i10311	471.375	0.865011	0.156103	5.54128	7.80142e-07	regulation of GTPase activity	GO:0005737^cellular_component^cytoplasm`GO:0043087^biological_process^regulation of GTPase activity`GO:0007165^biological_process^signal transduction
lom300tf_i10361	395.22	0.709311	0.202603	3.50099	0.0030349	CKLF-like MARVEL transmembrane domain containing	GO:0016021^cellular_component^integral component of membrane
lom300tf_i10370	580.255	-0.73983	0.115081	-6.42877	6.18966e-09	WD repeat domain 74	GO:0005730^cellular_component^nucleolus`GO:0030687^cellular_component^preribosome, large subunit precursor`GO:0042273^biological_process^ribosomal large subunit biogenesis
lom300tf_i10372	29.2949	3.35933	0.54634	6.14879	3.08479e-08	Plakophilin	0
lom300tf_i10374	321.204	2.08659	0.27415	7.61114	2.65924e-12	sodium dicarboxylate symporter	GO:0016021^cellular_component^integral component of membrane`GO:0015293^molecular_function^symporter activity
lom300tf_i10386	704.352	0.787532	0.223714	3.52027	0.0028574	myristoylated alanine-rich protein kinase C substrate	GO:0005516^molecular_function^calmodulin binding`GO:0007420^biological_process^brain development`GO:0060541^biological_process^respiratory system development`GO:0010842^biological_process^retina layer formation`GO:0035914^biological_process^skeletal muscle cell differentiation
lom300tf_i10390	1132.11	-0.450338	0.138224	-3.25803	0.00628678	Myeloid leukemia factor	0
lom300tf_i10417	441.038	1.12462	0.228864	4.91389	1.49467e-05	peptidase	GO:0008233^molecular_function^peptidase activity`GO:0008236^molecular_function^serine-type peptidase activity
lom300tf_i10466	269.476	1.41232	0.243212	5.80694	1.99998e-07	polypyrimidine tract binding protein	GO:0003723^molecular_function^RNA binding
lom300tf_i10469	427.214	1.4069	0.238791	5.89175	1.28567e-07	phosphatidylinositol-4-phosphate 5-kinase	GO:0005524^molecular_function^ATP binding`GO:0052813^molecular_function^phosphatidylinositol bisphosphate kinase activity`GO:0016307^molecular_function^phosphatidylinositol phosphate kinase activity
lom300tf_i10690	447.926	-0.781899	0.148129	-5.27851	2.83266e-06	2-oxoglutarate and iron-dependent oxygenase domain containing 3	GO:0016021^cellular_component^integral component of membrane`GO:0005506^molecular_function^iron ion binding`GO:0031418^molecular_function^L-ascorbic acid binding`GO:0016705^molecular_function^oxidoreductase activity, acting on paired donors, with incorporation or reduction of molecular oxygen
lom300tf_i10693	306.166	0.659764	0.202753	3.25403	0.00633885	Post-GPI attachment to proteins	GO:0016021^cellular_component^integral component of membrane
lom300tf_i10701	279.248	0.95279	0.192643	4.94588	1.29535e-05	G- protein-coupled receptor	GO:0032580^cellular_component^Golgi cisterna membrane`GO:0016021^cellular_component^integral component of membrane`GO:0008308^molecular_function^voltage-gated anion channel activity`GO:0051452^biological_process^intracellular pH reduction
lom300tf_i10706	720.217	0.650296	0.18667	3.48366	0.00319707	member RAS oncogene	GO:0005802^cellular_component^trans-Golgi network`GO:0031982^cellular_component^vesicle`GO:0005525^molecular_function^GTP binding`GO:0003924^molecular_function^GTPase activity`GO:0060036^biological_process^notochord cell vacuolation`GO:0016192^biological_process^vesicle-mediated transport
lom300tf_i10719	274.046	4.34095	0.315257	13.7696	9.55984e-40	lysine (K)-specific demethylase	GO:0005634^cellular_component^nucleus`GO:0071558^molecular_function^histone demethylase activity (H3-K27 specific)`GO:0046872^molecular_function^metal ion binding`GO:0031101^biological_process^fin regeneration`GO:0060319^biological_process^primitive erythrocyte differentiation
lom300tf_i10729	152.753	2.30548	0.288545	7.99003	1.64818e-13	heme-binding protein	0
lom300tf_i10733	135.998	1.42441	0.363373	3.91996	0.000764713	Protein kinase, AMP-activated, beta	0
lom300tf_i10735	1084.17	0.456755	0.135067	3.38169	0.00436815	LSM12 homolog (S. cerevisiae)	0
lom300tf_i10736	583.227	0.933763	0.23289	4.00947	0.000559395	G2 M-phase specific E3 ubiquitin protein ligase	GO:0046872^molecular_function^metal ion binding`GO:0004842^molecular_function^ubiquitin-protein transferase activity
lom300tf_i10743	1414.14	-0.293831	0.112496	-2.61191	0.033535	P-type atpase	GO:0016021^cellular_component^integral component of membrane`GO:0005887^cellular_component^integral component of plasma membrane`GO:0005524^molecular_function^ATP binding`GO:0046872^molecular_function^metal ion binding`GO:0005391^molecular_function^sodium:potassium-exchanging ATPase activity`GO:0010432^biological_process^bract development`GO:0007420^biological_process^brain development`GO:0048854…
lom300tf_i10744	549.302	1.57896	0.151278	10.4374	7.58141e-23	Casein Kinase	GO:0005524^molecular_function^ATP binding`GO:0004674^molecular_function^protein serine/threonine kinase activity
lom300tf_i10787	533.54	-1.13007	0.203628	-5.54965	7.52789e-07	inhibitor of DNA binding 2, dominant negative helix-loop-helix protein	GO:0005737^cellular_component^cytoplasm`GO:0005634^cellular_component^nucleus`GO:0046983^molecular_function^protein dimerization activity`GO:0031573^biological_process^intra-S DNA damage checkpoint`GO:0001889^biological_process^liver development`GO:0045892^biological_process^negative regulation of transcription, DNA-templated`GO:2000495^biological_process^regulation of cell proliferation involved…
lom300tf_i10804	124.815	1.00693	0.337684	2.98188	0.0135144	Guanylate Cyclase	GO:0008074^cellular_component^guanylate cyclase complex, soluble`GO:0016021^cellular_component^integral component of membrane`GO:0005886^cellular_component^plasma membrane`GO:0004383^molecular_function^guanylate cyclase activity`GO:0000166^molecular_function^nucleotide binding`GO:0006171^biological_process^cAMP biosynthetic process`GO:0006182^biological_process^cGMP biosynthetic process`GO:003555…
lom300tf_i10824	156.089	1.19481	0.479743	2.49051	0.043833	serine peptidase inhibitor, Kunitz type	GO:0005576^cellular_component^extracellular region`GO:0004867^molecular_function^serine-type endopeptidase inhibitor activity`GO:0007596^biological_process^blood coagulation
lom300tf_i10887	262.169	0.968637	0.278415	3.47912	0.00324198	cytidylyltransferase	GO:0003824^molecular_function^catalytic activity`GO:0009058^biological_process^biosynthetic process
lom300tf_i10892	128.198	2.16569	0.468654	4.62107	5.24832e-05	Receptor	GO:0016021^cellular_component^integral component of membrane`GO:0004950^molecular_function^chemokine receptor activity`GO:0006935^biological_process^chemotaxis`GO:0097535^biological_process^lymphoid lineage cell migration into thymus
lom300tf_i10900	262.174	4.29995	0.619725	6.93849	2.57625e-10	cysteine and histidine-rich domain (CHORD) containing 1	0
lom300tf_i10903	311.756	2.08621	0.237575	8.78125	3.02716e-16	DDB1 and CUL4 associated factor 17	GO:0031526^cellular_component^brush border membrane`GO:0016021^cellular_component^integral component of membrane`GO:0000293^molecular_function^ferric-chelate reductase activity`GO:0010039^biological_process^response to iron ion
lom300tf_i10913	877.665	-0.301593	0.118735	-2.54005	0.039338	ubiquitin carboxyl-terminal hydrolase	GO:0036459^molecular_function^thiol-dependent ubiquitinyl hydrolase activity`GO:0008270^molecular_function^zinc ion binding`GO:0016579^biological_process^protein deubiquitination`GO:0006511^biological_process^ubiquitin-dependent protein catabolic process
lom300tf_i10936	16.4802	2.38099	0.688191	3.45979	0.00344777	hexokinase	GO:0005829^cellular_component^cytosol`GO:0005524^molecular_function^ATP binding`GO:0008865^molecular_function^fructokinase activity`GO:0004340^molecular_function^glucokinase activity`GO:0005536^molecular_function^glucose binding`GO:0019158^molecular_function^mannokinase activity`GO:0001678^biological_process^cellular glucose homeostasis`GO:0006096^biological_process^glycolytic process
lom300tf_i10937	290.797	4.34128	0.316316	13.7245	1.55984e-39	lysine (K)-specific demethylase	GO:0005634^cellular_component^nucleus`GO:0071558^molecular_function^histone demethylase activity (H3-K27 specific)`GO:0046872^molecular_function^metal ion binding`GO:0031101^biological_process^fin regeneration`GO:0060319^biological_process^primitive erythrocyte differentiation
lom300tf_i10949	202.952	-5.717	0.46541	-12.2838	8.66723e-32	FAD linked oxidase domain protein	GO:0016021^cellular_component^integral component of membrane`GO:0050660^molecular_function^flavin adenine dinucleotide binding`GO:0016614^molecular_function^oxidoreductase activity, acting on CH-OH group of donors
lom300tf_i10956	198.996	1.70271	0.469121	3.62957	0.00201676	high mobility group	GO:0005634^cellular_component^nucleus`GO:0003677^molecular_function^DNA binding
lom300tf_i10957	251.175	0.987318	0.246031	4.01298	0.0005523	cytokine receptor-like factor 3	0
lom300tf_i10958	121.23	2.04052	0.296848	6.87395	3.86945e-10	Zinc finger protein	GO:0003676^molecular_function^nucleic acid binding
lom300tf_i10972	35.9506	1.90369	0.606047	3.14116	0.00874442	Transcription factor	GO:0005634^cellular_component^nucleus`GO:0043565^molecular_function^sequence-specific DNA binding`GO:0003700^molecular_function^DNA binding transcription factor activity`GO:0048821^biological_process^erythrocyte development`GO:0030225^biological_process^macrophage differentiation`GO:0030099^biological_process^myeloid cell differentiation`GO:0045647^biological_process^negative regulation of erythr…
lom300tf_i10985	629.312	-0.496538	0.151106	-3.28602	0.00580751	Beta-1,3-galactosyltransferase	GO:0000139^cellular_component^Golgi membrane`GO:0016021^cellular_component^integral component of membrane`GO:0008378^molecular_function^galactosyltransferase activity`GO:0006486^biological_process^protein glycosylation
lom300tf_i10987	1684.26	-0.370561	0.133001	-2.78616	0.0223276	Splicing factor 3A subunit 3	GO:0005681^cellular_component^spliceosomal complex`GO:0003723^molecular_function^RNA binding`GO:0008270^molecular_function^zinc ion binding`GO:0060218^biological_process^hematopoietic stem cell differentiation`GO:0000398^biological_process^mRNA splicing, via spliceosome
lom300tf_i11032	88.9069	0.881418	0.313073	2.81537	0.0207687	rhomboid family	GO:0016021^cellular_component^integral component of membrane`GO:0004252^molecular_function^serine-type endopeptidase activity
lom300tf_i11088	820.035	-0.509854	0.134253	-3.79772	0.00116247	phenylalanyl-tRNA synthetase (beta subunit)	GO:0005737^cellular_component^cytoplasm`GO:0005524^molecular_function^ATP binding`GO:0000287^molecular_function^magnesium ion binding`GO:0004826^molecular_function^phenylalanine-tRNA ligase activity`GO:0003723^molecular_function^RNA binding`GO:0006432^biological_process^phenylalanyl-tRNA aminoacylation
lom300tf_i11095	157.299	0.778534	0.287777	2.70534	0.0271267	Deoxynucleoside kinase	GO:0005524^molecular_function^ATP binding`GO:0019206^molecular_function^nucleoside kinase activity
lom300tf_i11160	505.132	-0.546398	0.162892	-3.35437	0.00474304	cobalamin synthesis protein	0
lom300tf_i11178	299.839	1.02874	0.271413	3.79032	0.00119104	asparagine-linked glycosylation 12, alpha-1,6-mannosyltransferase homolog (S. cerevisiae)	GO:0005783^cellular_component^endoplasmic reticulum`GO:0005789^cellular_component^endoplasmic reticulum membrane`GO:0016021^cellular_component^integral component of membrane`GO:0000030^molecular_function^mannosyltransferase activity`GO:0006487^biological_process^protein N-linked glycosylation
lom300tf_i11182	1253.02	1.0362	0.217152	4.7718	2.75904e-05	carboxy-peptidase	GO:0004185^molecular_function^serine-type carboxypeptidase activity`GO:0051603^biological_process^proteolysis involved in cellular protein catabolic process
lom300tf_i11183	742.216	-0.630782	0.139769	-4.51302	8.11817e-05	pre-mRNA-splicing factor cwc-22	GO:0003723^molecular_function^RNA binding
lom300tf_i11185	602.375	0.977163	0.185086	5.27951	2.82437e-06	claudin domain containing 1	GO:0016021^cellular_component^integral component of membrane
lom300tf_i11192	66.5374	3.31076	0.479823	6.89995	3.25849e-10	Rieske (Fe-S) domain containing	GO:0051537^molecular_function^2 iron, 2 sulfur cluster binding`GO:0008942^molecular_function^nitrite reductase [NAD(P)H] activity`GO:0042128^biological_process^nitrate assimilation
lom300tf_i11201	145.22	2.06259	0.417812	4.93665	1.35419e-05	family with sequence similarity 171, member A2	GO:0016021^cellular_component^integral component of membrane
lom300tf_i11209	246.126	0.748951	0.247334	3.02809	0.0119385	Functions as component of the Arp2 3 complex which is involved in regulation of actin polymerization and together with an activating nucleation-promoting factor (NPF) mediates the formation of branched actin networks (By similarity)	GO:0005885^cellular_component^Arp2/3 protein complex`GO:0005737^cellular_component^cytoplasm`GO:0051015^molecular_function^actin filament binding`GO:0034314^biological_process^Arp2/3 complex-mediated actin nucleation`GO:0016477^biological_process^cell migration
lom300tf_i11210	652.082	0.616733	0.165509	3.72628	0.00147595	Torsin A interacting protein	GO:0016021^cellular_component^integral component of membrane
lom300tf_i11221	49.6048	2.31489	0.493807	4.68784	3.94054e-05	glycerol3phosphate acyltransferase	GO:0008374^molecular_function^O-acyltransferase activity`GO:0044255^biological_process^cellular lipid metabolic process
lom300tf_i11227	10.7849	-3.04631	0.956278	-3.18559	0.00774264	major facilitator Superfamily	GO:0005887^cellular_component^integral component of plasma membrane`GO:0005452^molecular_function^inorganic anion exchanger activity`GO:0015347^molecular_function^sodium-independent organic anion transmembrane transporter activity`GO:0043252^biological_process^sodium-independent organic anion transport
lom300tf_i11230	609.271	0.562233	0.13125	4.28367	0.000200176	family with sequence similarity 207, member A	0
lom300tf_i11233	820.764	-0.403645	0.144185	-2.79949	0.0216255	Pre-B-cell leukemia homeobox interacting protein	GO:0003714^molecular_function^transcription corepressor activity`GO:0030154^biological_process^cell differentiation`GO:0045892^biological_process^negative regulation of transcription, DNA-templated
lom300tf_i11237	859.191	-0.673529	0.172521	-3.90405	0.000807497	Repressor of RNA polymerase III transcription maf1	GO:0005634^cellular_component^nucleus`GO:0016480^biological_process^negative regulation of transcription from RNA polymerase III promoter`GO:0006351^biological_process^transcription, DNA-templated
lom300tf_i11239	28.1917	2.76155	0.567261	4.86822	1.82829e-05	Serum deprivation response	0
lom300tf_i11245	588.598	0.504672	0.192629	2.61992	0.0329143	low density lipoprotein receptor-related protein associated protein 1	GO:0005783^cellular_component^endoplasmic reticulum`GO:0008201^molecular_function^heparin binding`GO:0050750^molecular_function^low-density lipoprotein particle receptor binding
lom300tf_i11263	191.843	1.6549	0.306576	5.39801	1.58353e-06	CD40 molecule, TNF receptor superfamily member 5	GO:0009897^cellular_component^external side of plasma membrane`GO:0005887^cellular_component^integral component of plasma membrane`GO:0042615^molecular_function^CD154 receptor binding`GO:0005031^molecular_function^tumor necrosis factor-activated receptor activity`GO:0097190^biological_process^apoptotic signaling pathway`GO:0006954^biological_process^inflammatory response`GO:0007275^biological_pro…
lom300tf_i11267	624.485	-0.504741	0.13051	-3.86746	0.000919628	secretory carrier membrane protein	GO:0016021^cellular_component^integral component of membrane`GO:0015031^biological_process^protein transport
lom300tf_i11269	1440.78	-0.341844	0.131806	-2.59354	0.0349421	Catalyzes the interconversion of 2-phosphoglycerate and 3-phosphoglycerate (By similarity)	GO:0005829^cellular_component^cytosol`GO:0046538^molecular_function^2,3-bisphosphoglycerate-dependent phosphoglycerate mutase activity`GO:0004082^molecular_function^bisphosphoglycerate mutase activity`GO:0006094^biological_process^gluconeogenesis`GO:0006096^biological_process^glycolytic process`GO:0043456^biological_process^regulation of pentose-phosphate shunt
lom300tf_i11275	27.0528	1.46693	0.499937	2.93424	0.0153865	ADP-ribosylation-like factor 6 interacting protein 5	GO:0016021^cellular_component^integral component of membrane
lom300tf_i11319	793.075	-0.452687	0.15623	-2.89756	0.0168793	Catalyzes the oxidation of 5,10- methylenetetrahydrofolate to 5,10-methenyltetrahydrofolate and then the hydrolysis of 5,10-methenyltetrahydrofolate to 10- formyltetrahydrofolate (By similarity)`COG2759	GO:0005737^cellular_component^cytoplasm`GO:0005524^molecular_function^ATP binding`GO:0004329^molecular_function^formate-tetrahydrofolate ligase activity`GO:0004477^molecular_function^methenyltetrahydrofolate cyclohydrolase activity`GO:0004488^molecular_function^methylenetetrahydrofolate dehydrogenase (NADP+) activity`GO:0009257^biological_process^10-formyltetrahydrofolate biosynthetic process`GO:…
lom300tf_i11320	284.587	0.506859	0.174214	2.9094	0.0163683	F-box protein 22	0
lom300tf_i11325	456.198	0.647879	0.167794	3.86115	0.000939811	potassium channel tetramerisation domain containing	GO:0051260^biological_process^protein homooligomerization
lom300tf_i11342	215.287	1.05844	0.241863	4.37621	0.000140641	D-fructose-1,6-bisphosphate 1-phosphohydrolase class 1	GO:0005829^cellular_component^cytosol`GO:0042132^molecular_function^fructose 1,6-bisphosphate 1-phosphatase activity`GO:0030388^biological_process^fructose 1,6-bisphosphate metabolic process`GO:0006002^biological_process^fructose 6-phosphate metabolic process`GO:0006000^biological_process^fructose metabolic process`GO:0006094^biological_process^gluconeogenesis`GO:0005986^biological_process^sucros…
lom300tf_i11343	423.033	0.696103	0.21422	3.24947	0.00642261	Zinc finger, DHHC-type containing	GO:0016021^cellular_component^integral component of membrane`GO:0019706^molecular_function^protein-cysteine S-palmitoyltransferase activity
lom300tf_i11354	17.4052	-1.78577	0.682461	-2.61666	0.0331432	Cytochrome p450	GO:0016021^cellular_component^integral component of membrane`GO:0020037^molecular_function^heme binding`GO:0005506^molecular_function^iron ion binding`GO:0016705^molecular_function^oxidoreductase activity, acting on paired donors, with incorporation or reduction of molecular oxygen`GO:0008395^molecular_function^steroid hydroxylase activity
lom300tf_i11378	279.312	0.721478	0.23572	3.06074	0.0109479	Solute carrier family 25	GO:0016021^cellular_component^integral component of membrane`GO:0005743^cellular_component^mitochondrial inner membrane`GO:0055085^biological_process^transmembrane transport
lom300tf_i11422	389.187	-1.02912	0.347163	-2.96439	0.0141583	ADNP homeobox 2	GO:0003677^molecular_function^DNA binding`GO:0043249^biological_process^erythrocyte maturation
lom300tf_i11433	1539.8	-0.439269	0.13553	-3.24112	0.00659037	PDGFA associated protein 1	0
lom300tf_i11435	1528.47	-0.490983	0.130284	-3.76856	0.00128037	glutathione binding	0
lom300tf_i11436	570.707	-0.571353	0.200311	-2.85234	0.0189361	Ankyrin Repeat	GO:0005737^cellular_component^cytoplasm`GO:0005634^cellular_component^nucleus`GO:0000151^cellular_component^ubiquitin ligase complex`GO:0031625^molecular_function^ubiquitin protein ligase binding`GO:0004842^molecular_function^ubiquitin-protein transferase activity`GO:0035556^biological_process^intracellular signal transduction
lom300tf_i11441	19.8197	-3.27279	0.755629	-4.33121	0.00016685	DNA-dependent RNA polymerase catalyzes the transcription of DNA into RNA using the four ribonucleoside triphosphates as substrates (By similarity)	GO:0016021^cellular_component^integral component of membrane
lom300tf_i11444	473.456	0.398301	0.131352	3.03233	0.0118056	Dehydrogenase	GO:0016746^molecular_function^transferase activity, transferring acyl groups`GO:0008152^biological_process^metabolic process
lom300tf_i11466	1425.96	-0.548896	0.129523	-4.23782	0.00023852	Splicing factor 3b subunit	GO:0005634^cellular_component^nucleus
lom300tf_i11475	2178.16	-0.369649	0.140289	-2.63491	0.0318481	La ribonucleoprotein domain family member 6	GO:0030529^cellular_component^intracellular ribonucleoprotein complex`GO:0005634^cellular_component^nucleus`GO:0003723^molecular_function^RNA binding`GO:0006396^biological_process^RNA processing
lom300tf_i11479	553.789	-1.60332	0.14332	-11.187	2.46386e-26	cystinosin	GO:0016021^cellular_component^integral component of membrane`GO:0005765^cellular_component^lysosomal membrane`GO:0015184^molecular_function^L-cystine transmembrane transporter activity`GO:0015811^biological_process^L-cystine transport
lom300tf_i11492	1153.63	-0.494354	0.173376	-2.85133	0.0189814	synthase	GO:0016740^molecular_function^transferase activity`GO:0008299^biological_process^isoprenoid biosynthetic process
lom300tf_i11505	187.414	0.901681	0.339861	2.65309	0.030579	ubiquitin carboxyl-terminal hydrolase	GO:0036459^molecular_function^thiol-dependent ubiquitinyl hydrolase activity`GO:0039021^biological_process^pronephric glomerulus development`GO:0016579^biological_process^protein deubiquitination`GO:0006511^biological_process^ubiquitin-dependent protein catabolic process
lom300tf_i11510	14.7123	-2.89231	0.706138	-4.09595	0.000405294	(ABC) transporter	GO:0016021^cellular_component^integral component of membrane`GO:0005524^molecular_function^ATP binding`GO:0042626^molecular_function^ATPase activity, coupled to transmembrane movement of substances
lom300tf_i11515	482.533	-0.877551	0.17852	-4.91569	1.48539e-05	replication termination factor 2 domain containing 1	GO:0005634^cellular_component^nucleus`GO:1902979^biological_process^mitotic DNA replication termination
lom300tf_i11565	127.709	-1.07543	0.254948	-4.21823	0.00025722	SWIM-type zinc finger 7 associated protein 1	GO:0097196^cellular_component^Shu complex`GO:0016887^molecular_function^ATPase activity`GO:0003697^molecular_function^single-stranded DNA binding`GO:0000725^biological_process^recombinational repair
lom300tf_i11573	379.499	-0.52876	0.148675	-3.55649	0.0025483	negative regulation of macroautophagy	GO:0005524^molecular_function^ATP binding`GO:0004672^molecular_function^protein kinase activity
lom300tf_i11616	63.7649	1.04934	0.405093	2.59038	0.0351597	pathogenesis	0
lom300tf_i11663	74.0617	0.757205	0.236477	3.20202	0.00738536	leucine rich repeat containing 14	0
lom300tf_i11690	78.4029	-3.06021	0.333489	-9.17634	1.12976e-17	Family with sequence similarity 57, member	GO:0016021^cellular_component^integral component of membrane
lom300tf_i11710	107.058	1.69222	0.325543	5.19815	4.13254e-06	long-chain fatty acid transport	0
lom300tf_i11780	951.864	-0.567795	0.197017	-2.88195	0.0175601	inverted formin, FH2 and WH2 domain containing	0
lom300tf_i11792	300.377	-0.789504	0.281333	-2.8063	0.0212419	cellular component movement	0
lom300tf_i11809	460.813	-0.643454	0.1121	-5.74	2.87635e-07	mannosyl (alpha-1,3-)-glycoprotein beta-1,2-N-acetylglucosaminyltransferase	GO:0016021^cellular_component^integral component of membrane`GO:0008375^molecular_function^acetylglucosaminyltransferase activity`GO:0006486^biological_process^protein glycosylation
lom300tf_i11816	289.274	0.737629	0.261113	2.82494	0.020285	PQ loop repeat	GO:0016021^cellular_component^integral component of membrane`GO:0005765^cellular_component^lysosomal membrane`GO:0015181^molecular_function^arginine transmembrane transporter activity`GO:0015189^molecular_function^L-lysine transmembrane transporter activity
lom300tf_i11861	55.75	1.45024	0.451505	3.21201	0.00717632	Retinoblastoma-like	GO:0035189^cellular_component^Rb-E2F complex`GO:0008134^molecular_function^transcription factor binding`GO:0006915^biological_process^apoptotic process`GO:0008285^biological_process^negative regulation of cell proliferation`GO:2000134^biological_process^negative regulation of G1/S transition of mitotic cell cycle`GO:0045892^biological_process^negative regulation of transcription, DNA-templated`GO…
lom300tf_i11878	22.8489	-5.26398	1.10229	-4.7755	2.72072e-05	Thioredoxin	GO:0005783^cellular_component^endoplasmic reticulum`GO:0003756^molecular_function^protein disulfide isomerase activity`GO:0045454^biological_process^cell redox homeostasis`GO:0019511^biological_process^peptidyl-proline hydroxylation`GO:0006457^biological_process^protein folding`GO:1902175^biological_process^regulation of oxidative stress-induced intrinsic apoptotic signaling pathway`GO:0034976^bi…
lom300tf_i11879	1020.16	-0.343731	0.128708	-2.67062	0.0293541	heme lyase	GO:0005743^cellular_component^mitochondrial inner membrane`GO:0005739^cellular_component^mitochondrion`GO:0004408^molecular_function^holocytochrome-c synthase activity`GO:0046872^molecular_function^metal ion binding`GO:0018063^biological_process^cytochrome c-heme linkage
lom300tf_i11881	1021.05	-0.367161	0.126537	-2.9016	0.0167023	Nadh dehydrogenase	GO:0005743^cellular_component^mitochondrial inner membrane`GO:0070469^cellular_component^respiratory chain`GO:0051539^molecular_function^4 iron, 4 sulfur cluster binding`GO:0010181^molecular_function^FMN binding`GO:0046872^molecular_function^metal ion binding`GO:0051287^molecular_function^NAD binding`GO:0008137^molecular_function^NADH dehydrogenase (ubiquinone) activity
lom300tf_i11884	168.316	0.663201	0.173159	3.83001	0.00104165	Cyclin-Dependent Kinase	GO:0005524^molecular_function^ATP binding`GO:0004672^molecular_function^protein kinase activity
lom300tf_i11885	6.45124	-2.83704	1.05175	-2.69746	0.0276247	Calpain-like cysteine peptidase	GO:0005737^cellular_component^cytoplasm`GO:0005509^molecular_function^calcium ion binding`GO:0004198^molecular_function^calcium-dependent cysteine-type endopeptidase activity`GO:0006508^biological_process^proteolysis
lom300tf_i11888	250.946	0.75091	0.260386	2.88383	0.0174918	F-box protein	0
lom300tf_i11894	119.585	2.52859	0.285153	8.86747	1.5143e-16	Splicing factor proline	GO:0003723^molecular_function^RNA binding
lom300tf_i11904	266.769	1.58599	0.40343	3.93127	0.00073255	Initiates blood coagulation by forming a complex with circulating factor VII or VIIa. The TF VIIa complex activates factors IX or X by specific limited protolysis. TF plays a role in normal hemostasis by initiating the cell-surface assembly and propagation of the coagulation protease cascade	GO:0016021^cellular_component^integral component of membrane`GO:0005886^cellular_component^plasma membrane`GO:0004896^molecular_function^cytokine receptor activity`GO:0007596^biological_process^blood coagulation`GO:0019221^biological_process^cytokine-mediated signaling pathway
lom300tf_i11911	23.673	-1.20537	0.480358	-2.50932	0.0421041	Transporter	GO:0016021^cellular_component^integral component of membrane`GO:0005215^molecular_function^transporter activity`GO:0015746^biological_process^citrate transport`GO:0006814^biological_process^sodium ion transport`GO:0055085^biological_process^transmembrane transport
lom300tf_i11914	418.285	-0.808964	0.147092	-5.49971	9.50156e-07	cell projection organization	0
lom300tf_i11916	845.038	-0.487946	0.115876	-4.21095	0.000264045	Involved in transport from the ER to the Golgi apparatus as well as in intra-Golgi transport. It belongs to a super-family of proteins called t-SNAREs or soluble NSF (N-ethylmaleimide- sensitive factor) attachment protein receptor (By similarity)	GO:0005801^cellular_component^cis-Golgi network`GO:0000139^cellular_component^Golgi membrane`GO:0016021^cellular_component^integral component of membrane`GO:0006888^biological_process^ER to Golgi vesicle-mediated transport`GO:0015031^biological_process^protein transport
lom300tf_i11918	408.089	0.553012	0.141227	3.91575	0.000775444	Rho GTPase activating protein 12	GO:0005096^molecular_function^GTPase activator activity`GO:0007165^biological_process^signal transduction
lom300tf_i11921	613.488	0.909912	0.213183	4.26822	0.000212352	alpha-l-fucosidase	GO:0004560^molecular_function^alpha-L-fucosidase activity`GO:0006004^biological_process^fucose metabolic process
lom300tf_i11933	135.004	0.875598	0.306169	2.85985	0.0185823	Responsible for the deiodination of T4 (3,5,3,5- tetraiodothyronine) (By similarity)	GO:0016021^cellular_component^integral component of membrane`GO:0004800^molecular_function^thyroxine 5'-deiodinase activity`GO:0042446^biological_process^hormone biosynthetic process`GO:0061074^biological_process^regulation of neural retina development
lom300tf_i11938	63.82	1.16893	0.350356	3.33641	0.00500125	Catalyzes the reversible phosphatidyl group transfer from one phosphatidylglycerol molecule to another to form cardiolipin (CL) (diphosphatidylglycerol) and glycerol (By similarity)	GO:0005622^cellular_component^intracellular`GO:0070290^molecular_function^N-acylphosphatidylethanolamine-specific phospholipase D activity`GO:0035091^molecular_function^phosphatidylinositol binding`GO:0004630^molecular_function^phospholipase D activity`GO:0001525^biological_process^angiogenesis`GO:0048017^biological_process^inositol lipid-mediated signaling`GO:0016042^biological_process^lipid cat…
lom300tf_i11941	159.668	2.29897	0.372415	6.17314	2.7008e-08	elongation of very long chain fatty acids protein	GO:0030176^cellular_component^integral component of endoplasmic reticulum membrane`GO:0102336^molecular_function^3-oxo-arachidoyl-CoA synthase activity`GO:0102337^molecular_function^3-oxo-cerotoyl-CoA synthase activity`GO:0102338^molecular_function^3-oxo-lignoceronyl-CoA synthase activity`GO:0009922^molecular_function^fatty acid elongase activity`GO:0102756^molecular_function^very-long-chain 3-ke…
lom300tf_i11961	1571.55	-0.434051	0.16197	-2.67982	0.0287373	ribonuclease H activity	GO:0005634^cellular_component^nucleus`GO:0000287^molecular_function^magnesium ion binding`GO:0003676^molecular_function^nucleic acid binding`GO:0004523^molecular_function^RNA-DNA hybrid ribonuclease activity`GO:0043137^biological_process^DNA replication, removal of RNA primer
lom300tf_i11964	605.891	-0.649965	0.141118	-4.60582	5.57258e-05	surfeit locus protein	GO:0007507^biological_process^heart development
lom300tf_i11969	405.065	-0.743522	0.173078	-4.29588	0.000190671	Golgin, RAB6-interacting	0
lom300tf_i11970	949.898	-0.714165	0.136507	-5.23169	3.55447e-06	transmembrane protein 51	GO:0016021^cellular_component^integral component of membrane
lom300tf_i11978	53.7644	-1.9811	0.505642	-3.91799	0.00076983	Transmembrane 4 L six family member 19	GO:0016021^cellular_component^integral component of membrane
lom300tf_i12004	398.08	0.844924	0.185991	4.54281	7.22741e-05	adp-ribosylation factor interacting protein	GO:0032588^cellular_component^trans-Golgi network membrane`GO:0070273^molecular_function^phosphatidylinositol-4-phosphate binding`GO:0019904^molecular_function^protein domain specific binding`GO:0050708^biological_process^regulation of protein secretion
lom300tf_i12012	384.948	2.01531	0.273265	7.37493	1.38174e-11	sulfate transporter	GO:0005737^cellular_component^cytoplasm`GO:0016021^cellular_component^integral component of membrane`GO:0005887^cellular_component^integral component of plasma membrane`GO:0005886^cellular_component^plasma membrane`GO:0015301^molecular_function^anion:anion antiporter activity`GO:0015106^molecular_function^bicarbonate transmembrane transporter activity`GO:0005254^molecular_function^chloride channe…
lom300tf_i12023	93.4784	1.77013	0.275557	6.42382	6.32407e-09	poly (ADP-ribose) polymerase family, member 10	GO:0003950^molecular_function^NAD+ ADP-ribosyltransferase activity
lom300tf_i12026	762.885	-0.437792	0.166915	-2.62284	0.03269	chromatin assembly factor 1 subunit	GO:0033186^cellular_component^CAF-1 complex`GO:0005634^cellular_component^nucleus`GO:0042393^molecular_function^histone binding`GO:0048568^biological_process^embryonic organ development`GO:0000278^biological_process^mitotic cell cycle`GO:0006334^biological_process^nucleosome assembly`GO:0060041^biological_process^retina development in camera-type eye
lom300tf_i12040	281.912	-3.24059	0.27882	-11.6225	1.88128e-28	peroxisomal biogenesis factor 11	GO:0005779^cellular_component^integral component of peroxisomal membrane`GO:0005778^cellular_component^peroxisomal membrane`GO:0016559^biological_process^peroxisome fission`GO:0044375^biological_process^regulation of peroxisome size
lom300tf_i12048	778.165	-0.548433	0.148704	-3.68808	0.00166979	Protein inhibitor of activated STAT	GO:0016021^cellular_component^integral component of membrane`GO:0019789^molecular_function^SUMO transferase activity`GO:0008270^molecular_function^zinc ion binding
lom300tf_i12051	93.9467	1.04642	0.301057	3.47582	0.00327724	Oxysterol-binding protein	GO:0006869^biological_process^lipid transport
lom300tf_i12052	457.609	-0.562824	0.224556	-2.50638	0.042381	SNAP-associated protein	GO:0031083^cellular_component^BLOC-1 complex`GO:0030672^cellular_component^synaptic vesicle membrane`GO:0006886^biological_process^intracellular protein transport
lom300tf_i12067	208.058	2.6809	0.359539	7.45649	7.84934e-12	chitinase	GO:0005615^cellular_component^extracellular space`GO:0008061^molecular_function^chitin binding`GO:0005975^biological_process^carbohydrate metabolic process`GO:0045766^biological_process^positive regulation of angiogenesis
lom300tf_i12074	183.209	0.896464	0.237509	3.77444	0.00125511	rho guanine nucleotide exchange factor	GO:0005089^molecular_function^Rho guanyl-nucleotide exchange factor activity`GO:0035023^biological_process^regulation of Rho protein signal transduction
lom300tf_i12085	331.78	1.46118	0.180587	8.09125	7.76571e-14	voltage-dependent anion channel	GO:0005741^cellular_component^mitochondrial outer membrane`GO:0008308^molecular_function^voltage-gated anion channel activity`GO:0031101^biological_process^fin regeneration`GO:1902017^biological_process^regulation of cilium assembly
lom300tf_i12129	164.997	1.01611	0.308121	3.29778	0.00561451	Lethal giant larvae homolog	0
lom300tf_i12131	192.965	0.715977	0.257978	2.77534	0.0229077	CTD (Carboxy-terminal domain, RNA polymerase II, polypeptide A)	GO:0004721^molecular_function^phosphoprotein phosphatase activity`GO:0030182^biological_process^neuron differentiation
lom300tf_i12132	187.958	3.54402	0.387556	9.14453	1.43285e-17	Receptor	GO:0016021^cellular_component^integral component of membrane`GO:0004985^molecular_function^opioid receptor activity
lom300tf_i12143	655.537	0.62937	0.244348	2.57571	0.0363775	ER membrane protein complex subunit 3	GO:0072546^cellular_component^ER membrane protein complex`GO:0034975^biological_process^protein folding in endoplasmic reticulum
lom300tf_i12149	439.164	-0.834105	0.11269	-7.40174	1.14055e-11	Diablo, IAP-binding mitochondrial protein	GO:0005739^cellular_component^mitochondrion`GO:0006919^biological_process^activation of cysteine-type endopeptidase activity involved in apoptotic process`GO:0006915^biological_process^apoptotic process
lom300tf_i12170	523.622	0.829277	0.190205	4.3599	0.000149034	Thioredoxin	GO:0005783^cellular_component^endoplasmic reticulum`GO:0003756^molecular_function^protein disulfide isomerase activity`GO:0045454^biological_process^cell redox homeostasis
lom300tf_i12175	772.115	-0.550217	0.176862	-3.11099	0.00951411	The transhydrogenation between NADH and NADP is coupled to respiration and ATP hydrolysis and functions as a proton pump across the membrane (By similarity)	0
lom300tf_i12176	304.454	-0.489375	0.157782	-3.10158	0.00976384	Transmembrane and ubiquitin-like domain containing	GO:0016021^cellular_component^integral component of membrane
lom300tf_i12179	339.775	-1.34629	0.220745	-6.09884	4.08075e-08	GTP binding protein	GO:0005525^molecular_function^GTP binding`GO:0003924^molecular_function^GTPase activity
lom300tf_i12184	431.547	1.44565	0.323396	4.47021	9.62868e-05	leucine Rich Repeat	0
lom300tf_i12249	11.3845	2.55711	0.832599	3.07124	0.0106283	ras association (RalGDS AF-6) domain family (N-terminal) member	GO:0007165^biological_process^signal transduction
lom300tf_i12284	119.997	1.28772	0.224513	5.73559	2.94698e-07	solute carrier family 52, riboflavin transporter, member	GO:0005887^cellular_component^integral component of plasma membrane`GO:0032217^molecular_function^riboflavin transmembrane transporter activity
lom300tf_i12296	1284	-0.367735	0.127687	-2.87997	0.0176575	Catalyzes the condensation of isopentenyl diphosphate (IPP) with allylic pyrophosphates generating different type of terpenoids (By similarity)	GO:0002094^molecular_function^polyprenyltransferase activity`GO:0050908^biological_process^detection of light stimulus involved in visual perception`GO:0042462^biological_process^eye photoreceptor cell development`GO:0016094^biological_process^polyprenol biosynthetic process`GO:0006486^biological_process^protein glycosylation
lom300tf_i12297	381.3	-1.22111	0.325469	-3.75185	0.00135597	guanine nucleotide exchange factor	GO:0005509^molecular_function^calcium ion binding`GO:0006897^biological_process^endocytosis
lom300tf_i12349	171.712	-0.796189	0.321194	-2.47885	0.0449432	EH-domain containing	GO:0005622^cellular_component^intracellular`GO:0005509^molecular_function^calcium ion binding`GO:0005525^molecular_function^GTP binding`GO:0032456^biological_process^endocytic recycling
lom300tf_i12429	420.022	-0.493677	0.144834	-3.40857	0.00402334	Nad-dependent epimerase dehydratase	GO:0050662^molecular_function^coenzyme binding`GO:0016491^molecular_function^oxidoreductase activity`GO:0009226^biological_process^nucleotide-sugar biosynthetic process
lom300tf_i12475	454.117	1.9284	0.144005	13.3913	8.36965e-38	eukaryotic translation initiation factor	GO:0005737^cellular_component^cytoplasm`GO:0003743^molecular_function^translation initiation factor activity
lom300tf_i12477	407.713	-0.825692	0.152995	-5.39687	1.59149e-06	small protein activating enzyme activity	GO:0019781^molecular_function^NEDD8 activating enzyme activity`GO:0045116^biological_process^protein neddylation
lom300tf_i12501	32.2247	1.42858	0.5151	2.77341	0.0230036	actin filament associated protein	0
lom300tf_i12515	313.591	0.839082	0.229741	3.6523	0.00187956	phosphatidylethanolamine N-methyltransferase	GO:0005789^cellular_component^endoplasmic reticulum membrane`GO:0016021^cellular_component^integral component of membrane`GO:0031966^cellular_component^mitochondrial membrane`GO:0080101^molecular_function^phosphatidyl-N-dimethylethanolamine N-methyltransferase activity`GO:0000773^molecular_function^phosphatidyl-N-methylethanolamine N-methyltransferase activity`GO:0004608^molecular_function^phosph…
lom300tf_i12539	45.251	2.76975	0.50933	5.43804	1.28351e-06	Tumor necrosis factor receptor superfamily member	GO:0005887^cellular_component^integral component of plasma membrane`GO:0005031^molecular_function^tumor necrosis factor-activated receptor activity`GO:0097190^biological_process^apoptotic signaling pathway`GO:0006955^biological_process^immune response`GO:0006954^biological_process^inflammatory response`GO:0007275^biological_process^multicellular organism development`GO:0042981^biological_process^…
lom300tf_i12541	218.15	0.954308	0.248459	3.84091	0.00100359	chondroitin sulfate	GO:0032580^cellular_component^Golgi cisterna membrane`GO:0016021^cellular_component^integral component of membrane`GO:0008376^molecular_function^acetylgalactosaminyltransferase activity`GO:0050650^biological_process^chondroitin sulfate proteoglycan biosynthetic process`GO:0015012^biological_process^heparan sulfate proteoglycan biosynthetic process
lom300tf_i12612	679.676	-0.590387	0.135079	-4.37067	0.00014349	repeat-containing protein	GO:0001944^biological_process^vasculature development
lom300tf_i12615	97.8923	1.2584	0.349693	3.59857	0.00222609	4-alpha-hydroxytetrahydrobiopterin dehydratase activity	GO:0008124^molecular_function^4-alpha-hydroxytetrahydrobiopterin dehydratase activity`GO:0006729^biological_process^tetrahydrobiopterin biosynthetic process
lom300tf_i12619	1055	-0.525977	0.110563	-4.75728	2.92137e-05	Can catalyze the hydrolysis of ATP in the presence of single-stranded DNA, the ATP-dependent uptake of single-stranded DNA by duplex DNA, and the ATP-dependent hybridization of homologous single-stranded DNAs. It interacts with LexA causing its activation and leading to its autocatalytic cleavage (By similarity)	GO:0000794^cellular_component^condensed nuclear chromosome`GO:0005654^cellular_component^nucleoplasm`GO:0005524^molecular_function^ATP binding`GO:0008094^molecular_function^DNA-dependent ATPase activity`GO:0003690^molecular_function^double-stranded DNA binding`GO:0000400^molecular_function^four-way junction DNA binding`GO:0000150^molecular_function^recombinase activity`GO:0003697^molecular_functi…
lom300tf_i12627	779.739	0.31654	0.129317	2.44779	0.0479762	sites to release the intron. The products are an intron and two tRNA half-molecules bearing 2,3 cyclic phosphate and 5-OH termini. Recognizes a pseudosymmetric substrate in which 2 bulged loops of 3 bases are separated by a stem of 4 bp (By similarity)	GO:0000214^cellular_component^tRNA-intron endonuclease complex`GO:0016829^molecular_function^lyase activity`GO:0000213^molecular_function^tRNA-intron endonuclease activity`GO:0000379^biological_process^tRNA-type intron splice site recognition and cleavage
lom300tf_i12711	317.401	1.02241	0.299855	3.40967	0.00401442	selenoprotein N, 1	GO:0016021^cellular_component^integral component of membrane
lom300tf_i12738	545.447	-0.965556	0.175984	-5.4866	1.01267e-06	symporter activity	GO:0016021^cellular_component^integral component of membrane
lom300tf_i12753	309.899	0.676453	0.242327	2.79149	0.0220435	Dehydrogenase reductase	GO:0016491^molecular_function^oxidoreductase activity
lom300tf_i12787	343.156	0.80529	0.218324	3.68851	0.00166847	Rap guanine nucleotide exchange factor (GEF) 1	GO:0005622^cellular_component^intracellular`GO:0005085^molecular_function^guanyl-nucleotide exchange factor activity`GO:0007264^biological_process^small GTPase mediated signal transduction
lom300tf_i12809	352.645	-0.779448	0.279816	-2.78557	0.0223624	Family with sequence similarity 185, member A	0
lom300tf_i12811	449.909	-0.54234	0.159343	-3.40361	0.00408981	progesterone receptor membrane component	GO:0012505^cellular_component^endomembrane system`GO:0016020^cellular_component^membrane
lom300tf_i12812	519.069	0.521433	0.178768	2.91681	0.0160393	Band 7 protein	GO:0016020^cellular_component^membrane
lom300tf_i12821	327.943	-0.779718	0.163818	-4.75967	2.89701e-05	tafazzin	GO:0016746^molecular_function^transferase activity, transferring acyl groups`GO:0007507^biological_process^heart development`GO:0001947^biological_process^heart looping`GO:0006644^biological_process^phospholipid metabolic process`GO:0045823^biological_process^positive regulation of heart contraction
lom300tf_i12822	615.075	-0.292767	0.114579	-2.55514	0.0380897	Catalyzes the formation of N(4)-acetylcytidine (ac(4)C) at the wobble position of tRNA(Met), by using acetyl-CoA as an acetyl donor and ATP (or GTP) (By similarity)	GO:0030686^cellular_component^90S preribosome`GO:0005730^cellular_component^nucleolus`GO:0005524^molecular_function^ATP binding`GO:1990883^molecular_function^rRNA cytidine N-acetyltransferase activity`GO:0000049^molecular_function^tRNA binding`GO:0051392^molecular_function^tRNA N-acetyltransferase activity`GO:1904812^biological_process^rRNA acetylation involved in maturation of SSU-rRNA`GO:005139…
lom300tf_i12825	522.023	0.43339	0.170413	2.54318	0.0391208	leucine Rich Repeat	0
lom300tf_i12830	268.484	1.89854	0.559167	3.39531	0.00419637	annexin A7	GO:0005509^molecular_function^calcium ion binding`GO:0005544^molecular_function^calcium-dependent phospholipid binding`GO:0008092^molecular_function^cytoskeletal protein binding`GO:0004859^molecular_function^phospholipase inhibitor activity
lom300tf_i12837	408.167	0.547237	0.223152	2.4523	0.0475892	synthase	GO:0004852^molecular_function^uroporphyrinogen-III synthase activity`GO:0033014^biological_process^tetrapyrrole biosynthetic process
lom300tf_i12839	603.676	-0.386263	0.13777	-2.80368	0.0213942	phospholipid binding	GO:0005070^molecular_function^SH3/SH2 adaptor activity`GO:0007165^biological_process^signal transduction
lom300tf_i12842	351.388	0.892582	0.361954	2.46601	0.0462344	(ABC) transporter	GO:0016021^cellular_component^integral component of membrane`GO:0005524^molecular_function^ATP binding`GO:0042626^molecular_function^ATPase activity, coupled to transmembrane movement of substances`GO:0008514^molecular_function^organic anion transmembrane transporter activity`GO:0030218^biological_process^erythrocyte differentiation`GO:0035351^biological_process^heme transmembrane transport
lom300tf_i12853	424.128	0.551838	0.202289	2.72798	0.0257257	methylmalonic aciduria (cobalamin deficiency) cblD type, with homocystinuria	GO:0009235^biological_process^cobalamin metabolic process
lom300tf_i12857	398.03	-0.449346	0.156462	-2.87192	0.0180188	neural proliferation, differentiation and control, 1	GO:0016021^cellular_component^integral component of membrane
lom300tf_i12860	553.909	-0.612162	0.152503	-4.01411	0.000550847	ARV1 homolog (S. cerevisiae)	GO:0016021^cellular_component^integral component of membrane
lom300tf_i12862	112.221	1.28949	0.366589	3.51755	0.00288239	DNA-damage regulated autophagy modulator	GO:0016021^cellular_component^integral component of membrane
lom300tf_i12867	85.5611	3.43964	0.610359	5.63544	4.90675e-07	Pleckstrin	GO:0005622^cellular_component^intracellular`GO:0035556^biological_process^intracellular signal transduction
lom300tf_i12874	822.386	-0.389175	0.12041	-3.23209	0.00677549	RAB21, member RAS oncogene family	GO:0005525^molecular_function^GTP binding`GO:0003924^molecular_function^GTPase activity
lom300tf_i12875	1142.61	-0.52622	0.156744	-3.35719	0.00470147	Catalyzes the 1,3-allylic rearrangement of the homoallylic substrate isopentenyl (IPP) to its highly electrophilic allylic isomer, dimethylallyl diphosphate (DMAPP) (By similarity)	GO:0005737^cellular_component^cytoplasm`GO:0016787^molecular_function^hydrolase activity`GO:0004452^molecular_function^isopentenyl-diphosphate delta-isomerase activity`GO:0009240^biological_process^isopentenyl diphosphate biosynthetic process
lom300tf_i12878	64.4159	-2.29222	0.587131	-3.90411	0.000807497	peptidase m28	GO:0016021^cellular_component^integral component of membrane
lom300tf_i12883	543.16	-0.694362	0.14231	-4.87921	1.74738e-05	HSPA (heat shock 70kDa) binding protein, cytoplasmic cochaperone 1	0
lom300tf_i12889	284.827	0.515908	0.18028	2.8617	0.0184978	DNA-dependent RNA polymerase catalyzes the transcription of DNA into RNA using the four ribonucleoside triphosphates as substrates (By similarity)	GO:0005736^cellular_component^DNA-directed RNA polymerase I complex`GO:0003677^molecular_function^DNA binding`GO:0003899^molecular_function^DNA-directed 5'-3' RNA polymerase activity`GO:0032549^molecular_function^ribonucleoside binding`GO:0006360^biological_process^transcription from RNA polymerase I promoter
lom300tf_i12897	53.9727	6.43503	0.858644	7.49442	6.06961e-12	androgen-dependent TFPI-regulating protein	GO:0012505^cellular_component^endomembrane system`GO:0016021^cellular_component^integral component of membrane
lom300tf_i12903	171.536	1.73218	0.400983	4.31983	0.00017399	Chromosome 16 open reading frame 13	0
lom300tf_i12905	85.2672	-1.59759	0.473477	-3.37416	0.00446735	Pericentrin	GO:0003677^molecular_function^DNA binding`GO:0032947^molecular_function^protein complex scaffold activity`GO:0007165^biological_process^signal transduction
lom300tf_i12907	345.335	-1.02669	0.258165	-3.97688	0.000625484	Tumor protein p63 regulated	0
lom300tf_i12913	155.247	0.527315	0.190217	2.77217	0.0230746	Vacuolar Protein	0
lom300tf_i12927	582.45	0.401226	0.164994	2.43176	0.0496519	protein serine/threonine kinase activity	GO:0031410^cellular_component^cytoplasmic vesicle`GO:0005524^molecular_function^ATP binding`GO:0005246^molecular_function^calcium channel regulator activity`GO:0017081^molecular_function^chloride channel regulator activity`GO:0035091^molecular_function^phosphatidylinositol binding`GO:0015459^molecular_function^potassium channel regulator activity`GO:0004674^molecular_function^protein serine/threo…
lom300tf_i12929	225.907	-0.613324	0.197955	-3.0983	0.00986103	Vesicle-associated membrane protein	GO:0016021^cellular_component^integral component of membrane`GO:0006810^biological_process^transport
lom300tf_i12931	851.285	-0.443014	0.149351	-2.96627	0.0140909	Electron transfer flavoprotein	GO:0009055^molecular_function^electron transfer activity`GO:0050660^molecular_function^flavin adenine dinucleotide binding`GO:0009887^biological_process^animal organ morphogenesis`GO:0070584^biological_process^mitochondrion morphogenesis`GO:0031998^biological_process^regulation of fatty acid beta-oxidation
lom300tf_i12946	611.602	-0.702208	0.112709	-6.23027	1.9756e-08	CD2 (cytoplasmic tail) binding protein 2	GO:0005682^cellular_component^U5 snRNP
lom300tf_i12948	879.587	-0.349016	0.12345	-2.82719	0.0201625	Heat shock protein	GO:0005524^molecular_function^ATP binding
lom300tf_i12949	775.154	-0.304406	0.109571	-2.77817	0.0227622	v-crk sarcoma virus CT10 oncogene homolog	GO:0007520^biological_process^myoblast fusion
lom300tf_i12954	95.8609	0.833247	0.262964	3.16868	0.00810915	Splicing regulatory glutamine lysine-rich protein 1	GO:0003723^molecular_function^RNA binding`GO:0000381^biological_process^regulation of alternative mRNA splicing, via spliceosome
lom300tf_i12956	697.776	0.859395	0.225186	3.81637	0.00109014	SRY (Sex determining region Y)-box	GO:0005634^cellular_component^nucleus`GO:0003677^molecular_function^DNA binding`GO:0003700^molecular_function^DNA binding transcription factor activity`GO:0007420^biological_process^brain development`GO:0048593^biological_process^camera-type eye morphogenesis`GO:0061386^biological_process^closure of optic fissure`GO:0009953^biological_process^dorsal/ventral pattern formation`GO:0002088^biological…
lom300tf_i12963	487.99	0.464022	0.172895	2.68383	0.0284622	member RAS oncogene family	GO:0005776^cellular_component^autophagosome`GO:0005525^molecular_function^GTP binding`GO:0003924^molecular_function^GTPase activity
lom300tf_i12979	107.777	2.26215	0.591702	3.82312	0.0010652	solute carrier family 40 (iron-regulated transporter), member 1	GO:0016021^cellular_component^integral component of membrane`GO:0005381^molecular_function^iron ion transmembrane transporter activity
lom300tf_i12983	238.782	-1.07835	0.266825	-4.04139	0.000499342	ligand-dependent nuclear receptor transcription coactivator activity	GO:0006355^biological_process^regulation of transcription, DNA-templated
lom300tf_i12989	220.376	-0.911612	0.263369	-3.46136	0.00342919	Acyltransferase	GO:0016021^cellular_component^integral component of membrane`GO:0003841^molecular_function^1-acylglycerol-3-phosphate O-acyltransferase activity`GO:0016411^molecular_function^acylglycerol O-acyltransferase activity`GO:0046474^biological_process^glycerophospholipid biosynthetic process
lom300tf_i13015	800.278	-0.479984	0.149483	-3.21097	0.00719545	positive regulation of collateral sprouting	GO:0048675^biological_process^axon extension`GO:0007032^biological_process^endosome organization`GO:0015031^biological_process^protein transport
lom300tf_i13050	474.544	0.699946	0.179205	3.90584	0.000803127	Src homology 2 domain containing	GO:0005070^molecular_function^SH3/SH2 adaptor activity`GO:0007165^biological_process^signal transduction
lom300tf_i13057	168.633	-0.648955	0.263434	-2.46344	0.0464706	nei endonuclease VIII-like 1 (E. coli)	GO:0003684^molecular_function^damaged DNA binding`GO:0003906^molecular_function^DNA-(apurinic or apyrimidinic site) lyase activity`GO:0004519^molecular_function^endonuclease activity`GO:0016799^molecular_function^hydrolase activity, hydrolyzing N-glycosyl compounds`GO:0008270^molecular_function^zinc ion binding`GO:0006284^biological_process^base-excision repair`GO:0006289^biological_process^nucle…
lom300tf_i13058	284.225	0.863907	0.293538	2.94309	0.0150315	transcription elongation factor b	GO:0016021^cellular_component^integral component of membrane`GO:0005634^cellular_component^nucleus`GO:0006355^biological_process^regulation of transcription, DNA-templated
lom300tf_i13073	12.1036	3.23981	0.839725	3.85818	0.000947408	transposon protein	GO:0003677^molecular_function^DNA binding`GO:0046872^molecular_function^metal ion binding`GO:0004518^molecular_function^nuclease activity
lom300tf_i13081	374.57	0.549307	0.16896	3.25111	0.00639394	SAM and SH3 domain containing 1	0
lom300tf_i13087	649.24	-0.498517	0.112512	-4.43077	0.000113587	GTPase activating protein (SH3 domain) binding protein	GO:0003723^molecular_function^RNA binding
lom300tf_i13093	191.748	-1.62345	0.270207	-6.00818	6.74727e-08	mitogen-activated protein kinase 8 interacting protein 3	GO:0005737^cellular_component^cytoplasm`GO:0008432^molecular_function^JUN kinase binding`GO:0019894^molecular_function^kinesin binding`GO:0005078^molecular_function^MAP-kinase scaffold activity`GO:0030159^molecular_function^receptor signaling complex scaffold activity`GO:0007257^biological_process^activation of JUN kinase activity`GO:0016192^biological_process^vesicle-mediated transport
lom300tf_i13100	209.903	-0.954574	0.265517	-3.59515	0.00225281	Snare associated golgi protein	GO:0016021^cellular_component^integral component of membrane
lom300tf_i13107	177.667	-1.15988	0.239936	-4.8341	2.10023e-05	(ABC) transporter	GO:0016021^cellular_component^integral component of membrane`GO:0005743^cellular_component^mitochondrial inner membrane`GO:0005524^molecular_function^ATP binding`GO:0042626^molecular_function^ATPase activity, coupled to transmembrane movement of substances`GO:0030218^biological_process^erythrocyte differentiation
lom300tf_i13143	142.806	1.48446	0.297759	4.98545	1.09442e-05	SOUL heme-binding protein	0
lom300tf_i13149	394.163	0.624117	0.205465	3.03759	0.0116179	Methyltransferase	GO:0003723^molecular_function^RNA binding`GO:0008173^molecular_function^RNA methyltransferase activity`GO:0006396^biological_process^RNA processing
lom300tf_i13156	171.439	0.93846	0.220684	4.25251	0.000224776	docking protein	GO:0005158^molecular_function^insulin receptor binding
lom300tf_i13157	323.038	1.24714	0.159844	7.80223	6.50768e-13	Regulation of nuclear pre-mRNA domain containing	0
lom300tf_i13171	14.6569	2.87215	0.873703	3.28733	0.00578643	Chloride intracellular channel	GO:0034707^cellular_component^chloride channel complex`GO:0005737^cellular_component^cytoplasm`GO:0005254^molecular_function^chloride channel activity`GO:0005244^molecular_function^voltage-gated ion channel activity
lom300tf_i13271	637.664	0.434551	0.136054	3.19397	0.00756139	Cyclin-Dependent Kinase	GO:0000307^cellular_component^cyclin-dependent protein kinase holoenzyme complex`GO:0005737^cellular_component^cytoplasm`GO:0005634^cellular_component^nucleus`GO:0005524^molecular_function^ATP binding`GO:0030332^molecular_function^cyclin binding`GO:0004693^molecular_function^cyclin-dependent protein serine/threonine kinase activity`GO:0000082^biological_process^G1/S transition of mitotic cell cyc…
lom300tf_i13272	915.454	-0.611032	0.190621	-3.20549	0.00730387	Chromatin assembly factor 1, subunit A (P150)	0
lom300tf_i13287	607.491	-0.510625	0.206012	-2.47862	0.0449535	integral membrane protein	GO:0016021^cellular_component^integral component of membrane
lom300tf_i13293	165.156	1.39245	0.221815	6.27751	1.51184e-08	Peroxisomal targeting signal	0
lom300tf_i13309	642.703	0.486852	0.136057	3.57829	0.00237732	Produces ATP from ADP in the presence of a proton gradient across the membrane (By similarity)	GO:0042626^molecular_function^ATPase activity, coupled to transmembrane movement of substances
lom300tf_i13311	382.565	-0.60173	0.168327	-3.57476	0.00240103	guanine nucleotide exchange factor	GO:0005509^molecular_function^calcium ion binding`GO:0005089^molecular_function^Rho guanyl-nucleotide exchange factor activity`GO:0006897^biological_process^endocytosis`GO:0035023^biological_process^regulation of Rho protein signal transduction
lom300tf_i13321	701.346	-0.426738	0.11071	-3.85456	0.000957401	dna-directed rna polymerase iii subunit	GO:0005666^cellular_component^DNA-directed RNA polymerase III complex`GO:0003899^molecular_function^DNA-directed 5'-3' RNA polymerase activity`GO:0060041^biological_process^retina development in camera-type eye`GO:0006383^biological_process^transcription from RNA polymerase III promoter
lom300tf_i13334	6.11147	2.1933	0.896553	2.44637	0.0481357	Rab guanyl-nucleotide exchange factor activity	0
lom300tf_i13338	117.369	0.744036	0.188496	3.94723	0.000694284	calcium channel flower domain containing 1	GO:0016021^cellular_component^integral component of membrane`GO:0016192^biological_process^vesicle-mediated transport
lom300tf_i13341	153.308	-1.69755	0.330173	-5.14141	5.44934e-06	par-3 partitioning defective 3 homolog B (C. elegans)	0
lom300tf_i13350	74.2506	1.59664	0.430956	3.70488	0.0015833	Polyamine oxidase	GO:0016491^molecular_function^oxidoreductase activity
lom300tf_i13356	15.0476	1.71834	0.627397	2.73883	0.0250557	protein tyrosine phosphatase	GO:0016021^cellular_component^integral component of membrane`GO:0004725^molecular_function^protein tyrosine phosphatase activity`GO:0048844^biological_process^artery morphogenesis
lom300tf_i13367	369.829	-0.576626	0.155769	-3.7018	0.00159848	Malonyl coA-acyl carrier protein transacylase	GO:0016746^molecular_function^transferase activity, transferring acyl groups`GO:0008152^biological_process^metabolic process
lom300tf_i13374	638.235	-0.606957	0.127399	-4.76422	2.84477e-05	pyrroline-5-carboxylate reductase activity	GO:0004735^molecular_function^pyrroline-5-carboxylate reductase activity`GO:0055129^biological_process^L-proline biosynthetic process
lom300tf_i13376	64.9618	2.06131	0.475011	4.33951	0.000161201	Ceroid-lipofuscinosis, neuronal 6, late infantile, variant	GO:0016021^cellular_component^integral component of membrane
lom300tf_i13378	717.8	0.743139	0.195843	3.79457	0.00117461	chromosome 3 open reading frame 17	GO:0016021^cellular_component^integral component of membrane
lom300tf_i13380	21.5569	-1.31262	0.522194	-2.51366	0.0417581	Glutaminase	GO:0005759^cellular_component^mitochondrial matrix`GO:0004359^molecular_function^glutaminase activity`GO:0006537^biological_process^glutamate biosynthetic process`GO:0006543^biological_process^glutamine catabolic process
lom300tf_i13383	589.977	-0.697057	0.274205	-2.5421	0.039198	Additional sex combs like 1 (Drosophila)	GO:0003677^molecular_function^DNA binding`GO:0006355^biological_process^regulation of transcription, DNA-templated`GO:0006351^biological_process^transcription, DNA-templated
lom300tf_i13401	255.413	3.14585	0.231916	13.5646	9.31817e-39	carbohydrate	GO:0000139^cellular_component^Golgi membrane`GO:0016021^cellular_component^integral component of membrane`GO:0008146^molecular_function^sulfotransferase activity`GO:0016051^biological_process^carbohydrate biosynthetic process
lom300tf_i13414	12.687	1.77809	0.612717	2.90198	0.0166911	DNA-damage regulated autophagy modulator	GO:0016021^cellular_component^integral component of membrane`GO:0005764^cellular_component^lysosome`GO:0042742^biological_process^defense response to bacterium`GO:0010506^biological_process^regulation of autophagy
lom300tf_i13418	749.938	-0.634089	0.151495	-4.18554	0.000288096	proline, glutamate and leucine rich protein 1	GO:0071391^biological_process^cellular response to estrogen stimulus
lom300tf_i13438	826.9	-0.417154	0.109425	-3.81222	0.00110501	Mitochondrial	GO:0016021^cellular_component^integral component of membrane`GO:0005743^cellular_component^mitochondrial inner membrane`GO:0015367^molecular_function^oxoglutarate:malate antiporter activity`GO:0006839^biological_process^mitochondrial transport
lom300tf_i13452	454.933	0.917949	0.237564	3.864	0.000930504	heme lyase	GO:0005743^cellular_component^mitochondrial inner membrane`GO:0005739^cellular_component^mitochondrion`GO:0004408^molecular_function^holocytochrome-c synthase activity`GO:0046872^molecular_function^metal ion binding`GO:0018063^biological_process^cytochrome c-heme linkage
lom300tf_i13471	403.667	0.526335	0.203202	2.5902	0.0351704	receptor, type	GO:0016021^cellular_component^integral component of membrane`GO:0005524^molecular_function^ATP binding`GO:0004702^molecular_function^signal transducer, downstream of receptor, with serine/threonine kinase activity`GO:0007178^biological_process^transmembrane receptor protein serine/threonine kinase signaling pathway
lom300tf_i13490	623.825	-0.641196	0.145376	-4.41061	0.000123308	NDRG family member	GO:0045576^biological_process^mast cell activation`GO:0032287^biological_process^peripheral nervous system myelin maintenance`GO:0042127^biological_process^regulation of cell proliferation
lom300tf_i13502	197.871	-0.982587	0.357369	-2.7495	0.0243822	dual specificity phosphatase	GO:0004725^molecular_function^protein tyrosine phosphatase activity`GO:0008138^molecular_function^protein tyrosine/serine/threonine phosphatase activity
lom300tf_i13511	422.356	-0.460756	0.188189	-2.44837	0.0479169	small subunit (SSU) processome component, homolog	GO:0032040^cellular_component^small-subunit processome
lom300tf_i13521	21.7031	3.68615	0.627694	5.87252	1.4219e-07	(ABC) transporter	GO:0016324^cellular_component^apical plasma membrane`GO:0016021^cellular_component^integral component of membrane`GO:0043235^cellular_component^receptor complex`GO:0005524^molecular_function^ATP binding`GO:0042626^molecular_function^ATPase activity, coupled to transmembrane movement of substances`GO:0033344^biological_process^cholesterol efflux`GO:0006855^biological_process^drug transmembrane tra…
lom300tf_i13524	659.588	-0.497913	0.194528	-2.5596	0.0376628	sorting nexin	GO:0030659^cellular_component^cytoplasmic vesicle membrane`GO:0035091^molecular_function^phosphatidylinositol binding`GO:0006897^biological_process^endocytosis`GO:0006886^biological_process^intracellular protein transport`GO:0000281^biological_process^mitotic cytokinesis
lom300tf_i13528	382.498	0.479817	0.17285	2.77591	0.0228876	Chromosome 2 open reading frame 68	0
lom300tf_i13529	867.751	-0.648796	0.12656	-5.12641	5.81391e-06	mitochondrial ribosomal protein L44	GO:0004525^molecular_function^ribonuclease III activity`GO:0006396^biological_process^RNA processing
lom300tf_i13530	425.391	-0.561712	0.12446	-4.5132	8.11817e-05	Dehydrogenase	GO:0016491^molecular_function^oxidoreductase activity
lom300tf_i13534	123.23	5.55593	0.406655	13.6625	3.02614e-39	Transferase	GO:0016021^cellular_component^integral component of membrane`GO:0043231^cellular_component^intracellular membrane-bounded organelle`GO:0015020^molecular_function^glucuronosyltransferase activity`GO:0008152^biological_process^metabolic process
lom300tf_i13537	137.456	-0.896659	0.246154	-3.64267	0.00193524	ligand dependent nuclear receptor interacting factor 1	GO:0042974^molecular_function^retinoic acid receptor binding`GO:0006355^biological_process^regulation of transcription, DNA-templated
lom300tf_i13558	306.602	-1.33431	0.3134	-4.25751	0.000220968	reductase	GO:0016491^molecular_function^oxidoreductase activity
lom300tf_i13565	522.764	-0.481628	0.130815	-3.68175	0.00170447	Responsible for synthesis of pseudouridine from uracil- 55 in the psi GC loop of transfer RNAs (By similarity)	GO:0005739^cellular_component^mitochondrion`GO:0009982^molecular_function^pseudouridine synthase activity`GO:0003723^molecular_function^RNA binding`GO:1990481^biological_process^mRNA pseudouridine synthesis`GO:0006400^biological_process^tRNA modification
lom300tf_i13572	1271.75	-0.437798	0.121823	-3.59372	0.00226275	regulator of chromosome condensation	0
lom300tf_i13600	91.8198	2.01702	0.464569	4.3417	0.00016023	transforming acidic coiled-coil containing protein	GO:0005737^cellular_component^cytoplasm`GO:0015630^cellular_component^microtubule cytoskeleton`GO:0008283^biological_process^cell proliferation`GO:0021987^biological_process^cerebral cortex development`GO:0000226^biological_process^microtubule cytoskeleton organization
lom300tf_i13602	152.723	-1.97875	0.470824	-4.20274	0.000270339	protein tyrosine phosphatase	GO:0005737^cellular_component^cytoplasm`GO:0004725^molecular_function^protein tyrosine phosphatase activity`GO:0045087^biological_process^innate immune response
lom300tf_i13609	274.776	-0.714769	0.182029	-3.92668	0.000745539	sec1 family domain containing 2	GO:0006904^biological_process^vesicle docking involved in exocytosis
lom300tf_i13610	279.75	0.718719	0.180366	3.98478	0.000608846	ZnF_C2H2	GO:0003676^molecular_function^nucleic acid binding
lom300tf_i13613	437.756	0.640787	0.191813	3.34068	0.00493753	ubiquitin protein ligase E3D	0
lom300tf_i13624	249.124	0.765914	0.203271	3.76794	0.00128241	Spermatogenesis associated 2-like	0
lom300tf_i13633	28.7964	1.60954	0.513821	3.13248	0.00895036	receptor	GO:0005634^cellular_component^nucleus`GO:0004879^molecular_function^nuclear receptor activity`GO:0043565^molecular_function^sequence-specific DNA binding`GO:0003707^molecular_function^steroid hormone receptor activity`GO:0008270^molecular_function^zinc ion binding`GO:0001946^biological_process^lymphangiogenesis`GO:0060838^biological_process^lymphatic endothelial cell fate commitment`GO:0060852^bi…
lom300tf_i13639	393.593	-0.462079	0.183103	-2.5236	0.0408387	tumor protein	0
lom300tf_i13643	19.2665	2.74404	0.66327	4.13714	0.000347547	SHC (Src homology 2 domain containing)	GO:0005622^cellular_component^intracellular`GO:0030971^molecular_function^receptor tyrosine kinase binding`GO:0000187^biological_process^activation of MAPK activity`GO:0035556^biological_process^intracellular signal transduction
lom300tf_i13649	312.481	0.390534	0.151498	2.57782	0.0362098	Resistance to inhibitors of cholinesterase 8 homolog	0
lom300tf_i13656	6.95651	-5.08372	1.57292	-3.23203	0.00677549	Paired box	GO:0005634^cellular_component^nucleus`GO:0043565^molecular_function^sequence-specific DNA binding`GO:0006355^biological_process^regulation of transcription, DNA-templated`GO:0060041^biological_process^retina development in camera-type eye
lom300tf_i13675	785.13	-0.731616	0.15248	-4.79812	2.46777e-05	Treacher Collins-Franceschetti syndrome 1	0
lom300tf_i13677	300.354	1.01767	0.389312	2.61403	0.0333706	apoptotic process	GO:0008134^molecular_function^transcription factor binding`GO:0006915^biological_process^apoptotic process`GO:0006351^biological_process^transcription, DNA-templated
lom300tf_i13678	777.82	-0.770508	0.199239	-3.86726	0.000919931	Family with sequence similarity 98, member	GO:0072669^cellular_component^tRNA-splicing ligase complex
lom300tf_i13687	245.745	-0.996746	0.184248	-5.4098	1.4889e-06	major facilitator Superfamily	GO:0016021^cellular_component^integral component of membrane`GO:0005215^molecular_function^transporter activity`GO:0055085^biological_process^transmembrane transport
lom300tf_i13712	423.765	-0.841935	0.206869	-4.0699	0.00044814	MannoseP-dolichol utilization defect 1	GO:0016021^cellular_component^integral component of membrane`GO:0006488^biological_process^dolichol-linked oligosaccharide biosynthetic process
lom300tf_i13722	357.808	-0.579607	0.160153	-3.61908	0.00208466	myb-related transcription factor, partner of profilin	GO:0005634^cellular_component^nucleus`GO:0006915^biological_process^apoptotic process
lom300tf_i13727	290.631	-1.9418	0.588535	-3.29938	0.00559188	RNA binding motif protein	GO:0003723^molecular_function^RNA binding
lom300tf_i13756	250.931	-1.3138	0.289155	-4.54358	7.21764e-05	ATP binding to DnaK triggers the release of the substrate protein, thus completing the reaction cycle. Several rounds of ATP-dependent interactions between DnaJ, DnaK and GrpE are required for fully efficient folding. Also involved, together with DnaK and GrpE, in the DNA replication of plasmids through activation of initiation proteins (By similarity)	GO:0005829^cellular_component^cytosol`GO:0051082^molecular_function^unfolded protein binding`GO:0006457^biological_process^protein folding
lom300tf_i13758	536.017	-0.401196	0.140305	-2.85945	0.0185963	Scaffold protein that may play a role in cell adhesion, cell spreading and in the reorganization of the actin cytoskeleton. Plays a role in the regulation of cell proliferation. May act as a tumor suppressor	GO:0008270^molecular_function^zinc ion binding`GO:0042127^biological_process^regulation of cell proliferation
lom300tf_i13760	294.19	-1.12915	0.292554	-3.85962	0.000943661	coiled-coil domain containing 153	0
lom300tf_i13769	252.695	1.51175	0.27481	5.50106	9.46593e-07	protein polymerization	GO:0005874^cellular_component^microtubule`GO:0005525^molecular_function^GTP binding`GO:0003924^molecular_function^GTPase activity`GO:0005200^molecular_function^structural constituent of cytoskeleton`GO:0007017^biological_process^microtubule-based process
lom300tf_i13775	334.79	1.12754	0.24994	4.51124	8.17552e-05	Hydrolase highly specific for thiamine triphosphate (ThTP) (By similarity)	GO:0050333^molecular_function^thiamin-triphosphatase activity
lom300tf_i13776	582.745	-0.686904	0.153821	-4.46559	9.8246e-05	Chromosome 8 open reading frame 33	0
lom300tf_i13778	846.594	-0.428027	0.150228	-2.84917	0.0190817	guanine nucleotide binding protein (G protein), beta	GO:0007165^biological_process^signal transduction
lom300tf_i13795	376.971	0.541954	0.194602	2.78493	0.0223904	Ankyrin Repeat	GO:0016021^cellular_component^integral component of membrane
lom300tf_i13805	72.7602	2.66053	0.447038	5.95146	9.19304e-08	glycosyltransferase	GO:0016757^molecular_function^transferase activity, transferring glycosyl groups
lom300tf_i13820	251.217	-1.24107	0.289692	-4.28409	0.000199926	protein phosphatase 1, regulatory subunit 26	GO:0004864^molecular_function^protein phosphatase inhibitor activity`GO:0010923^biological_process^negative regulation of phosphatase activity
lom300tf_i13857	745.645	-0.449373	0.149464	-3.00657	0.0126602	nudix (nucleoside diphosphate linked moiety X)-type motif 22	GO:0016787^molecular_function^hydrolase activity
lom300tf_i13858	785.731	-0.7581	0.162386	-4.6685	4.28043e-05	Zinc finger protein	GO:0003676^molecular_function^nucleic acid binding
lom300tf_i13861	230.52	0.619911	0.227738	2.72204	0.0260947	receptor-like tyrosine kinase	GO:0005737^cellular_component^cytoplasm`GO:0016021^cellular_component^integral component of membrane`GO:0005634^cellular_component^nucleus`GO:0005886^cellular_component^plasma membrane`GO:0005524^molecular_function^ATP binding`GO:0005109^molecular_function^frizzled binding`GO:0004672^molecular_function^protein kinase activity`GO:0042813^molecular_function^Wnt-activated receptor activity`GO:001714…
lom300tf_i13880	230.223	-0.652373	0.20671	-3.15598	0.00837523	Importin	0
lom300tf_i13882	79.9143	-1.71458	0.449464	-3.81473	0.00109487	bromodomain`COG5141	GO:0046872^molecular_function^metal ion binding
lom300tf_i13885	240.998	1.27943	0.31702	4.0358	0.000509162	CD99 molecule	GO:0016021^cellular_component^integral component of membrane
lom300tf_i13903	120.136	0.942965	0.283375	3.32762	0.00514086	Cellular Repressor of E1A-stimulated Genes	GO:0048037^molecular_function^cofactor binding
lom300tf_i13919	246.884	0.808845	0.20918	3.86673	0.000921026	R3H domain containing 4	GO:0003676^molecular_function^nucleic acid binding
lom300tf_i13921	45.6319	5.1997	0.868315	5.98827	7.51736e-08	Reticulon	GO:0005789^cellular_component^endoplasmic reticulum membrane`GO:0016021^cellular_component^integral component of membrane
lom300tf_i13925	143.256	1.20222	0.295393	4.06989	0.00044814	protein kinase c	GO:0005622^cellular_component^intracellular`GO:0005524^molecular_function^ATP binding`GO:0046872^molecular_function^metal ion binding`GO:0004697^molecular_function^protein kinase C activity`GO:0004674^molecular_function^protein serine/threonine kinase activity`GO:0048699^biological_process^generation of neurons`GO:0035556^biological_process^intracellular signal transduction`GO:0007097^biological_…
lom300tf_i13947	490.504	0.591289	0.191179	3.09286	0.0100082	WD repeat domain 36	GO:0005737^cellular_component^cytoplasm`GO:0005730^cellular_component^nucleolus`GO:0034388^cellular_component^Pwp2p-containing subcomplex of 90S preribosome`GO:0032040^cellular_component^small-subunit processome`GO:0006364^biological_process^rRNA processing
lom300tf_i13961	389.382	-0.632744	0.137875	-4.58926	5.96302e-05	Zinc finger, DHHC-type containing	GO:0016021^cellular_component^integral component of membrane`GO:0019706^molecular_function^protein-cysteine S-palmitoyltransferase activity
lom300tf_i13979	557.735	-0.417413	0.162167	-2.57397	0.0365215	Myblike DNAbinding domain containing protein	GO:0005634^cellular_component^nucleus`GO:0000981^molecular_function^RNA polymerase II transcription factor activity, sequence-specific DNA binding`GO:0043565^molecular_function^sequence-specific DNA binding`GO:0001135^molecular_function^transcription factor activity, RNA polymerase II transcription factor recruiting`GO:0044212^molecular_function^transcription regulatory region DNA binding`GO:0030…
lom300tf_i13984	1023.39	-0.520742	0.123492	-4.21679	0.000258236	cytochrome c1	GO:0005750^cellular_component^mitochondrial respiratory chain complex III`GO:0045155^molecular_function^electron transporter, transferring electrons from CoQH2-cytochrome c reductase complex and cytochrome c oxidase complex activity`GO:0045153^molecular_function^electron transporter, transferring electrons within CoQH2-cytochrome c reductase complex activity`GO:0020037^molecular_function^heme bin…
lom300tf_i14003	921.652	-1.28548	0.121692	-10.5634	2.07088e-23	Alpha beta hydrolase	0
lom300tf_i14022	246.763	-0.836845	0.325527	-2.57074	0.0367791	presenilin enhancer 2 homolog (C. elegans)	GO:0016021^cellular_component^integral component of membrane
lom300tf_i14029	17.5488	1.61887	0.637483	2.53947	0.0393915	POU class	GO:0005634^cellular_component^nucleus`GO:0043565^molecular_function^sequence-specific DNA binding`GO:0003700^molecular_function^DNA binding transcription factor activity`GO:0006351^biological_process^transcription, DNA-templated
lom300tf_i14032	174.089	-1.85361	0.331645	-5.58914	6.18058e-07	vascular endothelial growth factor c	GO:0005615^cellular_component^extracellular space`GO:0016020^cellular_component^membrane`GO:0008083^molecular_function^growth factor activity`GO:0043185^molecular_function^vascular endothelial growth factor receptor 3 binding`GO:0005172^molecular_function^vascular endothelial growth factor receptor binding`GO:0001525^biological_process^angiogenesis`GO:0001568^biological_process^blood vessel devel…
lom300tf_i14040	196.405	0.51106	0.193935	2.63521	0.031827	XTP binding	GO:0016787^molecular_function^hydrolase activity
lom300tf_i14079	102.221	-0.757016	0.296509	-2.5531	0.0382292	Dachshund homolog	GO:0005634^cellular_component^nucleus`GO:0005667^cellular_component^transcription factor complex`GO:0001075^molecular_function^transcription factor activity, RNA polymerase II core promoter sequence-specific binding involved in preinitiation complex assembly`GO:0007275^biological_process^multicellular organism development`GO:0006355^biological_process^regulation of transcription, DNA-templated
lom300tf_i14093	533.394	-0.457845	0.181321	-2.52505	0.0407032	N-acetyltransferase 9 (GCN5-related	GO:0008080^molecular_function^N-acetyltransferase activity
lom300tf_i14128	19.1533	2.02157	0.463102	4.36528	0.000146102	phospholipase c	GO:0005622^cellular_component^intracellular`GO:0050811^molecular_function^GABA receptor binding`GO:0070679^molecular_function^inositol 1,4,5 trisphosphate binding`GO:0004435^molecular_function^phosphatidylinositol phospholipase C activity`GO:0004871^molecular_function^signal transducer activity`GO:0035556^biological_process^intracellular signal transduction`GO:0016042^biological_process^lipid cat…
lom300tf_i14135	1597.86	-0.582707	0.161617	-3.60549	0.00217995	Epithelial cell adhesion molecule	GO:0016323^cellular_component^basolateral plasma membrane`GO:0005887^cellular_component^integral component of plasma membrane`GO:0048471^cellular_component^perinuclear region of cytoplasm`GO:0005886^cellular_component^plasma membrane`GO:0098609^biological_process^cell-cell adhesion`GO:0055113^biological_process^epiboly involved in gastrulation with mouth forming second`GO:0001889^biological_proce…
lom300tf_i14138	500.798	-0.520693	0.156725	-3.32234	0.00523207	Functions as component of the Arp2 3 complex which is involved in regulation of actin polymerization and together with an activating nucleation-promoting factor (NPF) mediates the formation of branched actin networks (By similarity)	GO:0005885^cellular_component^Arp2/3 protein complex`GO:0034314^biological_process^Arp2/3 complex-mediated actin nucleation
lom300tf_i14139	67.6577	-1.49237	0.439103	-3.39868	0.00415246	Extracellular matrix protein	GO:0005576^cellular_component^extracellular region`GO:0005578^cellular_component^proteinaceous extracellular matrix
lom300tf_i14150	466.294	1.60386	0.201465	7.961	2.02745e-13	Eukaryotic translation initiation factor 4E binding protein	GO:0008190^molecular_function^eukaryotic initiation factor 4E binding`GO:0045947^biological_process^negative regulation of translational initiation
lom300tf_i14163	790.675	-0.642888	0.157688	-4.07697	0.000436399	SWI SNF related, matrix associated, actin dependent regulator of chromatin, subfamily c, member	GO:0016514^cellular_component^SWI/SNF complex`GO:0003677^molecular_function^DNA binding`GO:0043044^biological_process^ATP-dependent chromatin remodeling`GO:0060216^biological_process^definitive hemopoiesis
lom300tf_i14175	325.124	0.459256	0.143093	3.2095	0.00722122	ADP-ribosylation factor-like	GO:0005622^cellular_component^intracellular`GO:0005525^molecular_function^GTP binding`GO:0007264^biological_process^small GTPase mediated signal transduction
lom300tf_i14180	770.459	-0.323795	0.0975373	-3.3197	0.00527456	Rna-binding protein	0
lom300tf_i14186	353.798	1.06251	0.209789	5.06466	7.68538e-06	Ankyrin Repeat	GO:0005622^cellular_component^intracellular`GO:0035556^biological_process^intracellular signal transduction`GO:0016567^biological_process^protein ubiquitination
lom300tf_i14191	312.169	-1.58717	0.166065	-9.55751	3.52183e-19	Carbohydrate (N-acetylgalactosamine 4-sulfate 6-O) sulfotransferase 15	GO:0016021^cellular_component^integral component of membrane
lom300tf_i14208	54.9541	3.18475	0.609438	5.22571	3.64447e-06	purinergic receptor P2X, ligand-gated ion channel, 7	GO:0005887^cellular_component^integral component of plasma membrane`GO:0005886^cellular_component^plasma membrane`GO:0098794^cellular_component^postsynapse`GO:0005524^molecular_function^ATP binding`GO:0035381^molecular_function^ATP-gated ion channel activity`GO:0004931^molecular_function^extracellularly ATP-gated cation channel activity`GO:0001614^molecular_function^purinergic nucleotide receptor…
lom300tf_i14214	471.502	0.423429	0.135689	3.12058	0.00925086	MIS12, MIND kinetochore complex component, homolog (S. pombe)	GO:0000775^cellular_component^chromosome, centromeric region`GO:0005634^cellular_component^nucleus`GO:0000278^biological_process^mitotic cell cycle
lom300tf_i14387	287.33	0.847093	0.20875	4.05792	0.000469128	solute carrier family 25 (mitochondrial iron transporter), member	GO:0016021^cellular_component^integral component of membrane`GO:0006810^biological_process^transport
lom300tf_i14618	514.603	-0.739071	0.174772	-4.22877	0.000246808	ATP binding to DnaK triggers the release of the substrate protein, thus completing the reaction cycle. Several rounds of ATP-dependent interactions between DnaJ, DnaK and GrpE are required for fully efficient folding. Also involved, together with DnaK and GrpE, in the DNA replication of plasmids through activation of initiation proteins (By similarity)	GO:0005829^cellular_component^cytosol`GO:0005524^molecular_function^ATP binding`GO:0031072^molecular_function^heat shock protein binding`GO:0046872^molecular_function^metal ion binding`GO:0051082^molecular_function^unfolded protein binding`GO:0006457^biological_process^protein folding`GO:0009408^biological_process^response to heat
lom300tf_i14623	159.845	-1.32204	0.263742	-5.01263	9.72557e-06	Zinc finger protein	GO:0003676^molecular_function^nucleic acid binding
lom300tf_i14627	520.868	-0.484175	0.170637	-2.83745	0.019653	Is required not only for elongation of protein synthesis but also for the initiation of all mRNA translation through initiator tRNA(fMet) aminoacylation (By similarity)	GO:0005737^cellular_component^cytoplasm`GO:0005524^molecular_function^ATP binding`GO:0004825^molecular_function^methionine-tRNA ligase activity`GO:0006431^biological_process^methionyl-tRNA aminoacylation
lom300tf_i14636	58.8881	-1.44799	0.3762	-3.84899	0.000976176	telomerase protein component 1	GO:0003723^molecular_function^RNA binding
lom300tf_i14652	42.3798	-1.2524	0.481565	-2.6007	0.0344277	helicase	GO:0005524^molecular_function^ATP binding`GO:0003677^molecular_function^DNA binding`GO:0046912^molecular_function^transferase activity, transferring acyl groups, acyl groups converted into alkyl on transfer`GO:0019752^biological_process^carboxylic acid metabolic process
lom300tf_i14655	259.167	-0.573559	0.230741	-2.48572	0.044233	Serine Threonine protein kinase	GO:0005524^molecular_function^ATP binding`GO:0004672^molecular_function^protein kinase activity
lom300tf_i14713	15.9858	4.28483	0.852122	5.02843	9.01424e-06	Beta-Ig-H3 fasciclin	0
lom300tf_i14716	24.6041	3.92565	0.709989	5.52917	8.26004e-07	Involved in proper cytoplasmic distribution of mitochondria (By similarity)	GO:0005737^cellular_component^cytoplasm
lom300tf_i14718	271.836	-0.849545	0.206287	-4.11828	0.000373814	Catalyzes the attachment of tyrosine to tRNA(Tyr) in a two-step reaction tyrosine is first activated by ATP to form Tyr- AMP and then transferred to the acceptor end of tRNA(Tyr) (By similarity)	GO:0005829^cellular_component^cytosol`GO:0005739^cellular_component^mitochondrion`GO:0005524^molecular_function^ATP binding`GO:0003723^molecular_function^RNA binding`GO:0004831^molecular_function^tyrosine-tRNA ligase activity`GO:0043039^biological_process^tRNA aminoacylation`GO:0006437^biological_process^tyrosyl-tRNA aminoacylation
lom300tf_i14729	1027.31	-0.462049	0.160871	-2.87216	0.0180111	Rab5-interacting protein (Rab5ip)	GO:0016021^cellular_component^integral component of membrane
lom300tf_i14732	470.236	-1.13782	0.195194	-5.82918	1.78016e-07	canopy 1 homolog (zebrafish)	0
lom300tf_i14743	29.0169	1.36729	0.549137	2.4899	0.0438833	cysteine-serine-rich nuclear protein	GO:0060215^biological_process^primitive hemopoiesis
lom300tf_i14772	141.817	0.642735	0.22609	2.84283	0.0193631	missing oocyte, meiosis regulator, homolog (Drosophila)	0
lom300tf_i14781	255.371	0.815045	0.300698	2.71051	0.0267759	reductase	GO:0017109^cellular_component^glutamate-cysteine ligase complex`GO:0030234^molecular_function^enzyme regulator activity`GO:0035226^molecular_function^glutamate-cysteine ligase catalytic subunit binding`GO:0006750^biological_process^glutathione biosynthetic process`GO:0035229^biological_process^positive regulation of glutamate-cysteine ligase activity
lom300tf_i14784	277.724	1.12049	0.172926	6.47959	4.60567e-09	ubiquitin carboxyl-terminal hydrolase	GO:0004197^molecular_function^cysteine-type endopeptidase activity`GO:0036459^molecular_function^thiol-dependent ubiquitinyl hydrolase activity`GO:0016579^biological_process^protein deubiquitination`GO:0006282^biological_process^regulation of DNA repair`GO:0006511^biological_process^ubiquitin-dependent protein catabolic process
lom300tf_i14794	48.5521	-1.85196	0.568968	-3.25495	0.00632771	Phosphotyrosine-binding domain	0
lom300tf_i14796	321.513	0.882771	0.14091	6.26478	1.61593e-08	Acts as a processive, ATP-dependent zinc metallopeptidase for both cytoplasmic and membrane proteins. Plays a role in the quality control of integral membrane proteins (By similarity)	GO:0016021^cellular_component^integral component of membrane`GO:0005524^molecular_function^ATP binding`GO:0004222^molecular_function^metalloendopeptidase activity`GO:0008270^molecular_function^zinc ion binding
lom300tf_i14814	264.732	-0.764153	0.285847	-2.67329	0.0291675	chromosome 17 open reading frame 85	GO:0003729^molecular_function^mRNA binding`GO:0000340^molecular_function^RNA 7-methylguanosine cap binding
lom300tf_i14816	363.255	-0.711151	0.186352	-3.81618	0.00109034	NCK interacting protein with SH3 domain	0
lom300tf_i14848	548.305	-0.881926	0.171321	-5.14779	5.29186e-06	NADH dehydrogenase (ubiquinone) complex I, assembly factor 4	GO:0032981^biological_process^mitochondrial respiratory chain complex I assembly
lom300tf_i14877	1171.58	-0.629697	0.167856	-3.75142	0.00135704	Migration and invasion enhancer 1	0
lom300tf_i14932	236.772	0.565356	0.187536	3.01464	0.012397	NAD-dependent protein deacetylase which modulates the activities of several enzymes which are inactive in their acetylated form	GO:0070403^molecular_function^NAD+ binding`GO:0002244^biological_process^hematopoietic progenitor cell differentiation
lom300tf_i14936	765.757	-0.566692	0.141941	-3.99245	0.000592271	Is required not only for elongation of protein synthesis but also for the initiation of all mRNA translation through initiator tRNA(fMet) aminoacylation (By similarity)	GO:0000049^molecular_function^tRNA binding
lom300tf_i14950	296.143	-0.879051	0.179612	-4.89417	1.63201e-05	Chondroitin polymerizing factor	GO:0032580^cellular_component^Golgi cisterna membrane`GO:0008376^molecular_function^acetylgalactosaminyltransferase activity
lom300tf_i14951	873.78	-0.385345	0.143274	-2.68956	0.0280998	Metastasis associated 1	GO:0005634^cellular_component^nucleus`GO:0003682^molecular_function^chromatin binding`GO:0043565^molecular_function^sequence-specific DNA binding`GO:0003700^molecular_function^DNA binding transcription factor activity`GO:0008270^molecular_function^zinc ion binding`GO:0060215^biological_process^primitive hemopoiesis
lom300tf_i14952	35.8178	1.87287	0.606902	3.08594	0.0101962	Complement component	GO:0005579^cellular_component^membrane attack complex`GO:0006955^biological_process^immune response
lom300tf_i14961	15.2945	4.47351	0.90963	4.91795	1.47338e-05	Hydrolyzes cAMP to 5-AMP. Plays an important regulatory role in modulating the intracellular concentration of cAMP, thereby influencing cAMP-dependent processes (By similarity)	GO:0003993^molecular_function^acid phosphatase activity`GO:0009612^biological_process^response to mechanical stimulus
lom300tf_i14967	478.249	-0.431676	0.13258	-3.25596	0.00631016	fragile X mental retardation	GO:0005634^cellular_component^nucleus`GO:0003723^molecular_function^RNA binding`GO:0007420^biological_process^brain development`GO:0048755^biological_process^branching morphogenesis of a nerve`GO:0051216^biological_process^cartilage development`GO:0050890^biological_process^cognition`GO:0021905^biological_process^forebrain-midbrain boundary formation`GO:0014036^biological_process^neural crest cel…
lom300tf_i14987	71.2187	2.52877	0.410168	6.16521	2.8331e-08	The proteasome is a multicatalytic proteinase complex which is characterized by its ability to cleave peptides with Arg, Phe, Tyr, Leu, and Glu adjacent to the leaving group at neutral or slightly basic pH. The proteasome has an ATP-dependent proteolytic activity (By similarity)	GO:0005737^cellular_component^cytoplasm`GO:0005634^cellular_component^nucleus`GO:0005839^cellular_component^proteasome core complex`GO:0004298^molecular_function^threonine-type endopeptidase activity`GO:0002376^biological_process^immune system process`GO:0051603^biological_process^proteolysis involved in cellular protein catabolic process
lom300tf_i14998	130.851	1.0903	0.417983	2.60849	0.0338064	nicolin 1	0
lom300tf_i15000	497.667	-0.410095	0.164569	-2.49194	0.0437206	integrator complex subunit 7	GO:0032039^cellular_component^integrator complex`GO:0016180^biological_process^snRNA processing
lom300tf_i15007	13.5955	1.52532	0.60281	2.53035	0.0402395	zinc finger E-box binding homeobox	GO:0005634^cellular_component^nucleus`GO:0003677^molecular_function^DNA binding`GO:0007369^biological_process^gastrulation`GO:2000145^biological_process^regulation of cell motility`GO:0070587^biological_process^regulation of cell-cell adhesion involved in gastrulation`GO:0010470^biological_process^regulation of gastrulation
lom300tf_i15014	101.337	0.89807	0.265054	3.38826	0.00428295	TBC1 domain family member	GO:0012505^cellular_component^endomembrane system`GO:0005622^cellular_component^intracellular`GO:0005096^molecular_function^GTPase activator activity`GO:0017137^molecular_function^Rab GTPase binding`GO:0090630^biological_process^activation of GTPase activity`GO:0006886^biological_process^intracellular protein transport`GO:0031338^biological_process^regulation of vesicle fusion
lom300tf_i15022	851.446	-0.435729	0.114836	-3.79435	0.00117512	THO complex 6 homolog (Drosophila)	0
lom300tf_i15409	205.729	-1.59218	0.365234	-4.35933	0.000149325	Heme binding protein 2	0
lom300tf_i15480	209.131	3.89976	0.646614	6.03104	5.90785e-08	inositol-tetrakisphosphate 1-kinase	GO:0005622^cellular_component^intracellular`GO:0005524^molecular_function^ATP binding`GO:0047325^molecular_function^inositol tetrakisphosphate 1-kinase activity`GO:0052726^molecular_function^inositol-1,3,4-trisphosphate 5-kinase activity`GO:0052725^molecular_function^inositol-1,3,4-trisphosphate 6-kinase activity`GO:0000287^molecular_function^magnesium ion binding`GO:0032957^biological_process^in…
lom300tf_i15487	734.26	-0.605368	0.153244	-3.95036	0.000688288	Catalyzes the conversion of uracil and 5-phospho-alpha- D-ribose 1-diphosphate (PRPP) to UMP and diphosphate (By similarity)	GO:0009116^biological_process^nucleoside metabolic process
lom300tf_i15498	623.65	-0.468626	0.107286	-4.36802	0.000144657	phosphorylated adaptor for RNA export	0
lom300tf_i15499	104.29	2.49862	0.276813	9.02636	4.0227e-17	regulatory subunit of type II PKA R-subunit (RIIa) domain containing 1	0
lom300tf_i15515	93.5278	1.78048	0.352077	5.05709	7.97942e-06	Rho guanine nucleotide exchange factor (GEF) 4	GO:0005622^cellular_component^intracellular`GO:0005089^molecular_function^Rho guanyl-nucleotide exchange factor activity`GO:0035556^biological_process^intracellular signal transduction`GO:0035023^biological_process^regulation of Rho protein signal transduction
lom300tf_i15517	268.285	-0.604686	0.228127	-2.65065	0.0307736	4-phosphopantetheinyl transferase	GO:0008897^molecular_function^holo-[acyl-carrier-protein] synthase activity`GO:0000287^molecular_function^magnesium ion binding`GO:0019878^biological_process^lysine biosynthetic process via aminoadipic acid
lom300tf_i15542	59.8821	2.63827	0.500277	5.27362	2.89469e-06	glutathione peroxidase	GO:0004602^molecular_function^glutathione peroxidase activity`GO:0006979^biological_process^response to oxidative stress
lom300tf_i15570	48.7447	1.32754	0.372125	3.56746	0.0024592	CBS Domain protein	0
lom300tf_i15655	7.93105	2.84723	0.99273	2.86808	0.0181941	Transcription factor	GO:0005634^cellular_component^nucleus`GO:0043565^molecular_function^sequence-specific DNA binding`GO:0003700^molecular_function^DNA binding transcription factor activity`GO:0002761^biological_process^regulation of myeloid leukocyte differentiation
lom300tf_i15741	388.682	0.816144	0.214314	3.80816	0.00112067	tripartite motif containing	GO:0005622^cellular_component^intracellular`GO:0008270^molecular_function^zinc ion binding
lom300tf_i15745	39.3292	-1.42679	0.38683	-3.6884	0.00166847	A kinase (PRKA) anchor protein 11	GO:0005737^cellular_component^cytoplasm`GO:0051018^molecular_function^protein kinase A binding`GO:0010738^biological_process^regulation of protein kinase A signaling
lom300tf_i15753	143.216	3.43473	0.32949	10.4244	8.47509e-23	leucine Rich Repeat	GO:0016021^cellular_component^integral component of membrane
lom300tf_i15758	174.034	-0.83073	0.241081	-3.44585	0.00359592	kiaa1958	GO:0005737^cellular_component^cytoplasm`GO:0005654^cellular_component^nucleoplasm`GO:0003677^molecular_function^DNA binding`GO:0000981^molecular_function^RNA polymerase II transcription factor activity, sequence-specific DNA binding
lom300tf_i15765	257.113	0.599408	0.145142	4.12982	0.000357566	Membrane-associated zinc metalloprotease	GO:0016021^cellular_component^integral component of membrane`GO:0004222^molecular_function^metalloendopeptidase activity`GO:0051216^biological_process^cartilage development`GO:0006629^biological_process^lipid metabolic process
lom300tf_i15774	409.179	0.517792	0.146724	3.52902	0.00278273	Activator of basal transcription	GO:0005730^cellular_component^nucleolus`GO:0003723^molecular_function^RNA binding`GO:0000480^biological_process^endonucleolytic cleavage in 5'-ETS of tricistronic rRNA transcript (SSU-rRNA, 5.8S rRNA, LSU-rRNA)`GO:0000447^biological_process^endonucleolytic cleavage in ITS1 to separate SSU-rRNA from 5.8S rRNA and LSU-rRNA from tricistronic rRNA transcript (SSU-rRNA, 5.8S rRNA, LSU-rRNA)`GO:0000472…
lom300tf_i15783	252.617	-0.76742	0.167461	-4.58268	6.12063e-05	DNA ligase	GO:0005524^molecular_function^ATP binding`GO:0003677^molecular_function^DNA binding`GO:0003910^molecular_function^DNA ligase (ATP) activity`GO:0071897^biological_process^DNA biosynthetic process`GO:0051103^biological_process^DNA ligation involved in DNA repair`GO:0006310^biological_process^DNA recombination`GO:0006260^biological_process^DNA replication`GO:0006303^biological_process^double-strand …
lom300tf_i15797	240.09	1.31377	0.180382	7.28325	2.66047e-11	Sorting nexin 15	GO:0005737^cellular_component^cytoplasm`GO:0035091^molecular_function^phosphatidylinositol binding`GO:0006886^biological_process^intracellular protein transport`GO:0007165^biological_process^signal transduction
lom300tf_i15829	195.009	-0.679796	0.209001	-3.25259	0.00636877	transmembrane 9 superfamily member	GO:0016021^cellular_component^integral component of membrane
lom300tf_i15864	99.9283	-1.32144	0.393235	-3.36042	0.00465162	activating signal cointegrator 1 complex subunit	GO:0005524^molecular_function^ATP binding`GO:0003676^molecular_function^nucleic acid binding
lom300tf_i15905	279.946	0.445261	0.16091	2.76715	0.0233766	pyrophosphorylase	GO:0003983^molecular_function^UTP:glucose-1-phosphate uridylyltransferase activity`GO:0006011^biological_process^UDP-glucose metabolic process
lom300tf_i15906	191.481	-0.967546	0.211568	-4.57321	6.34938e-05	von Hippel-Lindau	GO:0001525^biological_process^angiogenesis`GO:0030218^biological_process^erythrocyte differentiation`GO:0030097^biological_process^hemopoiesis`GO:0039022^biological_process^pronephric duct development`GO:0048793^biological_process^pronephros development`GO:0045765^biological_process^regulation of angiogenesis`GO:0043576^biological_process^regulation of respiratory gaseous exchange`GO:0030947^biol…
lom300tf_i15908	141.756	1.32547	0.408037	3.24842	0.0064403	Golgin A7	0
lom300tf_i15922	126.058	-3.9637	0.327879	-12.0889	9.05618e-31	fetuin B	GO:0005576^cellular_component^extracellular region`GO:0004869^molecular_function^cysteine-type endopeptidase inhibitor activity`GO:0004866^molecular_function^endopeptidase inhibitor activity
lom300tf_i15927	18.7647	3.2674	0.626317	5.21685	3.80415e-06	Zinc finger protein	GO:0003676^molecular_function^nucleic acid binding
lom300tf_i15934	528.012	-0.457696	0.144069	-3.17692	0.00792362	cleavage and polyadenylation	GO:0005847^cellular_component^mRNA cleavage and polyadenylation specificity factor complex`GO:0006379^biological_process^mRNA cleavage`GO:0006378^biological_process^mRNA polyadenylation
lom300tf_i15974	392.266	-0.464786	0.173321	-2.68164	0.0286103	endocytosis	GO:0006897^biological_process^endocytosis
lom300tf_i15988	210.253	0.753281	0.256042	2.94203	0.0150669	Exocyst complex component	GO:0000145^cellular_component^exocyst`GO:0006887^biological_process^exocytosis
lom300tf_i15993	368.742	-1.12022	0.168884	-6.63308	1.79787e-09	Chromosome 9 open reading frame 85	0
lom300tf_i16001	154.914	-0.626094	0.234705	-2.66758	0.0295678	Removes the N-terminal methionine from nascent proteins (By similarity)	GO:0046872^molecular_function^metal ion binding`GO:0070006^molecular_function^metalloaminopeptidase activity`GO:0070084^biological_process^protein initiator methionine removal
lom300tf_i16005	60.3351	-1.11022	0.342271	-3.2437	0.00654159	PRP4 pre-mRNA processing factor 4 homolog B (yeast)	GO:0005634^cellular_component^nucleus`GO:0005524^molecular_function^ATP binding`GO:0004672^molecular_function^protein kinase activity`GO:0006468^biological_process^protein phosphorylation
lom300tf_i16007	46.1661	-1.1705	0.400705	-2.9211	0.0158782	Solute carrier family 27 (Fatty acid transporter), member	GO:0003824^molecular_function^catalytic activity`GO:0008152^biological_process^metabolic process
lom300tf_i16024	588.261	-0.534895	0.146824	-3.64309	0.00193349	PAXIP1 associated glutamate-rich protein 1	GO:0007420^biological_process^brain development
lom300tf_i16032	286.746	-0.630573	0.232909	-2.70738	0.0269944	Zinc finger protein	GO:0003676^molecular_function^nucleic acid binding
lom300tf_i16038	470.046	-0.60194	0.176943	-3.40189	0.0041112	cactin, spliceosome C complex subunit	0
lom300tf_i16040	217.733	-2.90381	0.212684	-13.6532	3.02614e-39	chromobox homolog	GO:0005634^cellular_component^nucleus
lom300tf_i16052	343.039	-0.682608	0.174958	-3.90156	0.000813427	ATPase (type	GO:0005887^cellular_component^integral component of plasma membrane`GO:0043231^cellular_component^intracellular membrane-bounded organelle`GO:0005524^molecular_function^ATP binding`GO:0005388^molecular_function^calcium-transporting ATPase activity`GO:0046872^molecular_function^metal ion binding`GO:0006874^biological_process^cellular calcium ion homeostasis`GO:0043009^biological_process^chordate e…
lom300tf_i16068	110.906	1.01848	0.310122	3.28413	0.00583497	family with sequence similarity 86	0
lom300tf_i16080	51.1498	1.13089	0.445828	2.53661	0.0396407	laminin beta	0
lom300tf_i16095	503.583	1.06258	0.170655	6.22649	2.00896e-08	transcription elongation factor b	GO:0070449^cellular_component^elongin complex`GO:0016021^cellular_component^integral component of membrane`GO:0006355^biological_process^regulation of transcription, DNA-templated`GO:0006368^biological_process^transcription elongation from RNA polymerase II promoter
lom300tf_i16104	172.322	-1.06517	0.261165	-4.07855	0.000433694	Required for the formation of a threonylcarbamoyl group on adenosine at position 37 (t(6)A37) in tRNAs that read codons beginning with adenine (By similarity)	GO:0005739^cellular_component^mitochondrion`GO:0046872^molecular_function^metal ion binding`GO:0004222^molecular_function^metalloendopeptidase activity`GO:0061711^molecular_function^N(6)-L-threonylcarbamoyladenine synthase`GO:0002949^biological_process^tRNA threonylcarbamoyladenosine modification
lom300tf_i16126	63.4893	-2.66343	0.571431	-4.66097	4.41119e-05	Serine Threonine protein kinase	GO:0016021^cellular_component^integral component of membrane`GO:0005524^molecular_function^ATP binding`GO:0019838^molecular_function^growth factor binding`GO:0005021^molecular_function^vascular endothelial growth factor-activated receptor activity`GO:0001525^biological_process^angiogenesis`GO:0048010^biological_process^vascular endothelial growth factor receptor signaling pathway
lom300tf_i16130	181.416	-1.0433	0.261361	-3.9918	0.00059296	Kelch domain containing	0
lom300tf_i16135	527.441	-0.336994	0.114773	-2.93619	0.0153163	Leucine-rich repeat protein	GO:0019005^cellular_component^SCF ubiquitin ligase complex`GO:0004842^molecular_function^ubiquitin-protein transferase activity`GO:0016567^biological_process^protein ubiquitination
lom300tf_i16144	163.572	-0.760642	0.312234	-2.43613	0.0491779	nh(3)-dependent nad( ) synthetase`COG0388	GO:0005524^molecular_function^ATP binding`GO:0016810^molecular_function^hydrolase activity, acting on carbon-nitrogen (but not peptide) bonds`GO:0003952^molecular_function^NAD+ synthase (glutamine-hydrolyzing) activity`GO:0009435^biological_process^NAD biosynthetic process
lom300tf_i16145	164.262	0.846183	0.239268	3.53656	0.00272031	Telomerase reverse transcriptase	GO:0005634^cellular_component^nucleus`GO:0000333^cellular_component^telomerase catalytic core complex`GO:0003720^molecular_function^telomerase activity`GO:0070034^molecular_function^telomerase RNA binding`GO:0003721^molecular_function^telomerase RNA reverse transcriptase activity`GO:0042162^molecular_function^telomeric DNA binding`GO:0007571^biological_process^age-dependent general metabolic decl…
lom300tf_i16152	33.1648	1.20229	0.463094	2.59621	0.0347389	Structure-specific nuclease with 5-flap endonuclease and 5-3 exonuclease activities involved in DNA replication and repair. During DNA replication, cleaves the 5-overhanging flap structure that is generated by displacement synthesis when DNA polymerase encounters the 5-end of a downstream Okazaki fragment. It enters the flap from the 5-end and then tracks to cleave the flap base, leaving a nick f…	GO:0003677^molecular_function^DNA binding`GO:0004518^molecular_function^nuclease activity`GO:0006281^biological_process^DNA repair
lom300tf_i16153	99.1188	-1.59059	0.56362	-2.82209	0.0204348	fatty acid hydroxylase	GO:0016021^cellular_component^integral component of membrane`GO:0005506^molecular_function^iron ion binding`GO:0016491^molecular_function^oxidoreductase activity`GO:0008610^biological_process^lipid biosynthetic process
lom300tf_i16161	101.704	1.4262	0.310054	4.59984	5.71689e-05	RNA binding motif protein 25	GO:0006397^biological_process^mRNA processing
lom300tf_i16163	149.491	0.705616	0.250648	2.81517	0.0207767	coiled-coil domain containing 175	0
lom300tf_i16169	374.517	-0.763388	0.160462	-4.75743	2.92137e-05	apoptosis-related cysteine peptidase	GO:0004197^molecular_function^cysteine-type endopeptidase activity`GO:0042981^biological_process^regulation of apoptotic process
lom300tf_i16170	43.9173	1.23999	0.498363	2.48812	0.0440238	Family with sequence similarity 20, member	GO:0016021^cellular_component^integral component of membrane
lom300tf_i16177	25.6494	3.14972	0.975171	3.22992	0.0068111	R-spondin 1	0
lom300tf_i16188	39.3223	1.76681	0.639269	2.76379	0.0235507	procollagen C-endopeptidase enhancer	GO:0005615^cellular_component^extracellular space`GO:0005518^molecular_function^collagen binding`GO:0008201^molecular_function^heparin binding`GO:0016504^molecular_function^peptidase activator activity
lom300tf_i16207	401.834	-0.379886	0.152447	-2.49192	0.0437206	sphingomyelin phosphodiesterase D activity	GO:0016021^cellular_component^integral component of membrane`GO:0050290^molecular_function^sphingomyelin phosphodiesterase D activity
lom300tf_i16208	258.758	1.1366	0.217477	5.2263	3.63736e-06	DNAj domain protein	0
lom300tf_i16210	499.288	-0.402947	0.162283	-2.48299	0.0444859	Oral cancer overexpressed 1	GO:0030896^cellular_component^checkpoint clamp complex`GO:0035861^cellular_component^site of double-strand break`GO:0000724^biological_process^double-strand break repair via homologous recombination`GO:0031573^biological_process^intra-S DNA damage checkpoint`GO:0044778^biological_process^meiotic DNA integrity checkpoint`GO:0033314^biological_process^mitotic DNA replication checkpoint`GO:0006289^b…
lom300tf_i16214	158.263	1.3463	0.251854	5.34556	2.03771e-06	Family with sequence similarity 89, member	0
lom300tf_i16235	89.803	1.66815	0.460906	3.61928	0.00208393	(ABC) transporter	GO:0016021^cellular_component^integral component of membrane`GO:0043231^cellular_component^intracellular membrane-bounded organelle`GO:0005524^molecular_function^ATP binding`GO:0042626^molecular_function^ATPase activity, coupled to transmembrane movement of substances`GO:0010874^biological_process^regulation of cholesterol efflux`GO:0002040^biological_process^sprouting angiogenesis
lom300tf_i16236	546.058	0.635674	0.200511	3.17027	0.0080797	Nucleolar protein 7, 27kDa	GO:0005634^cellular_component^nucleus
lom300tf_i16242	289.661	0.447925	0.154716	2.89514	0.0169794	PRP39 pre-mRNA processing factor 39 homolog (S. cerevisiae)	GO:0000243^cellular_component^commitment complex`GO:0005685^cellular_component^U1 snRNP`GO:0071004^cellular_component^U2-type prespliceosome`GO:0000395^biological_process^mRNA 5'-splice site recognition
lom300tf_i16252	285.73	-0.920704	0.195597	-4.70715	3.63327e-05	RB1-inducible coiled-coil 1	GO:1990316^cellular_component^Atg1/ULK1 kinase complex`GO:0034045^cellular_component^phagophore assembly site membrane`GO:0032947^molecular_function^protein complex scaffold activity`GO:0019901^molecular_function^protein kinase binding`GO:0000045^biological_process^autophagosome assembly`GO:0000422^biological_process^autophagy of mitochondrion`GO:0030242^biological_process^autophagy of peroxisome…
lom300tf_i16257	520.92	-0.724466	0.209502	-3.45805	0.00346244	DyNactin	GO:0005869^cellular_component^dynactin complex
lom300tf_i16268	12.1215	2.09511	0.735937	2.84686	0.0191969	ATP1G1/PLM/MAT8 family	GO:0005887^cellular_component^integral component of plasma membrane`GO:0005216^molecular_function^ion channel activity`GO:0017080^molecular_function^sodium channel regulator activity`GO:2000649^biological_process^regulation of sodium ion transmembrane transporter activity
lom300tf_i16269	29.7598	1.37273	0.537348	2.55464	0.0381242	Guanine nucleotide binding protein (G protein) alpha	GO:0005834^cellular_component^heterotrimeric G-protein complex`GO:0001917^cellular_component^photoreceptor inner segment`GO:0001750^cellular_component^photoreceptor outer segment`GO:0031683^molecular_function^G-protein beta/gamma-subunit complex binding`GO:0001664^molecular_function^G-protein coupled receptor binding`GO:0005525^molecular_function^GTP binding`GO:0003924^molecular_function^GTPase a…
lom300tf_i16271	298.423	0.808748	0.205681	3.93205	0.000731662	antagonist of mitotic exit network 1 homolog (S. cerevisiae)	0
lom300tf_i16283	79.7649	1.67471	0.281422	5.95088	9.20673e-08	Catalyzes the conversion of uracil and 5-phospho-alpha- D-ribose 1-diphosphate (PRPP) to UMP and diphosphate (By similarity)`COG0572	GO:0005829^cellular_component^cytosol`GO:0005524^molecular_function^ATP binding`GO:0004849^molecular_function^uridine kinase activity`GO:0044211^biological_process^CTP salvage`GO:0006206^biological_process^pyrimidine nucleobase metabolic process`GO:0043097^biological_process^pyrimidine nucleoside salvage`GO:0044206^biological_process^UMP salvage
lom300tf_i16319	570.764	-0.481699	0.178833	-2.69358	0.0278647	FSHD Region Gene 1	GO:0071013^cellular_component^catalytic step 2 spliceosome`GO:0005730^cellular_component^nucleolus`GO:0055120^cellular_component^striated muscle dense body`GO:0051015^molecular_function^actin filament binding
lom300tf_i16326	70.6761	2.41274	0.559443	4.31276	0.000178951	Ankyrin Repeat	GO:0005622^cellular_component^intracellular`GO:0035556^biological_process^intracellular signal transduction`GO:0045747^biological_process^positive regulation of Notch signaling pathway`GO:0007221^biological_process^positive regulation of transcription of Notch receptor target`GO:0016567^biological_process^protein ubiquitination
lom300tf_i16327	104.008	-1.32944	0.396703	-3.35122	0.00479231	homocysteine S-methyltransferase activity`COG1410	GO:0031419^molecular_function^cobalamin binding`GO:0008705^molecular_function^methionine synthase activity`GO:0008270^molecular_function^zinc ion binding`GO:0042558^biological_process^pteridine-containing compound metabolic process
lom300tf_i16330	281.532	-0.720404	0.177306	-4.06304	0.000460217	Chromosome 12 open reading frame 66	0
lom300tf_i16344	207.42	0.939649	0.265177	3.54348	0.00265918	phospholipid scramblase	0
lom300tf_i16358	464.059	-0.869095	0.198209	-4.38473	0.000136084	ubiquitously-expressed, prefoldin-like chaperone	GO:0000785^cellular_component^chromatin`GO:0005634^cellular_component^nucleus`GO:0016272^cellular_component^prefoldin complex`GO:0001104^molecular_function^RNA polymerase II transcription cofactor activity`GO:0001106^molecular_function^RNA polymerase II transcription corepressor activity`GO:0051082^molecular_function^unfolded protein binding`GO:0001525^biological_process^angiogenesis`GO:0045746^b…
lom300tf_i16413	134.954	1.16511	0.393905	2.95784	0.0144038	Has nucleotide phosphatase activity towards ATP, GTP, CTP, TTP and UTP. May hydrolyze nucleoside diphosphates with lower efficiency (By similarity)	GO:0098519^molecular_function^nucleotide phosphatase activity, acting on free nucleotides
lom300tf_i16430	298.421	0.579453	0.210365	2.75451	0.0240854	transcriptional	GO:0070461^cellular_component^SAGA-type complex`GO:0003682^molecular_function^chromatin binding`GO:0003677^molecular_function^DNA binding`GO:0003713^molecular_function^transcription coactivator activity`GO:0003700^molecular_function^DNA binding transcription factor activity`GO:0006338^biological_process^chromatin remodeling`GO:0016573^biological_process^histone acetylation`GO:0035066^biological_p…
lom300tf_i16433	378.922	0.663402	0.256046	2.59095	0.0351315	Zinc finger protein	GO:0003676^molecular_function^nucleic acid binding
lom300tf_i16441	862.447	-0.475697	0.149542	-3.18104	0.00783605	ubiquitin associated protein	GO:0005737^cellular_component^cytoplasm`GO:0005634^cellular_component^nucleus`GO:0010628^biological_process^positive regulation of gene expression
lom300tf_i16455	186.868	-0.71735	0.269396	-2.66281	0.0298961	mitochondrial ribosomal protein L44	GO:0005096^molecular_function^GTPase activator activity`GO:0046872^molecular_function^metal ion binding
lom300tf_i16459	157.667	0.707734	0.232877	3.0391	0.0115761	Aaa atpase	GO:0005524^molecular_function^ATP binding`GO:0048757^biological_process^pigment granule maturation`GO:0003406^biological_process^retinal pigment epithelium development
lom300tf_i16460	35.6988	1.43667	0.453338	3.16909	0.00810269	homophilic cell adhesion	GO:0016021^cellular_component^integral component of membrane`GO:0005886^cellular_component^plasma membrane`GO:0005509^molecular_function^calcium ion binding`GO:0007156^biological_process^homophilic cell adhesion via plasma membrane adhesion molecules`GO:0048793^biological_process^pronephros development
lom300tf_i16463	568.006	-0.614878	0.133202	-4.61612	5.35379e-05	Component of the Mediator complex, a coactivator involved in the regulated transcription of nearly all RNA polymerase II-dependent genes. Mediator functions as a bridge to convey information from gene-specific regulatory proteins to the basal RNA polymerase II transcription machinery. Mediator is recruited to promoters by direct interactions with regulatory proteins and serves as a scaffold for t…	0
lom300tf_i16469	752.411	-0.343101	0.104359	-3.28769	0.00578088	Component of the Mediator complex, a coactivator involved in the regulated transcription of nearly all RNA polymerase II-dependent genes. Mediator functions as a bridge to convey information from gene-specific regulatory proteins to the basal RNA polymerase II transcription machinery. Mediator is recruited to promoters by direct interactions with regulatory proteins and serves as a scaffold for t…	GO:0016592^cellular_component^mediator complex`GO:0001104^molecular_function^RNA polymerase II transcription cofactor activity`GO:0006351^biological_process^transcription, DNA-templated
lom300tf_i16477	414.853	-0.522074	0.193362	-2.69998	0.0274665	methylphosphate capping enzyme	GO:0008168^molecular_function^methyltransferase activity
lom300tf_i16490	38.6239	-1.58892	0.591374	-2.68683	0.028266	Histone-lysine N-methyltransferase	GO:0005634^cellular_component^nucleus`GO:0046872^molecular_function^metal ion binding`GO:0008168^molecular_function^methyltransferase activity`GO:0007420^biological_process^brain development`GO:0003428^biological_process^chondrocyte intercalation involved in growth plate cartilage morphogenesis`GO:0060026^biological_process^convergent extension`GO:0048703^biological_process^embryonic viscerocrani…
lom300tf_i16496	507.796	-0.540009	0.139537	-3.87	0.00091186	Smad nuclear interacting protein 1	0
lom300tf_i16500	224.64	-1.38575	0.186623	-7.42538	9.81719e-12	COMM domain containing 8	0
lom300tf_i16544	76.8778	-1.40109	0.368203	-3.8052	0.00113156	receptor	GO:0005634^cellular_component^nucleus`GO:0043565^molecular_function^sequence-specific DNA binding`GO:0003707^molecular_function^steroid hormone receptor activity`GO:0003700^molecular_function^DNA binding transcription factor activity`GO:0008270^molecular_function^zinc ion binding`GO:0006351^biological_process^transcription, DNA-templated
lom300tf_i16548	200.873	2.00371	0.298362	6.71569	1.06412e-09	Chromosome 14 open reading frame 1	GO:0005789^cellular_component^endoplasmic reticulum membrane`GO:0016021^cellular_component^integral component of membrane`GO:0030674^molecular_function^protein binding, bridging`GO:0006696^biological_process^ergosterol biosynthetic process
lom300tf_i16549	11.5065	6.16248	1.20201	5.12683	5.80767e-06	heparan sulfate proteoglycan	GO:0016021^cellular_component^integral component of membrane
lom300tf_i16566	69.2449	1.69025	0.406226	4.16085	0.000318073	Alpha beta hydrolase	GO:0016788^molecular_function^hydrolase activity, acting on ester bonds`GO:0016042^biological_process^lipid catabolic process`GO:0001666^biological_process^response to hypoxia
lom300tf_i16570	86.9539	-1.26679	0.414112	-3.05905	0.0110004	Solute carrier family 27 (Fatty acid transporter), member	GO:0016021^cellular_component^integral component of membrane`GO:0004467^molecular_function^long-chain fatty acid-CoA ligase activity`GO:0031957^molecular_function^very long-chain fatty acid-CoA ligase activity`GO:0015908^biological_process^fatty acid transport
lom300tf_i16574	303.591	-0.892484	0.145843	-6.1195	3.6418e-08	nucleolar protein with MIF4G domain 1	GO:0005730^cellular_component^nucleolus`GO:0003723^molecular_function^RNA binding`GO:0022008^biological_process^neurogenesis`GO:0042274^biological_process^ribosomal small subunit biogenesis`GO:0042254^biological_process^ribosome biogenesis
lom300tf_i16579	18.3278	2.63927	0.805537	3.27642	0.00597109	xin actin-binding repeat containing	GO:0030054^cellular_component^cell junction`GO:0003779^molecular_function^actin binding`GO:0030036^biological_process^actin cytoskeleton organization`GO:0007507^biological_process^heart development
lom300tf_i16583	397.224	1.35029	0.197454	6.83851	4.88799e-10	sulfate transporter	GO:0005737^cellular_component^cytoplasm`GO:0016021^cellular_component^integral component of membrane`GO:0005887^cellular_component^integral component of plasma membrane`GO:0005886^cellular_component^plasma membrane`GO:0015301^molecular_function^anion:anion antiporter activity`GO:0015106^molecular_function^bicarbonate transmembrane transporter activity`GO:0005254^molecular_function^chloride channe…
lom300tf_i16595	38.7489	3.84904	0.61735	6.23478	1.9249e-08	CD22 molecule	GO:0016021^cellular_component^integral component of membrane
lom300tf_i16605	316.34	-0.765875	0.167609	-4.5694	6.45139e-05	phospholipase carboxylesterase	GO:0005737^cellular_component^cytoplasm`GO:0052689^molecular_function^carboxylic ester hydrolase activity`GO:0008474^molecular_function^palmitoyl-(protein) hydrolase activity`GO:0002084^biological_process^protein depalmitoylation
lom300tf_i16607	155.899	0.86983	0.336154	2.5876	0.0353848	RING finger	0
lom300tf_i16617	152.999	-0.727455	0.173654	-4.1891	0.000284118	Chromosome 9 open reading frame 64	GO:0006400^biological_process^tRNA modification
lom300tf_i16625	121.766	0.749299	0.27643	2.71063	0.0267722	prolyl 4-hydroxylase	GO:0016021^cellular_component^integral component of membrane`GO:0005506^molecular_function^iron ion binding`GO:0031418^molecular_function^L-ascorbic acid binding`GO:0016705^molecular_function^oxidoreductase activity, acting on paired donors, with incorporation or reduction of molecular oxygen
lom300tf_i16643	33.8647	-1.78797	0.463364	-3.85867	0.000945986	Coiled-coil domain containing 125	GO:2000145^biological_process^regulation of cell motility
lom300tf_i16656	246.338	3.94515	0.309145	12.7615	2.3174e-34	Protein tyrosine phosphatase-like	GO:0005789^cellular_component^endoplasmic reticulum membrane`GO:0016021^cellular_component^integral component of membrane`GO:0102343^molecular_function^3-hydroxy-arachidoyl-CoA dehydratase activity`GO:0102344^molecular_function^3-hydroxy-behenoyl-CoA dehydratase activity`GO:0102345^molecular_function^3-hydroxy-lignoceroyl-CoA dehydratase activity`GO:0102158^molecular_function^very-long-chain 3-hy…
lom300tf_i16660	24.0905	5.78477	1.13106	5.11447	6.17486e-06	PotAssium voltage-gated channel	GO:0016021^cellular_component^integral component of membrane`GO:0008076^cellular_component^voltage-gated potassium channel complex`GO:0005249^molecular_function^voltage-gated potassium channel activity`GO:0071805^biological_process^potassium ion transmembrane transport`GO:0051260^biological_process^protein homooligomerization
lom300tf_i16663	325.828	-0.51151	0.150752	-3.39306	0.00422329	Optineurin	GO:0031410^cellular_component^cytoplasmic vesicle`GO:0005794^cellular_component^Golgi apparatus`GO:0070530^molecular_function^K63-linked polyubiquitin modification-dependent protein binding`GO:0006914^biological_process^autophagy`GO:0016192^biological_process^vesicle-mediated transport
lom300tf_i16689	306.882	-0.964217	0.26752	-3.60428	0.00218748	TAF3 RNA polymerase II, TATA box binding protein (TBP)-associated factor	GO:0008134^molecular_function^transcription factor binding`GO:0044212^molecular_function^transcription regulatory region DNA binding`GO:0030097^biological_process^hemopoiesis`GO:0048634^biological_process^regulation of muscle organ development
lom300tf_i16726	52.311	-1.56839	0.48025	-3.26578	0.00615538	Solute carrier family 27 (Fatty acid transporter), member	GO:0003824^molecular_function^catalytic activity`GO:0008152^biological_process^metabolic process
lom300tf_i16735	318.237	-0.450303	0.15605	-2.88563	0.0174011	helicase	GO:0005634^cellular_component^nucleus`GO:0005524^molecular_function^ATP binding`GO:0004003^molecular_function^ATP-dependent DNA helicase activity`GO:0003677^molecular_function^DNA binding`GO:0006139^biological_process^nucleobase-containing compound metabolic process
lom300tf_i16759	581.023	-0.40515	0.148867	-2.72156	0.0261203	ZW10, kinetochore associated, homolog (Drosophila)	GO:0000775^cellular_component^chromosome, centromeric region`GO:0005634^cellular_component^nucleus`GO:0000278^biological_process^mitotic cell cycle
lom300tf_i16760	57.3627	-1.723	0.499361	-3.45041	0.00354484	argininosuccinate lyase	GO:0005737^cellular_component^cytoplasm`GO:0004056^molecular_function^argininosuccinate lyase activity`GO:0042450^biological_process^arginine biosynthetic process via ornithine
lom300tf_i16763	1005.16	-0.422719	0.156539	-2.70041	0.0274563	ADP-ribosylation factor-like 14 effector protein	GO:0003677^molecular_function^DNA binding
lom300tf_i16768	156.099	0.891342	0.255516	3.4884	0.0031563	N-acetylglucosamine-1-phosphodiester alpha-N-acetylglucosaminidase	GO:0005887^cellular_component^integral component of plasma membrane
lom300tf_i16785	28.091	6.57616	1.15357	5.70068	3.53186e-07	B-box and SPRY domain containing	0
lom300tf_i16788	64.2749	0.872927	0.313412	2.78524	0.0223747	HAD-superfamily hydrolase subfamily IA variant 3	GO:0005737^cellular_component^cytoplasm`GO:0016791^molecular_function^phosphatase activity
lom300tf_i16790	139.765	1.3956	0.317684	4.39306	0.000131688	NACHT domain	GO:0005524^molecular_function^ATP binding
lom300tf_i16798	59.6415	1.23427	0.359828	3.43018	0.00376057	Casein Kinase	GO:0005737^cellular_component^cytoplasm`GO:0005634^cellular_component^nucleus`GO:0005524^molecular_function^ATP binding`GO:0004674^molecular_function^protein serine/threonine kinase activity`GO:0006897^biological_process^endocytosis`GO:0018105^biological_process^peptidyl-serine phosphorylation`GO:0008360^biological_process^regulation of cell shape`GO:0016055^biological_process^Wnt signaling pathw…
lom300tf_i16807	193.975	0.541788	0.217294	2.49335	0.0436113	autophagy related 14	GO:0010508^biological_process^positive regulation of autophagy
lom300tf_i16812	1152.47	-0.372868	0.152186	-2.45008	0.0477351	hematological and neurological expressed 1	0
lom300tf_i16816	92.2897	1.53788	0.444516	3.45967	0.00344797	excision repair cross-complementing rodent repair deficiency complementation group	GO:0005524^molecular_function^ATP binding
lom300tf_i16834	96.3467	1.3396	0.344141	3.8926	0.000840762	phosphatidylinositol kinase activity	GO:0005634^cellular_component^nucleus`GO:0005524^molecular_function^ATP binding`GO:0003677^molecular_function^DNA binding`GO:0004677^molecular_function^DNA-dependent protein kinase activity`GO:0016301^molecular_function^kinase activity`GO:0006281^biological_process^DNA repair`GO:0006303^biological_process^double-strand break repair via nonhomologous end joining
lom300tf_i16848	14.3755	-2.14735	0.729667	-2.94292	0.0150358	chromosome 12 open reading frame 60	0
lom300tf_i16850	441.546	-0.499241	0.198248	-2.51826	0.0413428	cdp-diacylglycerol-glycerol-3-phosphate 3-phosphatidyltransferase	GO:0005794^cellular_component^Golgi apparatus`GO:0016021^cellular_component^integral component of membrane`GO:0003881^molecular_function^CDP-diacylglycerol-inositol 3-phosphatidyltransferase activity`GO:0007420^biological_process^brain development`GO:0060219^biological_process^camera-type eye photoreceptor cell differentiation`GO:0044255^biological_process^cellular lipid metabolic process`GO:0071…
lom300tf_i16874	256.618	-0.642866	0.253845	-2.53251	0.0400166	Essential for recycling GMP and indirectly, cGMP (By similarity)	GO:0070830^biological_process^bicellular tight junction assembly`GO:0090162^biological_process^establishment of epithelial cell polarity
lom300tf_i16882	372.824	-0.433752	0.15248	-2.84465	0.019301	3-isopropylmalate dehydrogenase activity	GO:0005739^cellular_component^mitochondrion`GO:0004449^molecular_function^isocitrate dehydrogenase (NAD+) activity`GO:0000287^molecular_function^magnesium ion binding`GO:0051287^molecular_function^NAD binding`GO:0006099^biological_process^tricarboxylic acid cycle
lom300tf_i16883	295.689	0.565549	0.14692	3.84938	0.000975068	Bardet-Biedl syndrome 2	GO:0034464^cellular_component^BBSome`GO:0060170^cellular_component^ciliary membrane`GO:0005737^cellular_component^cytoplasm`GO:0005815^cellular_component^microtubule organizing center`GO:1905515^biological_process^non-motile cilium assembly
lom300tf_i16884	229.382	0.582553	0.182742	3.18785	0.00769426	non-SMC condensin II complex, subunit G2	0
lom300tf_i16897	9.22302	4.03118	1.07597	3.74655	0.00137931	butyrophilin, subfamily	GO:0016021^cellular_component^integral component of membrane
lom300tf_i16910	153.391	-2.33262	0.292026	-7.98769	1.65645e-13	regulator of chromosome condensation	GO:0060271^biological_process^cilium assembly`GO:0060287^biological_process^epithelial cilium movement involved in determination of left/right asymmetry`GO:0007018^biological_process^microtubule-based movement`GO:0060041^biological_process^retina development in camera-type eye`GO:0010842^biological_process^retina layer formation`GO:0046548^biological_process^retinal rod cell development
lom300tf_i16919	163.539	-1.16426	0.245161	-4.74894	3.03132e-05	RB1-inducible coiled-coil 1	GO:1990316^cellular_component^Atg1/ULK1 kinase complex`GO:0034045^cellular_component^phagophore assembly site membrane`GO:0032947^molecular_function^protein complex scaffold activity`GO:0019901^molecular_function^protein kinase binding`GO:0000045^biological_process^autophagosome assembly`GO:0000422^biological_process^autophagy of mitochondrion`GO:0030242^biological_process^autophagy of peroxisome…
lom300tf_i16927	550.092	-0.582811	0.131503	-4.43191	0.000113228	XK, Kell blood group complex subunit-related	GO:0016021^cellular_component^integral component of membrane
lom300tf_i16934	346.945	-0.770414	0.2628	-2.93157	0.0154881	Keratinocyte associated protein 3	GO:0016021^cellular_component^integral component of membrane
lom300tf_i16945	389.512	-0.833847	0.165228	-5.04664	8.28388e-06	zinc ion binding	GO:0000836^cellular_component^Hrd1p ubiquitin ligase complex`GO:0016021^cellular_component^integral component of membrane`GO:0061630^molecular_function^ubiquitin protein ligase activity`GO:0030433^biological_process^ubiquitin-dependent ERAD pathway
lom300tf_i16947	521.362	0.35158	0.138257	2.54295	0.0391382	ATP-binding protein	GO:0005737^cellular_component^cytoplasm`GO:0051539^molecular_function^4 iron, 4 sulfur cluster binding`GO:0005524^molecular_function^ATP binding`GO:0046872^molecular_function^metal ion binding`GO:0016226^biological_process^iron-sulfur cluster assembly
lom300tf_i16951	259.657	-1.23897	0.234102	-5.29241	2.64555e-06	copper homeostasis protein cutc	GO:0005507^molecular_function^copper ion binding`GO:0055070^biological_process^copper ion homeostasis
lom300tf_i17028	425.385	0.716112	0.253805	2.82151	0.02046	emopamil binding protein (sterol isomerase)	GO:0016021^cellular_component^integral component of membrane`GO:0047750^molecular_function^cholestenol delta-isomerase activity`GO:0016125^biological_process^sterol metabolic process
lom300tf_i17044	980.998	-0.385907	0.145722	-2.64824	0.0309315	Calcium Proton	GO:0012505^cellular_component^endomembrane system`GO:0016021^cellular_component^integral component of membrane`GO:0006816^biological_process^calcium ion transport`GO:0014032^biological_process^neural crest cell development`GO:0055085^biological_process^transmembrane transport
lom300tf_i17058	788.593	-0.414157	0.1228	-3.37262	0.00448771	RNA polymerase I subunit	GO:0003899^molecular_function^DNA-directed 5'-3' RNA polymerase activity`GO:0006351^biological_process^transcription, DNA-templated
lom300tf_i17072	60.6577	2.83094	0.559147	5.06296	7.74592e-06	enkurin domain containing 1	0
lom300tf_i17090	246.518	-0.955731	0.310419	-3.07884	0.010403	serine threonine kinase 10	GO:0005524^molecular_function^ATP binding`GO:0004674^molecular_function^protein serine/threonine kinase activity
lom300tf_i17091	18.4824	2.84518	0.745218	3.81791	0.00108488	ubiquitin protein ligase`COG5184	GO:0004842^molecular_function^ubiquitin-protein transferase activity
lom300tf_i17131	21.4043	-1.85673	0.647501	-2.86754	0.0182159	Essential for recycling GMP and indirectly, cGMP (By similarity)	0
lom300tf_i17132	256.611	-2.06244	0.262537	-7.85581	4.44304e-13	Phosphatidylinositol glycan anchor biosynthesis, class X	GO:0005789^cellular_component^endoplasmic reticulum membrane`GO:0016021^cellular_component^integral component of membrane`GO:0006506^biological_process^GPI anchor biosynthetic process
lom300tf_i17136	17.3971	2.09639	0.633685	3.30826	0.00545597	Class II aldolase adducin	GO:0005856^cellular_component^cytoskeleton
lom300tf_i17138	655.142	-0.49925	0.125044	-3.9926	0.000592271	RAB35, member RAS oncogene family	GO:0010008^cellular_component^endosome membrane`GO:0005886^cellular_component^plasma membrane`GO:0005525^molecular_function^GTP binding`GO:0003924^molecular_function^GTPase activity`GO:0032456^biological_process^endocytic recycling
lom300tf_i17143	383.832	-0.708312	0.197789	-3.58115	0.0023571	Histone-lysine N-methyltransferase	GO:0005694^cellular_component^chromosome`GO:0005634^cellular_component^nucleus`GO:0018024^molecular_function^histone-lysine N-methyltransferase activity`GO:0008270^molecular_function^zinc ion binding
lom300tf_i17145	280.008	0.565983	0.231951	2.44009	0.0487917	aminotransferase	GO:0003824^molecular_function^catalytic activity`GO:0030170^molecular_function^pyridoxal phosphate binding`GO:0009058^biological_process^biosynthetic process
lom300tf_i17188	294.98	-0.460435	0.17117	-2.68993	0.0280815	RD RNA binding protein	GO:0032021^cellular_component^NELF complex`GO:0003723^molecular_function^RNA binding`GO:1901534^biological_process^positive regulation of hematopoietic progenitor cell differentiation`GO:1902038^biological_process^positive regulation of hematopoietic stem cell differentiation`GO:0006355^biological_process^regulation of transcription, DNA-templated
lom300tf_i17194	52.4452	-1.14854	0.273307	-4.20237	0.000270515	acetyltransferase	GO:0004145^molecular_function^diamine N-acetyltransferase activity`GO:0019809^molecular_function^spermidine binding`GO:0032918^biological_process^spermidine acetylation`GO:0046208^biological_process^spermine catabolic process
lom300tf_i17211	8.53777	3.20178	1.28824	2.4854	0.0442463	Transporter	GO:0016021^cellular_component^integral component of membrane`GO:0005328^molecular_function^neurotransmitter:sodium symporter activity
lom300tf_i17214	349.123	-1.06738	0.223086	-4.78458	2.6143e-05	Phosphorolytic exoribonuclease that removes nucleotide residues following the -CCA terminus of tRNA and adds nucleotides to the ends of RNA molecules by using nucleoside diphosphates as substrates (By similarity)	0
lom300tf_i17217	458.191	-1.00152	0.15313	-6.54029	3.16728e-09	peptidase	GO:0003824^molecular_function^catalytic activity`GO:0046872^molecular_function^metal ion binding`GO:0006508^biological_process^proteolysis
lom300tf_i17226	83.814	1.54552	0.424688	3.6392	0.00195642	family with sequence similarity 221, member A	0
lom300tf_i17236	296.491	-1.06811	0.257856	-4.14227	0.000341232	protein oligomerization	GO:0005739^cellular_component^mitochondrion`GO:0001671^molecular_function^ATPase activator activity`GO:0051087^molecular_function^chaperone binding`GO:0097428^biological_process^protein maturation by iron-sulfur cluster transfer`GO:0051259^biological_process^protein oligomerization
lom300tf_i17265	336.474	-0.832587	0.208744	-3.98856	0.000600794	Chromosome 12 open reading frame 23	0
lom300tf_i17285	196.658	1.016	0.216074	4.7021	3.71807e-05	chromosome 1 open reading frame 27	GO:0016021^cellular_component^integral component of membrane
lom300tf_i17294	169.619	0.763352	0.304137	2.50989	0.0420623	TLC domain containing	GO:0016021^cellular_component^integral component of membrane
lom300tf_i17309	14.1313	4.1624	1.11111	3.74615	0.0013809	chemokine (C-C motif) ligand 19	GO:0005615^cellular_component^extracellular space`GO:0008009^molecular_function^chemokine activity`GO:0009953^biological_process^dorsal/ventral pattern formation`GO:0006955^biological_process^immune response
lom300tf_i17331	227.174	2.74439	0.235419	11.6574	1.29361e-28	Glycosyl Transferase	GO:0016757^molecular_function^transferase activity, transferring glycosyl groups
lom300tf_i17345	465.855	0.507258	0.164793	3.07816	0.0104209	aminopeptidase	GO:0005576^cellular_component^extracellular region`GO:0005615^cellular_component^extracellular space`GO:0005886^cellular_component^plasma membrane`GO:0030141^cellular_component^secretory granule`GO:0070006^molecular_function^metalloaminopeptidase activity`GO:0042277^molecular_function^peptide binding`GO:0008270^molecular_function^zinc ion binding`GO:0045776^biological_process^negative regulation …
lom300tf_i17352	215.937	0.69351	0.279371	2.4824	0.0445506	nOP2 Sun	GO:0008168^molecular_function^methyltransferase activity`GO:0003723^molecular_function^RNA binding
lom300tf_i17354	596.252	0.568511	0.14527	3.91347	0.000782024	F-box protein 15	0
lom300tf_i17377	152.419	-1.00327	0.307117	-3.26673	0.0061388	repeat-containing protein	GO:0071558^molecular_function^histone demethylase activity (H3-K27 specific)`GO:0046872^molecular_function^metal ion binding`GO:0007420^biological_process^brain development`GO:0060026^biological_process^convergent extension`GO:0048703^biological_process^embryonic viscerocranium morphogenesis`GO:0060324^biological_process^face development`GO:0008354^biological_process^germ cell migration`GO:001046…
lom300tf_i17379	10.1967	3.07529	0.797585	3.85575	0.000954602	SH3 domain containing 19	0
lom300tf_i17382	928.007	-0.38866	0.127716	-3.04316	0.0114697	Survival motor neuron	GO:0005737^cellular_component^cytoplasm`GO:0005634^cellular_component^nucleus`GO:0003723^molecular_function^RNA binding`GO:0006397^biological_process^mRNA processing
lom300tf_i17389	102.53	-1.08755	0.397778	-2.73407	0.0253554	SET binding factor	GO:0019208^molecular_function^phosphatase regulator activity`GO:0043087^biological_process^regulation of GTPase activity
lom300tf_i17401	174.998	0.638076	0.213561	2.98779	0.0132872	ddb1 and cul4 associated factor 5	0
lom300tf_i17408	95.6997	0.674571	0.274049	2.46149	0.04666	Zinc finger protein	GO:0003677^molecular_function^DNA binding
lom300tf_i17412	244.127	0.529734	0.210251	2.51954	0.041218	mitochondrial import inner membrane translocase, subunit	GO:0016021^cellular_component^integral component of membrane`GO:0042721^cellular_component^mitochondrial inner membrane protein insertion complex`GO:0030943^molecular_function^mitochondrion targeting sequence binding`GO:0015266^molecular_function^protein channel activity`GO:0045039^biological_process^protein import into mitochondrial inner membrane
lom300tf_i17416	186.184	-1.1027	0.377776	-2.91893	0.0159642	Homocysteine s-methyltransferase	GO:0046872^molecular_function^metal ion binding`GO:0008168^molecular_function^methyltransferase activity
lom300tf_i17418	384.21	-1.06089	0.226046	-4.69325	3.85664e-05	Striatin, calmodulin binding protein	0
lom300tf_i17419	47.2892	-1.21103	0.443298	-2.73186	0.0254958	Histone-lysine N-methyltransferase	GO:0005634^cellular_component^nucleus`GO:0018024^molecular_function^histone-lysine N-methyltransferase activity`GO:0046872^molecular_function^metal ion binding
lom300tf_i17459	528.139	-0.54432	0.191015	-2.84961	0.0190604	Golgi reassembly stacking protein	0
lom300tf_i17460	117.575	1.51389	0.434362	3.48533	0.00317903	solute carrier family 17	GO:0005887^cellular_component^integral component of plasma membrane`GO:0022857^molecular_function^transmembrane transporter activity`GO:0006820^biological_process^anion transport`GO:0055085^biological_process^transmembrane transport
lom300tf_i17475	66.727	-1.63243	0.53408	-3.05652	0.0110619	bromodomain	GO:0002244^biological_process^hematopoietic progenitor cell differentiation
lom300tf_i17487	589.714	-0.576874	0.20585	-2.8024	0.0214632	Calcium-binding protein	GO:0005509^molecular_function^calcium ion binding
lom300tf_i17507	545.496	-0.509518	0.19453	-2.61923	0.0329525	Vacuolar protein sorting-associated protein	GO:0000813^cellular_component^ESCRT I complex`GO:0032403^molecular_function^protein complex binding`GO:0043328^biological_process^protein transport to vacuole involved in ubiquitin-dependent protein catabolic process via the multivesicular body sorting pathway
lom300tf_i17508	505.63	-0.487118	0.190705	-2.5543	0.0381432	Tousled-like kinase	GO:0005524^molecular_function^ATP binding`GO:0004672^molecular_function^protein kinase activity
lom300tf_i17509	24.3664	2.04521	0.550308	3.71649	0.00152827	ubiquitin carboxyl-terminal hydrolase	GO:0036459^molecular_function^thiol-dependent ubiquitinyl hydrolase activity`GO:0021551^biological_process^central nervous system morphogenesis`GO:0016579^biological_process^protein deubiquitination`GO:0006511^biological_process^ubiquitin-dependent protein catabolic process
lom300tf_i17512	163.742	-0.627714	0.243092	-2.58221	0.0358509	Ankyrin Repeat	0
lom300tf_i17523	419.129	-0.528338	0.181171	-2.91624	0.0160599	ATP synthase, H transporting, mitochondrial Fo complex, subunit s (factor B)	0
lom300tf_i17534	173.261	1.40383	0.299263	4.69096	3.88726e-05	repeat-containing protein	0
lom300tf_i17558	221.477	-0.813389	0.308233	-2.63888	0.0315819	glycerophosphoryl diester phosphodiesterase	GO:0016021^cellular_component^integral component of membrane`GO:0008889^molecular_function^glycerophosphodiester phosphodiesterase activity`GO:0006629^biological_process^lipid metabolic process
lom300tf_i17561	189.188	0.95601	0.245499	3.89415	0.000836224	RAB23, member RAS oncogene family	GO:0005525^molecular_function^GTP binding`GO:0003924^molecular_function^GTPase activity`GO:0061371^biological_process^determination of heart left/right asymmetry`GO:0003140^biological_process^determination of left/right asymmetry in lateral mesoderm`GO:0071910^biological_process^determination of liver left/right asymmetry`GO:0035469^biological_process^determination of pancreatic left/right asymme…
lom300tf_i17565	12.6629	3.37614	0.807625	4.18033	0.000294265	Sushi domain containing 3	GO:0016021^cellular_component^integral component of membrane
lom300tf_i17567	10.9341	6.61607	1.53992	4.29638	0.000190487	family with sequence similarity 83, member E	0
lom300tf_i17568	28.0516	4.05518	0.580428	6.98654	1.88119e-10	Ladinin 1	0
lom300tf_i17585	216.328	3.03783	0.350462	8.66807	7.72575e-16	Involved in regulation of DNA replication (By similarity)	GO:0005524^molecular_function^ATP binding`GO:0051301^biological_process^cell division`GO:0006270^biological_process^DNA replication initiation
lom300tf_i17632	151.533	1.32098	0.190424	6.93705	2.59284e-10	Cyclin Y	GO:0019901^molecular_function^protein kinase binding`GO:0000079^biological_process^regulation of cyclin-dependent protein serine/threonine kinase activity`GO:0001878^biological_process^response to yeast
lom300tf_i17691	219.339	-1.46491	0.284558	-5.14801	5.29158e-06	Histone-lysine N-methyltransferase	GO:0046872^molecular_function^metal ion binding`GO:0051216^biological_process^cartilage development`GO:0048706^biological_process^embryonic skeletal system development`GO:0010452^biological_process^histone H3-K36 methylation
lom300tf_i18095	170.358	1.83466	0.463798	3.95574	0.000675398	Ankyrin Repeat	0
lom300tf_i18100	55.8094	1.96521	0.424345	4.63115	5.02723e-05	Guanine nucleotide binding protein (G protein) alpha	GO:0031683^molecular_function^G-protein beta/gamma-subunit complex binding`GO:0005525^molecular_function^GTP binding`GO:0003924^molecular_function^GTPase activity`GO:0004871^molecular_function^signal transducer activity`GO:0007186^biological_process^G-protein coupled receptor signaling pathway
lom300tf_i18115	299.442	-1.35175	0.226829	-5.95934	8.79564e-08	Component of the BLOC-1 complex, a complex that is required for normal biogenesis of lysosome-related organelles (LRO), such as platelet dense granules and melanosomes. In concert with the AP-3 complex, the BLOC-1 complex is required to target membrane protein cargos into vesicles assembled at cell bodies for delivery into neurites and nerve terminals. The BLOC-1 complex, in association with SNAR…	GO:0031083^cellular_component^BLOC-1 complex`GO:0030133^cellular_component^transport vesicle`GO:0016197^biological_process^endosomal transport
lom300tf_i18170	106.663	-0.691293	0.283099	-2.44188	0.048579	Selenocysteine-specific translation elongation factor	GO:0005525^molecular_function^GTP binding`GO:0003924^molecular_function^GTPase activity`GO:0003746^molecular_function^translation elongation factor activity
lom300tf_i18171	392.173	-1.49594	0.190403	-7.85672	4.43951e-13	RAB interacting factor	GO:0005622^cellular_component^intracellular`GO:0005085^molecular_function^guanyl-nucleotide exchange factor activity`GO:0007264^biological_process^small GTPase mediated signal transduction
lom300tf_i18174	283.245	0.697263	0.230672	3.02274	0.0121145	NIMA-related kinase	GO:0005524^molecular_function^ATP binding`GO:0004672^molecular_function^protein kinase activity`GO:0046548^biological_process^retinal rod cell development
lom300tf_i18186	186.544	1.51289	0.448986	3.36956	0.0045236	helicase	GO:0005737^cellular_component^cytoplasm`GO:0005681^cellular_component^spliceosomal complex`GO:0005524^molecular_function^ATP binding`GO:0004004^molecular_function^ATP-dependent RNA helicase activity`GO:0004386^molecular_function^helicase activity`GO:0003676^molecular_function^nucleic acid binding`GO:0003723^molecular_function^RNA binding`GO:0000398^biological_process^mRNA splicing, via spliceosome
lom300tf_i18189	100.887	-4.54329	0.508385	-8.9367	8.32186e-17	ADP-ribosylhydrolase like 1	GO:0005622^cellular_component^intracellular`GO:0003875^molecular_function^ADP-ribosylarginine hydrolase activity`GO:0000287^molecular_function^magnesium ion binding`GO:0006464^biological_process^cellular protein modification process`GO:0051725^biological_process^protein de-ADP-ribosylation
lom300tf_i18208	109.773	1.791	0.313143	5.71943	3.19637e-07	chromosome 14 open reading frame 164	GO:0000795^cellular_component^synaptonemal complex`GO:0019789^molecular_function^SUMO transferase activity`GO:0016925^biological_process^protein sumoylation`GO:0007129^biological_process^synapsis
lom300tf_i18289	175.201	0.933141	0.222255	4.19852	0.000274821	Apolipoprotein	GO:0061617^cellular_component^MICOS complex`GO:0042407^biological_process^cristae formation
lom300tf_i18293	56.4901	3.32092	0.638772	5.19892	4.12532e-06	Serine Threonine protein kinase	GO:0031234^cellular_component^extrinsic component of cytoplasmic side of plasma membrane`GO:0016021^cellular_component^integral component of membrane`GO:0005524^molecular_function^ATP binding`GO:0004715^molecular_function^non-membrane spanning protein tyrosine kinase activity`GO:0005102^molecular_function^receptor binding`GO:0030154^biological_process^cell differentiation`GO:0045087^biological_pr…
lom300tf_i18358	50.6648	-0.883107	0.33993	-2.59791	0.0346251	Pleckstrin homology domain containing, family F (With FYVE domain) member	GO:0016021^cellular_component^integral component of membrane`GO:0046872^molecular_function^metal ion binding`GO:0006810^biological_process^transport
lom300tf_i18375	82.7428	4.78433	0.545105	8.7769	3.11271e-16	Serine Threonine protein kinase	GO:0005887^cellular_component^integral component of plasma membrane`GO:0005524^molecular_function^ATP binding`GO:0005021^molecular_function^vascular endothelial growth factor-activated receptor activity`GO:0048010^biological_process^vascular endothelial growth factor receptor signaling pathway
lom300tf_i18402	114.471	3.20112	0.397855	8.04596	1.09192e-13	OCIA domain containing 1	0
lom300tf_i18476	182.959	-0.841384	0.233758	-3.59937	0.00222115	family with sequence similarity 83, member D	0
lom300tf_i18500	625.786	-0.474782	0.114864	-4.13344	0.000352781	ATPase, Ca transporting, plasma membrane	GO:0016021^cellular_component^integral component of membrane`GO:0005524^molecular_function^ATP binding`GO:0005388^molecular_function^calcium-transporting ATPase activity`GO:0030282^biological_process^bone mineralization`GO:0060349^biological_process^bone morphogenesis`GO:0060119^biological_process^inner ear receptor cell development`GO:0048840^biological_process^otolith development`GO:0048919^bio…
lom300tf_i18512	153.454	1.73753	0.477261	3.64062	0.00194888	Tripartite motif-containing protein	GO:0005622^cellular_component^intracellular`GO:0008270^molecular_function^zinc ion binding
lom300tf_i18517	223.039	0.799421	0.150626	5.30732	2.46641e-06	ubiquitin carboxyl-terminal hydrolase	GO:0004197^molecular_function^cysteine-type endopeptidase activity`GO:0036459^molecular_function^thiol-dependent ubiquitinyl hydrolase activity`GO:0016579^biological_process^protein deubiquitination`GO:0006282^biological_process^regulation of DNA repair`GO:0006511^biological_process^ubiquitin-dependent protein catabolic process
lom300tf_i18524	176.093	0.895186	0.283229	3.16064	0.00827777	dapper, antagonist of beta-catenin, homolog 2 (Xenopus laevis)	0
lom300tf_i18530	101.739	-0.903671	0.296631	-3.04644	0.0113711	CTTNBP2 N-terminal like	0
lom300tf_i18549	99.2083	1.01373	0.376626	2.69161	0.0279745	mitogen-activated protein kinase kinase kinase	GO:0005622^cellular_component^intracellular`GO:0005524^molecular_function^ATP binding`GO:0004709^molecular_function^MAP kinase kinase kinase activity`GO:0000186^biological_process^activation of MAPKK activity
lom300tf_i18554	155.455	0.844619	0.317447	2.66066	0.0300607	leucine Rich Repeat	0
lom300tf_i18557	363.837	-0.636258	0.194127	-3.27753	0.0059514	Kinesin family member	GO:0005874^cellular_component^microtubule`GO:0005524^molecular_function^ATP binding`GO:0008017^molecular_function^microtubule binding`GO:0003777^molecular_function^microtubule motor activity`GO:0007018^biological_process^microtubule-based movement
lom300tf_i18568	559.108	-0.503014	0.163902	-3.069	0.0106975	The proteasome is a multicatalytic proteinase complex which is characterized by its ability to cleave peptides with Arg, Phe, Tyr, Leu, and Glu adjacent to the leaving group at neutral or slightly basic pH. The proteasome has an ATP-dependent proteolytic activity (By similarity)	GO:0005737^cellular_component^cytoplasm`GO:0005634^cellular_component^nucleus`GO:0019773^cellular_component^proteasome core complex, alpha-subunit complex`GO:0004298^molecular_function^threonine-type endopeptidase activity`GO:0006511^biological_process^ubiquitin-dependent protein catabolic process
lom300tf_i18569	24.5833	5.55276	1.14742	4.83935	2.06053e-05	Ankyrin Repeat	GO:0016021^cellular_component^integral component of membrane`GO:0005216^molecular_function^ion channel activity
lom300tf_i18571	83.7959	1.80075	0.305965	5.88548	1.32242e-07	synaptonemal complex central element protein 2	GO:0000801^cellular_component^central element`GO:0007130^biological_process^synaptonemal complex assembly
lom300tf_i18573	113.389	-1.12083	0.356707	-3.14216	0.00871715	Insulin-like growth factor 2 receptor	GO:0005737^cellular_component^cytoplasm`GO:0016021^cellular_component^integral component of membrane`GO:0005215^molecular_function^transporter activity
lom300tf_i18586	124.148	-0.601739	0.198818	-3.02658	0.0119849	family with sequence similarity 83, member	0
lom300tf_i18589	657.285	-0.644196	0.159571	-4.03705	0.000506861	Dehydrogenase	GO:0051287^molecular_function^NAD binding`GO:0004617^molecular_function^phosphoglycerate dehydrogenase activity`GO:0006564^biological_process^L-serine biosynthetic process
lom300tf_i18594	491.512	-0.337788	0.117548	-2.87363	0.0179603	Catalyzes the attachment of glutamate to tRNA(Glu) in a two-step reaction glutamate is first activated by ATP to form Glu-AMP and then transferred to the acceptor end of tRNA(Glu) (By similarity)	GO:0005737^cellular_component^cytoplasm`GO:0005524^molecular_function^ATP binding`GO:0004819^molecular_function^glutamine-tRNA ligase activity`GO:0006425^biological_process^glutaminyl-tRNA aminoacylation
lom300tf_i18607	110.593	1.04872	0.391743	2.67706	0.0289126	nuclease	0
lom300tf_i18608	240.72	1.59779	0.406426	3.93132	0.00073255	Trichoplein, keratin filament binding	0
lom300tf_i18618	254.748	0.95735	0.349998	2.7353	0.0252845	dna replication licensing factor	GO:0005524^molecular_function^ATP binding`GO:0003677^molecular_function^DNA binding`GO:0006270^biological_process^DNA replication initiation
lom300tf_i18648	75.038	1.47186	0.3314	4.44133	0.000108916	Mitogen-activated protein kinase	GO:0005737^cellular_component^cytoplasm`GO:0005634^cellular_component^nucleus`GO:0005524^molecular_function^ATP binding`GO:0004707^molecular_function^MAP kinase activity`GO:0010468^biological_process^regulation of gene expression
lom300tf_i18662	179.291	1.17853	0.196762	5.98961	7.47085e-08	COMM domain containing 7	0
lom300tf_i18670	221.913	-3.7447	0.278159	-13.4624	3.44746e-38	chromosome 3 open reading frame 14	0
lom300tf_i18682	102.36	1.15436	0.336176	3.43379	0.00372299	homeobox	GO:0005634^cellular_component^nucleus`GO:0043565^molecular_function^sequence-specific DNA binding`GO:0007420^biological_process^brain development`GO:0006355^biological_process^regulation of transcription, DNA-templated`GO:0060121^biological_process^vestibular receptor cell stereocilium organization
lom300tf_i18690	114.572	-1.10426	0.337273	-3.27408	0.00601077	Microtubule associated monoxygenase, calponin and LIM domain containing	GO:1904888^biological_process^cranial skeletal system development`GO:0097095^biological_process^frontonasal suture morphogenesis
lom300tf_i18715	155.917	-1.19663	0.349108	-3.42767	0.00379405	protein tyrosine phosphatase	GO:0005737^cellular_component^cytoplasm`GO:0005856^cellular_component^cytoskeleton`GO:0008092^molecular_function^cytoskeletal protein binding`GO:0004725^molecular_function^protein tyrosine phosphatase activity
lom300tf_i18717	224.888	0.59226	0.182008	3.25403	0.00633885	KIAA1211-like	0
lom300tf_i18718	65.8638	0.839872	0.323105	2.59938	0.0345371	Exocyst complex component	GO:0000145^cellular_component^exocyst`GO:0006904^biological_process^vesicle docking involved in exocytosis
lom300tf_i18745	460.082	-0.451019	0.148472	-3.03774	0.0116152	programmed cell death 4 (Neoplastic transformation inhibitor)	GO:0003171^biological_process^atrioventricular valve development
lom300tf_i18747	51.5762	0.766791	0.308602	2.48473	0.0442864	GRIP1 associated protein 1	0
lom300tf_i18803	219.138	-0.577987	0.222439	-2.5984	0.0345978	helicase	GO:0005737^cellular_component^cytoplasm`GO:0030529^cellular_component^intracellular ribonucleoprotein complex`GO:0005524^molecular_function^ATP binding`GO:0004004^molecular_function^ATP-dependent RNA helicase activity`GO:0003723^molecular_function^RNA binding`GO:0006396^biological_process^RNA processing
lom300tf_i18820	17.2789	2.65992	0.723626	3.67581	0.00173585	Src-like-adaptor	GO:0031234^cellular_component^extrinsic component of cytoplasmic side of plasma membrane`GO:0004715^molecular_function^non-membrane spanning protein tyrosine kinase activity`GO:0005102^molecular_function^receptor binding`GO:0005070^molecular_function^SH3/SH2 adaptor activity`GO:0030154^biological_process^cell differentiation`GO:0016477^biological_process^cell migration`GO:0045087^biological_proce…
lom300tf_i18825	715.205	-0.408507	0.158898	-2.57088	0.0367791	nuclear division	0
lom300tf_i18840	74.4001	-1.71966	0.461232	-3.72841	0.00146805	Heparan sulfate glucosamine 3-O-sulfotransferase	GO:0016021^cellular_component^integral component of membrane`GO:0008146^molecular_function^sulfotransferase activity
lom300tf_i18852	66.4167	-3.88838	0.643212	-6.04525	5.46378e-08	mitochondrial pyruvate carrier 2	GO:0031305^cellular_component^integral component of mitochondrial inner membrane`GO:0050833^molecular_function^pyruvate transmembrane transporter activity
lom300tf_i18861	10.7802	-1.90922	0.702379	-2.71821	0.0263183	Catalyzes the formation of S-adenosylmethionine from methionine and ATP	GO:0005829^cellular_component^cytosol`GO:0048269^cellular_component^methionine adenosyltransferase complex`GO:0005524^molecular_function^ATP binding`GO:0046872^molecular_function^metal ion binding`GO:0004478^molecular_function^methionine adenosyltransferase activity`GO:0006730^biological_process^one-carbon metabolic process`GO:0006556^biological_process^S-adenosylmethionine biosynthetic process
lom300tf_i18888	982.039	-0.32691	0.134328	-2.43368	0.0494558	Kinesin family member	GO:0005874^cellular_component^microtubule`GO:0005524^molecular_function^ATP binding`GO:0008017^molecular_function^microtubule binding`GO:0003777^molecular_function^microtubule motor activity`GO:0007018^biological_process^microtubule-based movement
lom300tf_i18893	363.642	0.639452	0.21839	2.92802	0.0156283	SPC24, NDC80 kinetochore complex component, homolog (S. cerevisiae)	0
lom300tf_i18909	314.698	-0.773541	0.176158	-4.39119	0.000132646	Centromere protein M	0
lom300tf_i18922	112.264	0.675429	0.271219	2.49034	0.0438447	bromo adjacent homology domain containing 1	GO:0000785^cellular_component^chromatin`GO:0005677^cellular_component^chromatin silencing complex`GO:0003682^molecular_function^chromatin binding`GO:0000976^molecular_function^transcription regulatory region sequence-specific DNA binding`GO:0006342^biological_process^chromatin silencing`GO:0031507^biological_process^heterochromatin assembly
lom300tf_i18931	67.6661	-1.31174	0.368732	-3.55743	0.0025408	UDP-GlcNAc beta-Gal beta-1,3-N-acetylglucosaminyltransferase	GO:0000139^cellular_component^Golgi membrane`GO:0016021^cellular_component^integral component of membrane`GO:0008378^molecular_function^galactosyltransferase activity`GO:0006486^biological_process^protein glycosylation
lom300tf_i18933	10.8802	2.91743	1.1896	2.45245	0.0475796	Immunoglobulin V-set domain	GO:0016021^cellular_component^integral component of membrane
lom300tf_i18965	616.52	-0.682032	0.133355	-5.11441	6.17486e-06	polyamine-modulated factor 1	0
lom300tf_i18978	962.068	-0.522212	0.154449	-3.38113	0.00437552	The proteasome is a multicatalytic proteinase complex which is characterized by its ability to cleave peptides with Arg, Phe, Tyr, Leu, and Glu adjacent to the leaving group at neutral or slightly basic pH. The proteasome has an ATP-dependent proteolytic activity (By similarity)	GO:0005737^cellular_component^cytoplasm`GO:0005634^cellular_component^nucleus`GO:0005839^cellular_component^proteasome core complex`GO:0004298^molecular_function^threonine-type endopeptidase activity`GO:0051603^biological_process^proteolysis involved in cellular protein catabolic process
lom300tf_i19002	98.0928	1.01055	0.326252	3.09745	0.0098848	inositol 1,4,5-trisphosphate receptor interacting protein	0
lom300tf_i19014	209.99	-0.591857	0.226774	-2.60989	0.0336971	O-acyl-ADP-ribose deacylase 1	0
lom300tf_i19024	52.8462	-1.56773	0.508585	-3.08254	0.0102895	Lim domain binding	GO:0005634^cellular_component^nucleus`GO:0003682^molecular_function^chromatin binding`GO:0030274^molecular_function^LIM domain binding`GO:0000989^molecular_function^transcription factor activity, transcription factor binding`GO:0030514^biological_process^negative regulation of BMP signaling pathway`GO:1900108^biological_process^negative regulation of nodal signaling pathway
lom300tf_i19032	153.007	-1.18134	0.335355	-3.52265	0.00283622	TBC1 domain family member	GO:0012505^cellular_component^endomembrane system`GO:0005622^cellular_component^intracellular`GO:0005096^molecular_function^GTPase activator activity`GO:0017137^molecular_function^Rab GTPase binding`GO:0090630^biological_process^activation of GTPase activity`GO:0006886^biological_process^intracellular protein transport`GO:0031338^biological_process^regulation of vesicle fusion
lom300tf_i19065	37.6092	-1.19827	0.485263	-2.46933	0.0459125	Dedicator of cytokinesis 6	GO:0005622^cellular_component^intracellular`GO:0005085^molecular_function^guanyl-nucleotide exchange factor activity`GO:0007264^biological_process^small GTPase mediated signal transduction
lom300tf_i19077	442.968	-0.449466	0.12567	-3.57655	0.00238894	Budding uninhibited by benzimidazoles 1 homolog	GO:0000778^cellular_component^condensed nuclear chromosome kinetochore`GO:0005524^molecular_function^ATP binding`GO:0004672^molecular_function^protein kinase activity`GO:0051754^biological_process^meiotic sister chromatid cohesion, centromeric`GO:0007094^biological_process^mitotic spindle assembly checkpoint
lom300tf_i19079	105.208	0.883114	0.244001	3.61931	0.00208393	Vacuolar Protein	GO:0006904^biological_process^vesicle docking involved in exocytosis
lom300tf_i19080	36.5497	1.75947	0.472106	3.72686	0.00147386	Integrin, alpha	GO:0008305^cellular_component^integrin complex`GO:0007155^biological_process^cell adhesion`GO:0007229^biological_process^integrin-mediated signaling pathway
lom300tf_i19126	165.249	-0.971843	0.299971	-3.23979	0.00661696	SYNtaxin	GO:0016020^cellular_component^membrane`GO:0016192^biological_process^vesicle-mediated transport
lom300tf_i19133	126.419	-0.882494	0.27095	-3.25704	0.00629654	Mesoderm development candidate 1	0
lom300tf_i19168	24.9693	2.36097	0.550729	4.28699	0.000198083	Dihydroxyacetone kinase	GO:0005524^molecular_function^ATP binding`GO:0004371^molecular_function^glycerone kinase activity`GO:0006071^biological_process^glycerol metabolic process
lom300tf_i19184	388.399	-0.352774	0.132558	-2.66128	0.0300124	Catalyzes the ATP-dependent amination of UTP to CTP with either L-glutamine or ammonia as the source of nitrogen (By similarity)	GO:0005524^molecular_function^ATP binding`GO:0003883^molecular_function^CTP synthase activity`GO:0044210^biological_process^'de novo' CTP biosynthetic process`GO:0006541^biological_process^glutamine metabolic process
lom300tf_i19200	199.572	1.2316	0.236187	5.21452	3.83144e-06	Ribosomal RNA adenine dimethylase domain containing 1	0
lom300tf_i19202	203.137	0.499531	0.202972	2.46108	0.0466955	Can catalyze the hydrolysis of ATP in the presence of single-stranded DNA, the ATP-dependent uptake of single-stranded DNA by duplex DNA, and the ATP-dependent hybridization of homologous single-stranded DNAs. It interacts with LexA causing its activation and leading to its autocatalytic cleavage (By similarity)	GO:0033063^cellular_component^Rad51B-Rad51C-Rad51D-XRCC2 complex`GO:0005657^cellular_component^replication fork`GO:0005524^molecular_function^ATP binding`GO:0008094^molecular_function^DNA-dependent ATPase activity`GO:0003690^molecular_function^double-stranded DNA binding`GO:0000400^molecular_function^four-way junction DNA binding`GO:0000150^molecular_function^recombinase activity`GO:0003697^molec…
lom300tf_i19207	372.988	-0.571961	0.172579	-3.31419	0.00536319	nuclear pore complex protein	GO:0031080^cellular_component^nuclear pore outer ring`GO:0005487^molecular_function^nucleocytoplasmic transporter activity`GO:0017056^molecular_function^structural constituent of nuclear pore`GO:0006406^biological_process^mRNA export from nucleus`GO:0051292^biological_process^nuclear pore complex assembly`GO:0000973^biological_process^posttranscriptional tethering of RNA polymerase II gene DNA at…
lom300tf_i19236	590.188	-0.386699	0.152962	-2.52808	0.0404424	Nadh dehydrogenase	GO:0005747^cellular_component^mitochondrial respiratory chain complex I`GO:0051537^molecular_function^2 iron, 2 sulfur cluster binding`GO:0046872^molecular_function^metal ion binding`GO:0008137^molecular_function^NADH dehydrogenase (ubiquinone) activity`GO:0006120^biological_process^mitochondrial electron transport, NADH to ubiquinone
lom300tf_i19285	148.203	-1.66599	0.295831	-5.63157	5.01014e-07	shisa homolog 4 (Xenopus laevis)	GO:0016021^cellular_component^integral component of membrane
lom300tf_i19286	272.491	1.20437	0.346677	3.47405	0.00329638	apolipoprotein B mRNA editing enzyme, catalytic polypeptide-like 2	GO:0016814^molecular_function^hydrolase activity, acting on carbon-nitrogen (but not peptide) bonds, in cyclic amidines`GO:0008270^molecular_function^zinc ion binding`GO:0043697^biological_process^cell dedifferentiation`GO:0001947^biological_process^heart looping`GO:0043388^biological_process^positive regulation of DNA binding`GO:0031099^biological_process^regeneration`GO:0070654^biological_proce…
lom300tf_i19310	251.16	-1.71574	0.289125	-5.93424	1.01299e-07	Paired box	GO:0005634^cellular_component^nucleus`GO:0003677^molecular_function^DNA binding`GO:0035050^biological_process^embryonic heart tube development`GO:0009880^biological_process^embryonic pattern specification`GO:0007492^biological_process^endoderm development`GO:0001706^biological_process^endoderm formation`GO:0003007^biological_process^heart morphogenesis
lom300tf_i19311	154.094	3.99939	1.15834	3.45269	0.00352416	Parvin, alpha	GO:0030018^cellular_component^Z disc`GO:0003779^molecular_function^actin binding`GO:0031532^biological_process^actin cytoskeleton reorganization`GO:0007160^biological_process^cell-matrix adhesion`GO:0008016^biological_process^regulation of heart contraction
lom300tf_i19312	404.724	-0.733597	0.156068	-4.7005	3.74109e-05	alkB, alkylation repair homolog 4 (E. coli)	GO:0070988^biological_process^demethylation
lom300tf_i19315	250.167	-0.576577	0.170831	-3.37514	0.00445618	Channel protein (Hemolysin III family	GO:0016021^cellular_component^integral component of membrane`GO:0036302^biological_process^atrioventricular canal development`GO:0019835^biological_process^cytolysis`GO:0003272^biological_process^endocardial cushion formation`GO:0003007^biological_process^heart morphogenesis`GO:0046578^biological_process^regulation of Ras protein signal transduction
lom300tf_i19331	445.787	-0.472855	0.124767	-3.7899	0.00119139	EH-domain containing	GO:0005509^molecular_function^calcium ion binding`GO:0005525^molecular_function^GTP binding`GO:0060271^biological_process^cilium assembly
lom300tf_i19335	443.45	-0.851325	0.1368	-6.22311	2.04273e-08	WD repeat domain 46	0
lom300tf_i19371	59.4165	2.26514	0.342514	6.61328	2.02985e-09	Transmembrane protein 194A	GO:0016021^cellular_component^integral component of membrane
lom300tf_i19372	114.743	1.08154	0.213504	5.06567	7.65339e-06	mitochondrial transcription termination	GO:0003690^molecular_function^double-stranded DNA binding`GO:0006355^biological_process^regulation of transcription, DNA-templated
lom300tf_i19382	99.9588	-0.834182	0.229492	-3.63491	0.00198434	Ankyrin Repeat	GO:0005622^cellular_component^intracellular`GO:0035556^biological_process^intracellular signal transduction`GO:0016567^biological_process^protein ubiquitination
lom300tf_i19396	61.3248	-1.0114	0.392223	-2.57862	0.0361405	ankyrin repeat domain	GO:0005634^cellular_component^nucleus`GO:0009653^biological_process^anatomical structure morphogenesis`GO:0007275^biological_process^multicellular organism development
lom300tf_i19409	6.19204	2.81265	0.960749	2.92756	0.0156414	serine threonine kinase 10	GO:0005737^cellular_component^cytoplasm`GO:0005524^molecular_function^ATP binding`GO:0004674^molecular_function^protein serine/threonine kinase activity`GO:0032147^biological_process^activation of protein kinase activity`GO:0042981^biological_process^regulation of apoptotic process`GO:0007346^biological_process^regulation of mitotic cell cycle`GO:0023014^biological_process^signal transduction by …
lom300tf_i19427	109.534	0.743412	0.239226	3.10757	0.00959643	Chromosome 8 open reading frame 82	0
lom300tf_i19446	60.1341	5.46903	1.17837	4.64117	4.81277e-05	Glutamate receptor, ionotropic, delta 2 (Grid2) interacting protein	GO:0005634^cellular_component^nucleus`GO:0006355^biological_process^regulation of transcription, DNA-templated
lom300tf_i19457	229.939	-0.777598	0.175923	-4.42011	0.00011859	phosphohexokinase	GO:0005737^cellular_component^cytoplasm`GO:0003872^molecular_function^6-phosphofructokinase activity`GO:0005524^molecular_function^ATP binding`GO:0046872^molecular_function^metal ion binding`GO:0006002^biological_process^fructose 6-phosphate metabolic process
lom300tf_i19462	384.38	0.730748	0.201795	3.62124	0.00207374	NADPH oxidase organizer 1	GO:0005737^cellular_component^cytoplasm`GO:0005622^cellular_component^intracellular`GO:0043020^cellular_component^NADPH oxidase complex`GO:0035091^molecular_function^phosphatidylinositol binding`GO:0016176^molecular_function^superoxide-generating NADPH oxidase activator activity`GO:0016175^molecular_function^superoxide-generating NADPH oxidase activity`GO:0055114^biological_process^oxidation-redu…
lom300tf_i19464	358.544	-0.535115	0.19535	-2.73926	0.0250292	Ring finger protein	GO:0046872^molecular_function^metal ion binding
lom300tf_i19486	56.6705	2.47323	0.388641	6.36379	9.11475e-09	vacuolar protein sorting 72 homolog (S. cerevisiae)	GO:0005634^cellular_component^nucleus`GO:0043486^biological_process^histone exchange`GO:0006355^biological_process^regulation of transcription, DNA-templated
lom300tf_i19487	47.8363	-2.67717	0.572042	-4.68002	4.07347e-05	integrin, alpha E (antigen CD103, human mucosal lymphocyte antigen 1	GO:0008305^cellular_component^integrin complex`GO:0007155^biological_process^cell adhesion`GO:0007229^biological_process^integrin-mediated signaling pathway
lom300tf_i19493	70.7189	3.50248	0.878618	3.98636	0.00060608	transporter activity	GO:0005544^molecular_function^calcium-dependent phospholipid binding`GO:0017137^molecular_function^Rab GTPase binding`GO:0006887^biological_process^exocytosis
lom300tf_i19496	93.6774	-1.05662	0.404229	-2.61393	0.0333738	N-acetylglucosamine-1-phosphate transferase, alpha and beta subunits	GO:0016021^cellular_component^integral component of membrane`GO:0005509^molecular_function^calcium ion binding`GO:0016772^molecular_function^transferase activity, transferring phosphorus-containing groups
lom300tf_i19500	209.446	-0.620528	0.208676	-2.97364	0.0138169	ubiquitin-conjugating enzyme	GO:0005737^cellular_component^cytoplasm`GO:0005524^molecular_function^ATP binding`GO:0061630^molecular_function^ubiquitin protein ligase activity`GO:0031625^molecular_function^ubiquitin protein ligase binding`GO:0043161^biological_process^proteasome-mediated ubiquitin-dependent protein catabolic process
lom300tf_i19542	225.926	1.41007	0.253233	5.5683	6.84871e-07	dioxygenase	GO:0005739^cellular_component^mitochondrion`GO:0010437^molecular_function^9,10 (9', 10')-carotenoid-cleaving dioxygenase activity`GO:0046872^molecular_function^metal ion binding`GO:1902176^biological_process^negative regulation of oxidative stress-induced intrinsic apoptotic signaling pathway
lom300tf_i19550	260.7	-0.526359	0.191498	-2.74865	0.024439	Homeodomain transcription factor	GO:0016021^cellular_component^integral component of membrane
lom300tf_i19584	118.463	-1.44447	0.375856	-3.84313	0.000995949	centrosome-templated microtubule nucleation	GO:0005813^cellular_component^centrosome`GO:0005509^molecular_function^calcium ion binding`GO:0034454^biological_process^microtubule anchoring at centrosome`GO:0030917^biological_process^midbrain-hindbrain boundary development`GO:0001841^biological_process^neural tube formation
lom300tf_i19603	71.042	2.86797	0.956503	2.99839	0.0129437	IG	GO:0016021^cellular_component^integral component of membrane
lom300tf_i19636	78.4565	-0.994538	0.401261	-2.47853	0.0449563	inositol 1,4,5-trisphosphate receptor type	GO:0005783^cellular_component^endoplasmic reticulum`GO:0016020^cellular_component^membrane`GO:0005220^molecular_function^inositol 1,4,5-trisphosphate-sensitive calcium-release channel activity
lom300tf_i19639	212.068	-1.00707	0.240271	-4.19139	0.000282263	tRNA methyltransferase 44 homolog (S. cerevisiae)	GO:0046872^molecular_function^metal ion binding`GO:0016300^molecular_function^tRNA (uracil) methyltransferase activity`GO:0030488^biological_process^tRNA methylation
lom300tf_i19647	349.034	-1.27858	0.227198	-5.62761	5.10982e-07	dihydropteridine reductase	GO:0003824^molecular_function^catalytic activity`GO:0050662^molecular_function^coenzyme binding
lom300tf_i19666	375.792	-0.649444	0.172376	-3.7676	0.0012836	Poly (ADP-ribose) polymerase	GO:0003950^molecular_function^NAD+ ADP-ribosyltransferase activity`GO:0006471^biological_process^protein ADP-ribosylation
lom300tf_i19673	48.6612	2.5815	0.455493	5.66748	4.19532e-07	SH2 domain containing 1B	0
lom300tf_i19679	90.8865	-1.13942	0.324297	-3.51353	0.00291741	protein tyrosine phosphatase	GO:0004725^molecular_function^protein tyrosine phosphatase activity
lom300tf_i19680	89.3668	1.82122	0.34378	5.29764	2.57426e-06	Intraflagellar transport 88 homolog (Chlamydomonas)	GO:0005930^cellular_component^axoneme`GO:0036064^cellular_component^ciliary basal body`GO:0005929^cellular_component^cilium`GO:0071482^biological_process^cellular response to light stimulus`GO:0060271^biological_process^cilium assembly`GO:0007368^biological_process^determination of left/right symmetry`GO:0003351^biological_process^epithelial cilium movement`GO:0000132^biological_process^establish…
lom300tf_i19696	296.598	-0.647261	0.238838	-2.71004	0.0267999	kiaa0947	0
lom300tf_i19698	267.491	0.803819	0.261391	3.07516	0.01052	Cancer susceptibility candidate 5	0
lom300tf_i19703	224.983	0.795576	0.173948	4.57364	6.34161e-05	BTB POZ domain containing	GO:0007420^biological_process^brain development
lom300tf_i19793	224.893	-0.375119	0.14629	-2.56422	0.0373205	vacuolar protein sorting	GO:0005768^cellular_component^endosome`GO:0030897^cellular_component^HOPS complex`GO:0005765^cellular_component^lysosomal membrane`GO:0003779^molecular_function^actin binding`GO:0016197^biological_process^endosomal transport`GO:0006886^biological_process^intracellular protein transport`GO:0035542^biological_process^regulation of SNARE complex assembly`GO:0032889^biological_process^regulation of v…
lom300tf_i19850	157.721	1.78216	0.284943	6.25444	1.71807e-08	trafficking protein particle complex	GO:0005801^cellular_component^cis-Golgi network`GO:0005802^cellular_component^trans-Golgi network`GO:0030008^cellular_component^TRAPP complex`GO:0006888^biological_process^ER to Golgi vesicle-mediated transport
lom300tf_i19869	502.283	-0.485641	0.186798	-2.59982	0.0345009	opa interacting protein 5	GO:0000785^cellular_component^chromatin`GO:0000775^cellular_component^chromosome, centromeric region`GO:0005634^cellular_component^nucleus`GO:0046872^molecular_function^metal ion binding`GO:0034080^biological_process^CENP-A containing nucleosome assembly`GO:0007059^biological_process^chromosome segregation
lom300tf_i19873	279.337	0.684972	0.214929	3.18697	0.00771294	LYR motif containing 7	0
lom300tf_i19900	200.381	-0.847019	0.174435	-4.85579	1.9196e-05	3-5 exoribonuclease that releases 5-nucleoside monophosphates and is involved in maturation of structured RNAs (By similarity)	GO:0000175^molecular_function^3'-5'-exoribonuclease activity`GO:0016075^biological_process^rRNA catabolic process
lom300tf_i19921	146.492	1.91861	0.352418	5.44415	1.2454e-06	MADF	GO:0005634^cellular_component^nucleus`GO:0003677^molecular_function^DNA binding`GO:0006355^biological_process^regulation of transcription, DNA-templated`GO:0006351^biological_process^transcription, DNA-templated
lom300tf_i19927	16.7533	-2.22716	0.764672	-2.91257	0.0162284	solute carrier family 29 (nucleoside transporters), member	GO:0005887^cellular_component^integral component of plasma membrane`GO:0005337^molecular_function^nucleoside transmembrane transporter activity
lom300tf_i19947	182.674	-0.702133	0.244245	-2.8747	0.0179083	Destroys radicals which are normally produced within the cells and which are toxic to biological systems (By similarity)	GO:0005737^cellular_component^cytoplasm`GO:0016532^molecular_function^superoxide dismutase copper chaperone activity`GO:0008270^molecular_function^zinc ion binding`GO:0030001^biological_process^metal ion transport`GO:0055114^biological_process^oxidation-reduction process`GO:0006801^biological_process^superoxide metabolic process
lom300tf_i19981	157.322	1.84809	0.408484	4.52427	7.78499e-05	piggyBac transposable element derived 4	0
lom300tf_i20064	122.64	-1.32557	0.4362	-3.03891	0.0115763	centrosome-templated microtubule nucleation	GO:0005813^cellular_component^centrosome`GO:0005509^molecular_function^calcium ion binding`GO:0034454^biological_process^microtubule anchoring at centrosome`GO:0030917^biological_process^midbrain-hindbrain boundary development`GO:0001841^biological_process^neural tube formation
lom300tf_i20087	302.027	0.518841	0.164207	3.15968	0.00829742	udp-glucose 4-epimerase	GO:0003978^molecular_function^UDP-glucose 4-epimerase activity`GO:0006012^biological_process^galactose metabolic process
lom300tf_i20129	167.77	0.590283	0.193819	3.04554	0.0113989	This protein is involved in the repair of mismatches in DNA. It is required for dam-dependent methyl-directed DNA mismatch repair. May act as a molecular matchmaker , a protein that promotes the formation of a stable complex between two or more DNA-binding proteins in an ATP-dependent manner without itself being part of a final effector complex (By similarity)	GO:0005712^cellular_component^chiasma`GO:0032389^cellular_component^MutLalpha complex`GO:0000795^cellular_component^synaptonemal complex`GO:0005524^molecular_function^ATP binding`GO:0016887^molecular_function^ATPase activity`GO:0030983^molecular_function^mismatched DNA binding`GO:0003697^molecular_function^single-stranded DNA binding`GO:0051026^biological_process^chiasma assembly`GO:0007059^biolo…
lom300tf_i20131	69.6391	-1.1382	0.408381	-2.7871	0.0222794	DNA (cytosine-5-)-methyltransferase	GO:0008168^molecular_function^methyltransferase activity`GO:0006306^biological_process^DNA methylation
lom300tf_i20132	105.941	0.779553	0.249181	3.12846	0.00905209	aspartyl-trna synthetase	GO:0005737^cellular_component^cytoplasm`GO:0004812^molecular_function^aminoacyl-tRNA ligase activity`GO:0005524^molecular_function^ATP binding`GO:0003676^molecular_function^nucleic acid binding`GO:0006418^biological_process^tRNA aminoacylation for protein translation
lom300tf_i20149	361.889	-0.820888	0.181895	-4.51298	8.11817e-05	processing of precursor 7, ribonuclease P MRP subunit (S. cerevisiae)	GO:0005730^cellular_component^nucleolus`GO:0005634^cellular_component^nucleus`GO:0003676^molecular_function^nucleic acid binding`GO:0004526^molecular_function^ribonuclease P activity`GO:0090502^biological_process^RNA phosphodiester bond hydrolysis, endonucleolytic`GO:0008033^biological_process^tRNA processing
lom300tf_i20150	356.527	-1.09811	0.16402	-6.69498	1.21424e-09	MAP3K12 binding inhibitory protein 1	0
lom300tf_i20157	249.106	0.530198	0.146	3.63148	0.00200672	kiaa0284	0
lom300tf_i20164	137.802	0.944954	0.282851	3.34082	0.00493753	N-acetylglucosamine-1-phosphodiester alpha-N-acetylglucosaminidase	GO:0016021^cellular_component^integral component of membrane
lom300tf_i20173	119.731	-2.67691	0.352487	-7.59435	2.97684e-12	Aaa atpase	GO:0005524^molecular_function^ATP binding
lom300tf_i20179	130.042	-1.42518	0.295452	-4.82374	2.20437e-05	Component of the coat protein complex II (COPII) which promotes the formation of transport vesicles from the endoplasmic reticulum (ER). The coat has two main functions, the physical deformation of the endoplasmic reticulum membrane into vesicles and the selection of cargo molecules	0
lom300tf_i20184	315.469	1.21043	0.347001	3.48824	0.00315696	GTP-binding Protein	GO:0005622^cellular_component^intracellular`GO:0005525^molecular_function^GTP binding`GO:0007264^biological_process^small GTPase mediated signal transduction
lom300tf_i20185	144.11	-1.16266	0.317844	-3.65796	0.00184474	retinol dehydrogenase activity	GO:0016021^cellular_component^integral component of membrane`GO:0016491^molecular_function^oxidoreductase activity
lom300tf_i20207	82.1066	-1.06468	0.269731	-3.94718	0.000694284	MORC family CW-type zinc finger	GO:0008270^molecular_function^zinc ion binding
lom300tf_i20210	240.465	-0.852221	0.30673	-2.77841	0.022751	Proline-rich coiled-coil	0
lom300tf_i20214	598.96	-0.437162	0.127258	-3.43525	0.00370967	Regulatory subunit of the condensin complex, a complex required for conversion of interphase chromatin into mitotic-like condense chromosomes. The condensin complex probably introduces positive supercoils into relaxed DNA in the presence of type I topoisomerases and converts nicked DNA into positive knotted forms in the presence of type II topoisomerases (By similarity)	GO:0000796^cellular_component^condensin complex`GO:0000799^cellular_component^nuclear condensin complex`GO:0003682^molecular_function^chromatin binding`GO:0072587^molecular_function^DNA topoisomerase (ATP-hydrolyzing) activator activity`GO:0044547^molecular_function^DNA topoisomerase binding`GO:0051301^biological_process^cell division`GO:0007076^biological_process^mitotic chromosome condensation`…
lom300tf_i20224	78.1866	-1.26789	0.351024	-3.61197	0.00213481	Methylmalonic aciduria (Cobalamin deficiency) cblC type, with homocystinuria	0
lom300tf_i20254	7.76353	2.49996	0.795923	3.14096	0.00874658	sterile alpha motif domain containing	GO:0005737^cellular_component^cytoplasm
lom300tf_i20289	63.1138	-1.12724	0.41826	-2.69508	0.0277776	Matrix-remodelling associated 7	0
lom300tf_i20316	444.525	-0.584165	0.142399	-4.10232	0.000396068	Tetratricopeptide repeat domain 27	0
lom300tf_i20327	201.717	-1.7855	0.253079	-7.05513	1.21242e-10	Actin-related protein	GO:0005634^cellular_component^nucleus`GO:0006338^biological_process^chromatin remodeling
lom300tf_i20331	630.07	-0.443746	0.129357	-3.43039	0.00375938	Cell cycle associated protein 1	GO:0005509^molecular_function^calcium ion binding`GO:0070207^biological_process^protein homotrimerization
lom300tf_i20342	56.9789	1.02258	0.349096	2.92921	0.0155853	Interferon regulatory factor 9	GO:0005634^cellular_component^nucleus`GO:0003700^molecular_function^DNA binding transcription factor activity`GO:0006351^biological_process^transcription, DNA-templated
lom300tf_i20364	47.0153	-1.26331	0.35702	-3.53848	0.00270475	coiled-coil domain containing 171	0
lom300tf_i20432	54.0747	0.818497	0.308456	2.65352	0.0305534	peptidase s9 prolyl oligopeptidase active site domain protein	GO:0016021^cellular_component^integral component of membrane`GO:0004252^molecular_function^serine-type endopeptidase activity
lom300tf_i20440	73.7407	1.23248	0.364893	3.37763	0.00442216	Transmembrane and tetratricopeptide repeat containing	GO:0016021^cellular_component^integral component of membrane
lom300tf_i20473	92.5112	-1.68444	0.395089	-4.26344	0.000216241	tetraspanin	GO:0005887^cellular_component^integral component of plasma membrane`GO:0007166^biological_process^cell surface receptor signaling pathway
lom300tf_i20585	60.1136	-1.35789	0.405291	-3.35042	0.0048013	Rab guanyl-nucleotide exchange factor activity	0
lom300tf_i20595	39.1923	2.30243	0.514207	4.47764	9.33715e-05	zinc ion binding	GO:0016021^cellular_component^integral component of membrane`GO:0061630^molecular_function^ubiquitin protein ligase activity`GO:0008270^molecular_function^zinc ion binding`GO:0043161^biological_process^proteasome-mediated ubiquitin-dependent protein catabolic process`GO:0000209^biological_process^protein polyubiquitination`GO:0042787^biological_process^protein ubiquitination involved in ubiquitin…
lom300tf_i20678	257.104	0.646422	0.215273	3.00281	0.0127858	Protein arginine n-methyltransferase	GO:0005829^cellular_component^cytosol`GO:0008469^molecular_function^histone-arginine N-methyltransferase activity`GO:0035242^molecular_function^protein-arginine omega-N asymmetric methyltransferase activity`GO:0008757^molecular_function^S-adenosylmethionine-dependent methyltransferase activity`GO:0006355^biological_process^regulation of transcription, DNA-templated
lom300tf_i20696	29.0023	1.55178	0.586739	2.64475	0.03119	Immunoglobulin V-set domain	GO:0016021^cellular_component^integral component of membrane
lom300tf_i20770	16.6306	2.43214	0.605839	4.0145	0.000550229	solute carrier family 4	GO:0016021^cellular_component^integral component of membrane`GO:0005452^molecular_function^inorganic anion exchanger activity
lom300tf_i20782	20.8726	-3.63818	0.976087	-3.72731	0.00147318	Small cytokines (intecrine/chemokine), interleukin-8 like	GO:0005615^cellular_component^extracellular space`GO:0048020^molecular_function^CCR chemokine receptor binding`GO:0008009^molecular_function^chemokine activity`GO:0071346^biological_process^cellular response to interferon-gamma`GO:0071347^biological_process^cellular response to interleukin-1`GO:0071356^biological_process^cellular response to tumor necrosis factor`GO:0070098^biological_process^che…
lom300tf_i20786	63.1103	1.49618	0.376338	3.97564	0.000628103	Plakophilin	GO:0030057^cellular_component^desmosome`GO:0005634^cellular_component^nucleus`GO:0007155^biological_process^cell adhesion
lom300tf_i20821	69.0277	-1.75274	0.354127	-4.94948	1.27421e-05	musculoskeletal, embryonic nuclear protein 1	GO:0005634^cellular_component^nucleus`GO:0002062^biological_process^chondrocyte differentiation`GO:0035988^biological_process^chondrocyte proliferation`GO:0042246^biological_process^tissue regeneration
lom300tf_i20825	195.367	-0.694738	0.210541	-3.29977	0.00558591	helicase	GO:0005737^cellular_component^cytoplasm`GO:0030529^cellular_component^intracellular ribonucleoprotein complex`GO:0005524^molecular_function^ATP binding`GO:0004004^molecular_function^ATP-dependent RNA helicase activity`GO:0003723^molecular_function^RNA binding`GO:0006396^biological_process^RNA processing
lom300tf_i20833	117.251	0.764026	0.307293	2.48631	0.0441771	Zinc finger protein	GO:0005634^cellular_component^nucleus`GO:0003676^molecular_function^nucleic acid binding`GO:0061298^biological_process^retina vasculature development in camera-type eye
lom300tf_i20834	105.623	-0.784017	0.307126	-2.55276	0.0382509	Peroxisome assembly protein	GO:0005779^cellular_component^integral component of peroxisomal membrane`GO:1990429^cellular_component^peroxisomal importomer complex`GO:0008022^molecular_function^protein C-terminus binding`GO:0004842^molecular_function^ubiquitin-protein transferase activity`GO:0008270^molecular_function^zinc ion binding`GO:0016558^biological_process^protein import into peroxisome matrix`GO:0006513^biological_pr…
lom300tf_i20876	12.7248	1.48278	0.597856	2.48017	0.0447994	Phosphorylation of dTMP to form dTDP in both de novo and salvage pathways of dTTP synthesis (By similarity)	GO:0005737^cellular_component^cytoplasm`GO:0004798^molecular_function^thymidylate kinase activity`GO:0009041^molecular_function^uridylate kinase activity`GO:0006233^biological_process^dTDP biosynthetic process`GO:0006235^biological_process^dTTP biosynthetic process`GO:0006227^biological_process^dUDP biosynthetic process
lom300tf_i20900	162.778	0.749129	0.257325	2.91121	0.0162908	Torsin A interacting protein	GO:0016021^cellular_component^integral component of membrane
lom300tf_i20910	51.185	3.27262	0.404981	8.08093	8.26291e-14	CCAAT enhancer binding protein (C EBP)	GO:0003700^molecular_function^DNA binding transcription factor activity
lom300tf_i20926	308.758	-0.502166	0.179832	-2.79242	0.021991	Mitochondrial membrane ATP synthase (F(1)F(0) ATP synthase or Complex V) produces ATP from ADP in the presence of a proton gradient across the membrane which is generated by electron transport complexes of the respiratory chain	GO:0000276^cellular_component^mitochondrial proton-transporting ATP synthase complex, coupling factor F(o)`GO:0015078^molecular_function^hydrogen ion transmembrane transporter activity`GO:0015986^biological_process^ATP synthesis coupled proton transport
lom300tf_i20939	520.487	0.7359	0.236508	3.11152	0.00950439	This protein promotes the GTP-dependent binding of aminoacyl-tRNA to the A-site of ribosomes during protein biosynthesis (By similarity)	GO:0005737^cellular_component^cytoplasm`GO:0005525^molecular_function^GTP binding`GO:0003924^molecular_function^GTPase activity`GO:0003746^molecular_function^translation elongation factor activity
lom300tf_i20964	58.0424	3.2578	0.457318	7.12371	7.73391e-11	Complement component 1, q subcomponent-like 4	0
lom300tf_i20997	174.396	-1.8896	0.36145	-5.22784	3.61608e-06	ets variant	GO:0005634^cellular_component^nucleus`GO:0043565^molecular_function^sequence-specific DNA binding`GO:0003700^molecular_function^DNA binding transcription factor activity
lom300tf_i20999	195.28	-1.26982	0.266175	-4.77061	2.77286e-05	mannosidase	GO:0016798^molecular_function^hydrolase activity, acting on glycosyl bonds
lom300tf_i21006	431.151	0.690333	0.196352	3.51579	0.00289596	Functions as a ribosomal silencing factor. Interacts with ribosomal protein L14 (rplN), blocking formation of intersubunit bridge B8. Prevents association of the 30S and 50S ribosomal subunits and the formation of functional ribosomes, thus repressing translation (By similarity)	GO:0005739^cellular_component^mitochondrion`GO:0043023^molecular_function^ribosomal large subunit binding`GO:0090071^biological_process^negative regulation of ribosome biogenesis`GO:0017148^biological_process^negative regulation of translation
lom300tf_i21014	470.269	-0.85882	0.145107	-5.91854	1.10356e-07	XK, Kell blood group complex subunit-related	GO:0016021^cellular_component^integral component of membrane
lom300tf_i21028	27.4953	1.90814	0.555131	3.43728	0.00369139	Guanylate binding protein	GO:0005525^molecular_function^GTP binding`GO:0003924^molecular_function^GTPase activity
lom300tf_i21072	305.348	-0.587292	0.171743	-3.41959	0.00389028	WD repeatcontaining protein	0
lom300tf_i21081	367.728	-0.440873	0.17108	-2.577	0.0362722	transmembrane protein 161B	GO:0016021^cellular_component^integral component of membrane
lom300tf_i21083	131.88	-1.57307	0.383757	-4.09914	0.000400864	Ligand for members of the frizzled family of seven transmembrane receptors (By similarity)	GO:0005578^cellular_component^proteinaceous extracellular matrix`GO:0005102^molecular_function^receptor binding`GO:0007275^biological_process^multicellular organism development`GO:0016055^biological_process^Wnt signaling pathway
lom300tf_i21087	619.968	-0.464017	0.152381	-3.04511	0.0114086	ring finger and WD repeat domain 3	0
lom300tf_i21118	16.9298	2.47879	0.803691	3.08426	0.0102423	apoptosis-related cysteine peptidase	GO:0004197^molecular_function^cysteine-type endopeptidase activity
lom300tf_i21125	174.559	1.08782	0.189306	5.74639	2.7747e-07	TEL2, telomere maintenance 2, homolog (S. cerevisiae)	0
lom300tf_i21140	24.7017	2.57886	1.02208	2.52316	0.0408625	Catalyzes the reversible transfer of the terminal phosphate group between ATP and AMP. Plays an important role in cellular energy homeostasis and in adenine nucleotide metabolism (By similarity)	GO:0004017^molecular_function^adenylate kinase activity`GO:0005524^molecular_function^ATP binding
lom300tf_i21151	33.0458	-1.37728	0.528716	-2.60496	0.0340834	PDZ and LIM domain	GO:0005925^cellular_component^focal adhesion`GO:0002102^cellular_component^podosome`GO:0046872^molecular_function^metal ion binding`GO:0003712^molecular_function^transcription cofactor activity`GO:0007155^biological_process^cell adhesion
lom300tf_i21165	302.87	0.919499	0.156715	5.86735	1.45574e-07	KDEL (Lys-Asp-Glu-Leu) containing	0
lom300tf_i21176	32.407	5.84081	1.17714	4.96186	1.20759e-05	protease	GO:0004252^molecular_function^serine-type endopeptidase activity
lom300tf_i21189	45.4148	1.47124	0.451159	3.26103	0.00623723	Shroom family member	GO:0005623^cellular_component^cell`GO:0051015^molecular_function^actin filament binding`GO:0045176^biological_process^apical protein localization`GO:0032401^biological_process^establishment of melanosome localization
lom300tf_i21196	224.027	-0.534044	0.154629	-3.4537	0.00351216	solute carrier family 25 (mitochondrial folate	GO:0016021^cellular_component^integral component of membrane`GO:0005743^cellular_component^mitochondrial inner membrane`GO:0015230^molecular_function^FAD transmembrane transporter activity`GO:0008517^molecular_function^folic acid transmembrane transporter activity`GO:0006839^biological_process^mitochondrial transport
lom300tf_i21219	824.942	-0.405274	0.141399	-2.86618	0.0182758	ubiquitin-conjugating enzyme	GO:0005737^cellular_component^cytoplasm`GO:0005634^cellular_component^nucleus`GO:0035370^cellular_component^UBC13-UEV1A complex`GO:0061630^molecular_function^ubiquitin protein ligase activity`GO:0031625^molecular_function^ubiquitin protein ligase binding`GO:0006301^biological_process^postreplication repair`GO:0070534^biological_process^protein K63-linked ubiquitination
lom300tf_i21228	89.7544	0.780981	0.218398	3.57596	0.00239194	receptor, type	GO:0016021^cellular_component^integral component of membrane`GO:0005524^molecular_function^ATP binding`GO:0004702^molecular_function^signal transducer, downstream of receptor, with serine/threonine kinase activity`GO:0007178^biological_process^transmembrane receptor protein serine/threonine kinase signaling pathway
lom300tf_i21232	156.336	-0.812463	0.259148	-3.13514	0.00888925	acyl-CoA dehydrogenase	GO:0005777^cellular_component^peroxisome`GO:0003995^molecular_function^acyl-CoA dehydrogenase activity`GO:0003997^molecular_function^acyl-CoA oxidase activity`GO:0071949^molecular_function^FAD binding`GO:0050660^molecular_function^flavin adenine dinucleotide binding`GO:0033539^biological_process^fatty acid beta-oxidation using acyl-CoA dehydrogenase
lom300tf_i21241	53.1183	-1.05203	0.390564	-2.69363	0.0278647	auxiliary factor	GO:0005681^cellular_component^spliceosomal complex`GO:0089701^cellular_component^U2AF`GO:0046872^molecular_function^metal ion binding`GO:0030628^molecular_function^pre-mRNA 3'-splice site binding`GO:0000398^biological_process^mRNA splicing, via spliceosome
lom300tf_i21245	210.597	-3.39955	0.182962	-18.5807	1.98474e-73	pathogenesis	GO:0005622^cellular_component^intracellular`GO:0035556^biological_process^intracellular signal transduction`GO:0051260^biological_process^protein homooligomerization
lom300tf_i21251	54.4976	4.07944	0.462604	8.81844	2.19715e-16	uveal autoantigen with coiled-coil domains and ankyrin repeats	GO:0097190^biological_process^apoptotic signaling pathway`GO:1901222^biological_process^regulation of NIK/NF-kappaB signaling
lom300tf_i21253	115.792	0.899862	0.287869	3.12594	0.00911919	Phosphatase	GO:0046872^molecular_function^metal ion binding`GO:0004722^molecular_function^protein serine/threonine phosphatase activity
lom300tf_i21274	332.275	-0.971853	0.3268	-2.97384	0.0138115	myosin heavy chain	GO:0016459^cellular_component^myosin complex`GO:0051015^molecular_function^actin filament binding`GO:0005524^molecular_function^ATP binding`GO:0003774^molecular_function^motor activity`GO:0032836^biological_process^glomerular basement membrane development`GO:0072104^biological_process^glomerular capillary formation`GO:0003094^biological_process^glomerular filtration`GO:0072015^biological_process^…
lom300tf_i21276	190.309	-0.703859	0.195622	-3.59807	0.00222951	Calcium-binding protein	GO:0005509^molecular_function^calcium ion binding
lom300tf_i21315	91.3279	-2.09175	0.329557	-6.34716	9.99522e-09	Methylenetetrahydrofolate reductase	GO:0005829^cellular_component^cytosol`GO:0004489^molecular_function^methylenetetrahydrofolate reductase (NAD(P)H) activity`GO:0006555^biological_process^methionine metabolic process`GO:0006730^biological_process^one-carbon metabolic process`GO:0035999^biological_process^tetrahydrofolate interconversion
lom300tf_i21327	503.413	-0.450351	0.15924	-2.82813	0.0201133	Bola-like protein	0
lom300tf_i21342	16.1255	7.32662	1.16774	6.27421	1.53643e-08	homolog (zebrafish)	0
lom300tf_i21349	162.798	-0.529587	0.206644	-2.5628	0.0374263	Acyltransferase	GO:0016021^cellular_component^integral component of membrane`GO:0016746^molecular_function^transferase activity, transferring acyl groups`GO:0008152^biological_process^metabolic process
lom300tf_i21376	43.6493	1.06964	0.39672	2.6962	0.0277103	Nephronophthisis 4	GO:0005856^cellular_component^cytoskeleton`GO:0097730^cellular_component^non-motile cilium`GO:0003401^biological_process^axis elongation`GO:0035844^biological_process^cloaca development`GO:0060028^biological_process^convergent extension involved in axis elongation`GO:0071907^biological_process^determination of digestive tract left/right asymmetry`GO:0061371^biological_process^determination of hea…
lom300tf_i21391	41.0186	2.07831	0.346106	6.00483	6.84528e-08	muscleblind-like splicing regulator	GO:0046872^molecular_function^metal ion binding
lom300tf_i21392	49.4781	3.27382	0.605498	5.40682	1.51178e-06	LIM and calponin homology domains	GO:0003779^molecular_function^actin binding`GO:0046872^molecular_function^metal ion binding`GO:0031032^biological_process^actomyosin structure organization
lom300tf_i21399	113.399	-0.826592	0.241275	-3.42593	0.00381157	frataxin-like protein	GO:0005739^cellular_component^mitochondrion`GO:0051537^molecular_function^2 iron, 2 sulfur cluster binding`GO:0008199^molecular_function^ferric iron binding`GO:0008198^molecular_function^ferrous iron binding`GO:0004322^molecular_function^ferroxidase activity`GO:0034986^molecular_function^iron chaperone activity`GO:0006879^biological_process^cellular iron ion homeostasis`GO:0034599^biological_proc…
lom300tf_i21417	28.0164	3.88631	0.591033	6.57546	2.56292e-09	member RAS oncogene family	GO:0005525^molecular_function^GTP binding`GO:0003924^molecular_function^GTPase activity
lom300tf_i21418	15.3899	5.42531	1.27404	4.25833	0.000220497	GTP-binding Protein	GO:0005622^cellular_component^intracellular`GO:0016020^cellular_component^membrane`GO:0005525^molecular_function^GTP binding`GO:0003924^molecular_function^GTPase activity`GO:0007264^biological_process^small GTPase mediated signal transduction
lom300tf_i21442	87.6889	-0.941003	0.286961	-3.27921	0.0059241	Phosphatidylinositol glycan anchor biosynthesis, class W	GO:0005789^cellular_component^endoplasmic reticulum membrane`GO:0016021^cellular_component^integral component of membrane`GO:0016746^molecular_function^transferase activity, transferring acyl groups`GO:0006506^biological_process^GPI anchor biosynthetic process
lom300tf_i21449	8.11112	-3.34954	0.87493	-3.82835	0.00104676	pleckstrin homology domain containing, family G (with RhoGef domain) member	GO:0005089^molecular_function^Rho guanyl-nucleotide exchange factor activity`GO:0035023^biological_process^regulation of Rho protein signal transduction
lom300tf_i21450	74.5363	1.45219	0.362907	4.00156	0.000575343	Inositol polyphosphate-4-phosphatase, type	GO:0016021^cellular_component^integral component of membrane
lom300tf_i21463	68.2339	-1.16211	0.447462	-2.59712	0.0346689	calmodulin regulated spectrin-associated protein	GO:0005516^molecular_function^calmodulin binding`GO:0008017^molecular_function^microtubule binding`GO:0030507^molecular_function^spectrin binding`GO:0031175^biological_process^neuron projection development
lom300tf_i21481	318.854	1.60571	0.181309	8.85624	1.61998e-16	Amp-dependent synthetase and ligase	GO:0003824^molecular_function^catalytic activity`GO:0008152^biological_process^metabolic process
lom300tf_i21502	92.9608	-1.11894	0.335399	-3.33614	0.00500125	Uridine phosphorylase	GO:0005737^cellular_component^cytoplasm`GO:0004850^molecular_function^uridine phosphorylase activity`GO:0009166^biological_process^nucleotide catabolic process`GO:0044206^biological_process^UMP salvage
lom300tf_i21507	45.0158	5.23317	0.802487	6.5212	3.56525e-09	UDP-GlcNAc beta-Gal beta-1,3-N-acetylglucosaminyltransferase	GO:0000139^cellular_component^Golgi membrane`GO:0016021^cellular_component^integral component of membrane`GO:0008378^molecular_function^galactosyltransferase activity`GO:0006486^biological_process^protein glycosylation
lom300tf_i21513	121.246	-0.783184	0.278503	-2.81212	0.0209486	RNA binding motif protein	GO:0003676^molecular_function^nucleic acid binding`GO:0001525^biological_process^angiogenesis`GO:0060217^biological_process^hemangioblast cell differentiation`GO:0045766^biological_process^positive regulation of angiogenesis`GO:0051897^biological_process^positive regulation of protein kinase B signaling`GO:0001570^biological_process^vasculogenesis`GO:0060841^biological_process^venous blood vessel…
lom300tf_i21514	18.5507	1.39482	0.544174	2.56319	0.0374079	Solute carrier family 44 member	GO:0016021^cellular_component^integral component of membrane
lom300tf_i21536	458.933	-0.713788	0.247772	-2.88082	0.0176141	myeloid lymphoid or mixed-lineage leukemia (trithorax homolog, Drosophila)	GO:0005634^cellular_component^nucleus`GO:0006355^biological_process^regulation of transcription, DNA-templated
lom300tf_i21537	42.0661	1.12354	0.323558	3.47244	0.00331259	fucokinase	GO:0005524^molecular_function^ATP binding`GO:0050201^molecular_function^fucokinase activity`GO:0042352^biological_process^GDP-L-fucose salvage
lom300tf_i21542	82.8773	2.03646	0.558543	3.64602	0.00191637	Nerve growth factor (Beta polypeptide)	GO:0008083^molecular_function^growth factor activity
lom300tf_i21556	271.608	-0.866018	0.323195	-2.67955	0.0287377	Ankyrin Repeat	GO:0019208^molecular_function^phosphatase regulator activity`GO:0019901^molecular_function^protein kinase binding`GO:0007165^biological_process^signal transduction
lom300tf_i21581	350.714	1.05145	0.211626	4.96841	1.17218e-05	COMM domain containing 3	0
lom300tf_i21584	560.411	-0.738304	0.118519	-6.2294	1.97884e-08	CAMP-regulated phosphoprotein	GO:0005737^cellular_component^cytoplasm`GO:0004864^molecular_function^protein phosphatase inhibitor activity`GO:0007049^biological_process^cell cycle`GO:0051301^biological_process^cell division`GO:0035308^biological_process^negative regulation of protein dephosphorylation
lom300tf_i21610	119.237	-1.85384	0.260393	-7.11937	7.94369e-11	Lysophosphatidylcholine acyltransferase	GO:0016021^cellular_component^integral component of membrane`GO:0005509^molecular_function^calcium ion binding`GO:0016746^molecular_function^transferase activity, transferring acyl groups`GO:0008152^biological_process^metabolic process
lom300tf_i21620	128.877	-1.03687	0.275456	-3.76419	0.00129751	SplA ryanodine receptor domain and SOCS box containing 3	GO:0005622^cellular_component^intracellular`GO:0035556^biological_process^intracellular signal transduction
lom300tf_i21636	81.8353	-2.22583	0.45776	-4.86244	1.86661e-05	dual specificity phosphatase	GO:0004725^molecular_function^protein tyrosine phosphatase activity`GO:0008138^molecular_function^protein tyrosine/serine/threonine phosphatase activity
lom300tf_i21650	74.5229	2.96521	0.402197	7.37254	1.39989e-11	Glutaredoxin	0
lom300tf_i21692	36.8575	2.58036	0.511591	5.0438	8.39026e-06	platelet-derived growth factor alpha polypeptide	GO:0016020^cellular_component^membrane`GO:0008083^molecular_function^growth factor activity`GO:0003261^biological_process^cardiac muscle progenitor cell migration to the midline involved in heart field formation`GO:0007275^biological_process^multicellular organism development
lom300tf_i21693	24.2116	4.05959	0.845894	4.79917	2.46146e-05	5-nucleotidase, cytosolic	GO:0005737^cellular_component^cytoplasm`GO:0008253^molecular_function^5'-nucleotidase activity`GO:0000287^molecular_function^magnesium ion binding
lom300tf_i21715	170.898	-0.788079	0.221964	-3.55048	0.00259251	Zinc finger protein	GO:0003676^molecular_function^nucleic acid binding
lom300tf_i21722	87.5671	1.73849	0.278646	6.23906	1.88162e-08	protein PLANT CADMIUM RESISTANCE	GO:0048703^biological_process^embryonic viscerocranium morphogenesis`GO:0072078^biological_process^nephron tubule morphogenesis`GO:0035775^biological_process^pronephric glomerulus morphogenesis
lom300tf_i21768	19.3495	3.04051	0.679101	4.47725	9.33715e-05	copine family	0
lom300tf_i21794	120.943	-1.29253	0.28166	-4.58896	5.96698e-05	Quiescin Q6 sulfhydryl oxidase	GO:0005615^cellular_component^extracellular space`GO:0030173^cellular_component^integral component of Golgi membrane`GO:0016971^molecular_function^flavin-linked sulfhydryl oxidase activity`GO:0003756^molecular_function^protein disulfide isomerase activity`GO:0045454^biological_process^cell redox homeostasis
lom300tf_i21815	139.274	6.40776	0.641914	9.98226	6.27921e-21	Meprin A	GO:0016021^cellular_component^integral component of membrane`GO:0004222^molecular_function^metalloendopeptidase activity`GO:0008270^molecular_function^zinc ion binding
lom300tf_i21822	31.9281	-2.2386	0.587399	-3.81104	0.00110926	procollagen C-endopeptidase enhancer	GO:0005615^cellular_component^extracellular space`GO:0005518^molecular_function^collagen binding`GO:0008201^molecular_function^heparin binding`GO:0016504^molecular_function^peptidase activator activity
lom300tf_i21834	11.8162	-2.15895	0.638075	-3.38354	0.00434336	NACHT, LRR and PYD domains-containing protein	0
lom300tf_i21854	17.0459	-2.59256	0.791574	-3.2752	0.00599299	insulin receptor substrate	GO:0005829^cellular_component^cytosol`GO:0005886^cellular_component^plasma membrane`GO:0005158^molecular_function^insulin receptor binding`GO:0043548^molecular_function^phosphatidylinositol 3-kinase binding`GO:0004871^molecular_function^signal transducer activity`GO:0008286^biological_process^insulin receptor signaling pathway`GO:0019216^biological_process^regulation of lipid metabolic process
lom300tf_i21887	78.7203	1.518	0.338675	4.48217	9.18966e-05	CTD (Carboxy-terminal domain, RNA polymerase II, polypeptide A)	GO:0004721^molecular_function^phosphoprotein phosphatase activity
lom300tf_i21894	36.752	8.14591	1.85805	4.38412	0.000136281	calcitonin-related polypeptide alpha	GO:0005576^cellular_component^extracellular region`GO:0005179^molecular_function^hormone activity`GO:0055074^biological_process^calcium ion homeostasis
lom300tf_i21901	34.9938	1.60308	0.473063	3.38873	0.00427867	Cytochrome p450	GO:0020037^molecular_function^heme binding`GO:0005506^molecular_function^iron ion binding`GO:0004497^molecular_function^monooxygenase activity`GO:0016705^molecular_function^oxidoreductase activity, acting on paired donors, with incorporation or reduction of molecular oxygen
lom300tf_i21910	105.88	1.13509	0.277009	4.09765	0.000402778	Prevents misfolding and promotes the refolding and proper assembly of unfolded polypeptides generated under stress conditions (By similarity)	GO:0005622^cellular_component^intracellular`GO:0005524^molecular_function^ATP binding`GO:0051082^molecular_function^unfolded protein binding`GO:0043010^biological_process^camera-type eye development`GO:0060271^biological_process^cilium assembly`GO:0060026^biological_process^convergent extension`GO:0060027^biological_process^convergent extension involved in gastrulation`GO:0007368^biological_proce…
lom300tf_i21918	84.262	-1.42414	0.25529	-5.57852	6.51875e-07	Major role in the synthesis of nucleoside triphosphates other than ATP. The ATP gamma phosphate is transferred to the NDP beta phosphate via a ping-pong mechanism, using a phosphorylated active-site intermediate (By similarity)	GO:0005524^molecular_function^ATP binding`GO:0004550^molecular_function^nucleoside diphosphate kinase activity`GO:0006241^biological_process^CTP biosynthetic process`GO:0006183^biological_process^GTP biosynthetic process`GO:0006228^biological_process^UTP biosynthetic process
lom300tf_i21923	22.2797	1.2006	0.458182	2.62036	0.0328784	kelch-like	GO:0005813^cellular_component^centrosome`GO:0031463^cellular_component^Cul3-RING ubiquitin ligase complex`GO:0005737^cellular_component^cytoplasm`GO:0072686^cellular_component^mitotic spindle`GO:0005827^cellular_component^polar microtubule`GO:0051301^biological_process^cell division`GO:0007094^biological_process^mitotic spindle assembly checkpoint`GO:0006513^biological_process^protein monoubiquit…
lom300tf_i21932	47.1414	3.22861	1.21388	2.65974	0.030136	transporter activity	GO:0070382^cellular_component^exocytic vesicle`GO:0005886^cellular_component^plasma membrane`GO:0098793^cellular_component^presynapse`GO:0005509^molecular_function^calcium ion binding`GO:0005544^molecular_function^calcium-dependent phospholipid binding`GO:0030276^molecular_function^clathrin binding`GO:0017137^molecular_function^Rab GTPase binding`GO:0019905^molecular_function^syntaxin binding`GO:…
lom300tf_i21939	155.065	-0.611206	0.236053	-2.58928	0.0352574	NIMA-related kinase	GO:0005524^molecular_function^ATP binding`GO:0004672^molecular_function^protein kinase activity
lom300tf_i21940	119.539	-0.637016	0.259282	-2.45685	0.0471112	Zinc finger protein	GO:0003676^molecular_function^nucleic acid binding
lom300tf_i21948	8.03676	6.10307	1.29836	4.70059	3.74109e-05	P-type atpase	GO:0016021^cellular_component^integral component of membrane`GO:0005524^molecular_function^ATP binding`GO:0000287^molecular_function^magnesium ion binding`GO:0004012^molecular_function^phospholipid-translocating ATPase activity
lom300tf_i21952	12.5125	2.20818	0.605778	3.64519	0.0019198	Calcium channel, voltage-dependent, alpha 2 delta subunit	0
lom300tf_i21955	169.863	-0.675021	0.185809	-3.63287	0.00199845	Tctex1 domain containing	0
lom300tf_i21959	139.376	1.0761	0.35373	3.04214	0.0114891	major facilitator Superfamily	GO:0016021^cellular_component^integral component of membrane`GO:0055085^biological_process^transmembrane transport
lom300tf_i21979	43.2938	-1.40541	0.545004	-2.57872	0.036138	Serine Threonine protein kinase	GO:0005887^cellular_component^integral component of plasma membrane`GO:0005524^molecular_function^ATP binding`GO:0005003^molecular_function^ephrin receptor activity
lom300tf_i21998	19.592	1.86731	0.706986	2.64123	0.0314407	Catalyzes the reversible transfer of the terminal phosphate group between ATP and AMP. Plays an important role in cellular energy homeostasis and in adenine nucleotide metabolism (By similarity)	GO:0005737^cellular_component^cytoplasm`GO:0004017^molecular_function^adenylate kinase activity`GO:0005524^molecular_function^ATP binding`GO:0004550^molecular_function^nucleoside diphosphate kinase activity`GO:0006172^biological_process^ADP biosynthetic process`GO:0046033^biological_process^AMP metabolic process`GO:0046034^biological_process^ATP metabolic process`GO:0009142^biological_process^nuc…
lom300tf_i22030	68.0394	2.93944	0.353337	8.31908	1.30516e-14	alpha beta hydrolase fold-3 domain protein	GO:0016021^cellular_component^integral component of membrane`GO:0016787^molecular_function^hydrolase activity`GO:0009056^biological_process^catabolic process
lom300tf_i22049	245.336	-0.470745	0.18093	-2.60181	0.0343238	Optineurin	GO:0031410^cellular_component^cytoplasmic vesicle`GO:0005794^cellular_component^Golgi apparatus`GO:0070530^molecular_function^K63-linked polyubiquitin modification-dependent protein binding`GO:0006914^biological_process^autophagy`GO:0016192^biological_process^vesicle-mediated transport
lom300tf_i22080	331.817	-0.841413	0.275163	-3.05787	0.0110218	protein Hydra magnipapillata	0
lom300tf_i22086	145.028	-0.880684	0.214332	-4.10898	0.000386995	TBC1 domain family member	GO:0012505^cellular_component^endomembrane system`GO:0005622^cellular_component^intracellular`GO:0005096^molecular_function^GTPase activator activity`GO:0017137^molecular_function^Rab GTPase binding`GO:0090630^biological_process^activation of GTPase activity`GO:0006886^biological_process^intracellular protein transport`GO:0031338^biological_process^regulation of vesicle fusion
lom300tf_i22120	11.8183	2.24974	0.736892	3.05301	0.0111639	Functions as a sorting receptor in the Golgi compartment required for the intracellular sorting and delivery of soluble vacuolar proteins, like carboxypeptidase Y (CPY) and proteinase A. Executes multiple rounds of sorting by cycling between the late Golgi and a prevacuolar endosome-like compartment	GO:0005794^cellular_component^Golgi apparatus`GO:0016021^cellular_component^integral component of membrane`GO:0006810^biological_process^transport
lom300tf_i22129	561.137	0.557159	0.227274	2.45148	0.0476333	dCTP pyrophosphatase 1	GO:0047429^molecular_function^nucleoside-triphosphate diphosphatase activity`GO:0009143^biological_process^nucleoside triphosphate catabolic process
lom300tf_i22162	14.0913	-2.04595	0.595303	-3.43682	0.00369532	Protein tyrosine kinase 2	GO:0005856^cellular_component^cytoskeleton`GO:0031234^cellular_component^extrinsic component of cytoplasmic side of plasma membrane`GO:0005925^cellular_component^focal adhesion`GO:0005524^molecular_function^ATP binding`GO:0004715^molecular_function^non-membrane spanning protein tyrosine kinase activity`GO:0005102^molecular_function^receptor binding`GO:0004871^molecular_function^signal transducer …
lom300tf_i22200	110.261	-1.19585	0.425921	-2.80769	0.0211764	Histone-lysine N-methyltransferase	GO:0005634^cellular_component^nucleus`GO:0003677^molecular_function^DNA binding`GO:0018024^molecular_function^histone-lysine N-methyltransferase activity`GO:0008270^molecular_function^zinc ion binding
lom300tf_i22203	125.403	-1.13113	0.273738	-4.13218	0.000354319	Zinc finger protein	GO:0003676^molecular_function^nucleic acid binding
lom300tf_i22217	129.262	-1.0547	0.389334	-2.70898	0.0268741	protein tyrosine phosphatase	GO:0005737^cellular_component^cytoplasm`GO:0005856^cellular_component^cytoskeleton`GO:0008092^molecular_function^cytoskeletal protein binding`GO:0004725^molecular_function^protein tyrosine phosphatase activity
lom300tf_i22223	344.595	2.5247	0.192872	13.09	4.04419e-36	Outer membrane lipoprotein	GO:0005576^cellular_component^extracellular region`GO:0008289^molecular_function^lipid binding`GO:0036094^molecular_function^small molecule binding`GO:0005215^molecular_function^transporter activity
lom300tf_i22232	9.98953	-3.38297	1.25376	-2.69827	0.0275792	Cytochrome p450	GO:0020037^molecular_function^heme binding`GO:0005506^molecular_function^iron ion binding`GO:0004497^molecular_function^monooxygenase activity`GO:0016705^molecular_function^oxidoreductase activity, acting on paired donors, with incorporation or reduction of molecular oxygen
lom300tf_i22241	23.3756	1.38468	0.550922	2.51339	0.0417635	ADP-ribosylation factor-like	GO:0005622^cellular_component^intracellular`GO:0005525^molecular_function^GTP binding`GO:0007264^biological_process^small GTPase mediated signal transduction
lom300tf_i22256	343.04	0.480382	0.150315	3.19583	0.0075268	Phosphatase	GO:0016021^cellular_component^integral component of membrane`GO:0042578^molecular_function^phosphoric ester hydrolase activity
lom300tf_i22259	512.843	-0.851062	0.180314	-4.7199	3.43305e-05	trk-fused gene	GO:0000139^cellular_component^Golgi membrane`GO:0042802^molecular_function^identical protein binding`GO:0048208^biological_process^COPII vesicle coating
lom300tf_i22277	159.365	-0.884845	0.207873	-4.25665	0.000221472	long-chain fatty acid biosynthetic process	GO:0016021^cellular_component^integral component of membrane`GO:0042552^biological_process^myelination
lom300tf_i22280	41.1814	1.30768	0.365754	3.57529	0.00239711	adenosine deaminase	GO:0004000^molecular_function^adenosine deaminase activity`GO:0003723^molecular_function^RNA binding`GO:0006396^biological_process^RNA processing
lom300tf_i22281	8.10237	3.49613	0.919275	3.80314	0.0011389	cysteine-serine-rich nuclear protein	0
lom300tf_i22310	6.7166	3.62966	1.46813	2.4723	0.0456035	transient receptor potential cation channel subfamily m member	0
lom300tf_i22331	76.3254	1.86258	0.322569	5.7742	2.38694e-07	solute carrier family 35 member	GO:0016021^cellular_component^integral component of membrane
lom300tf_i22341	157.994	0.783126	0.249046	3.14451	0.00866334	von Hippel-Lindau	GO:0005634^cellular_component^nucleus`GO:0030891^cellular_component^VCB complex`GO:0061630^molecular_function^ubiquitin protein ligase activity`GO:0016567^biological_process^protein ubiquitination
lom300tf_i22357	85.8251	1.60719	0.291752	5.50875	9.12781e-07	Nudix hydrolase	GO:0008796^molecular_function^bis(5'-nucleosyl)-tetraphosphatase activity
lom300tf_i22369	192.011	-0.707465	0.264501	-2.67471	0.0290821	par-6 (partitioning defective 6) homolog	GO:0016324^cellular_component^apical plasma membrane`GO:0032154^cellular_component^cleavage furrow`GO:0005737^cellular_component^cytoplasm`GO:0016020^cellular_component^membrane`GO:0005634^cellular_component^nucleus`GO:0045176^biological_process^apical protein localization`GO:0035844^biological_process^cloaca development`GO:0035050^biological_process^embryonic heart tube development`GO:0007163^bi…
lom300tf_i22375	225.618	0.614517	0.205101	2.99617	0.0130134	synaptonemal complex protein	0
lom300tf_i22386	16.8728	1.87836	0.747463	2.51298	0.0417878	xin actin-binding repeat containing	GO:0030054^cellular_component^cell junction`GO:0003779^molecular_function^actin binding`GO:0030036^biological_process^actin cytoskeleton organization`GO:0007507^biological_process^heart development
lom300tf_i22433	94.3426	1.82076	0.232664	7.82569	5.46984e-13	SideroFleXiN	GO:0016021^cellular_component^integral component of membrane`GO:0031966^cellular_component^mitochondrial membrane`GO:0015075^molecular_function^ion transmembrane transporter activity
lom300tf_i22435	112.301	-0.805524	0.23272	-3.46134	0.00342919	Zinc finger protein	GO:0005634^cellular_component^nucleus`GO:0003677^molecular_function^DNA binding`GO:0046872^molecular_function^metal ion binding`GO:0006355^biological_process^regulation of transcription, DNA-templated
lom300tf_i22445	460.872	-0.654815	0.185366	-3.53256	0.00275321	elongation factor, RNA polymerase	GO:0008023^cellular_component^transcription elongation factor complex`GO:0006368^biological_process^transcription elongation from RNA polymerase II promoter
lom300tf_i22451	93.5662	2.51818	0.385027	6.54026	3.16728e-09	ribonuclease T2 activity	GO:0033897^molecular_function^ribonuclease T2 activity`GO:0003723^molecular_function^RNA binding
lom300tf_i22470	76.9463	-0.914964	0.318924	-2.86891	0.0181558	wd repeat	0
lom300tf_i22473	146.545	0.702018	0.263956	2.6596	0.0301417	Kinetochore associated 1	0
lom300tf_i22494	65.8773	0.92394	0.316607	2.91826	0.0159899	ubiquitin-protein ligase activity	GO:0004842^molecular_function^ubiquitin-protein transferase activity
lom300tf_i22519	80.4888	0.814654	0.245448	3.31904	0.00528519	Ankyrin Repeat	GO:0030877^cellular_component^beta-catenin destruction complex`GO:0042074^biological_process^cell migration involved in gastrulation`GO:0048264^biological_process^determination of ventral identity`GO:0009953^biological_process^dorsal/ventral pattern formation`GO:0001702^biological_process^gastrulation with mouth forming second`GO:0007507^biological_process^heart development`GO:0030178^biological_…
lom300tf_i22534	18.8797	3.53787	0.755036	4.68569	3.97548e-05	AF4 FMR2 family, member	0
lom300tf_i22540	359.036	-0.413295	0.160874	-2.56907	0.0368951	tHO complex	GO:0007165^biological_process^signal transduction
lom300tf_i22561	79.2565	4.13018	0.514277	8.03104	1.21525e-13	emopamil binding protein (sterol isomerase)	GO:0016021^cellular_component^integral component of membrane`GO:0047750^molecular_function^cholestenol delta-isomerase activity`GO:0016125^biological_process^sterol metabolic process
lom300tf_i22594	169.101	1.02238	0.231534	4.41567	0.00012071	acetyl-coa acetyltransferase	GO:0016747^molecular_function^transferase activity, transferring acyl groups other than amino-acyl groups`GO:0008152^biological_process^metabolic process
lom300tf_i22595	79.9123	1.6741	0.588681	2.84381	0.0193327	Kinesin family member	GO:0005871^cellular_component^kinesin complex`GO:0031514^cellular_component^motile cilium`GO:0005524^molecular_function^ATP binding`GO:0016887^molecular_function^ATPase activity`GO:0008017^molecular_function^microtubule binding`GO:0003777^molecular_function^microtubule motor activity`GO:0060271^biological_process^cilium assembly`GO:0044782^biological_process^cilium organization`GO:0007018^biologi…
lom300tf_i22625	219.39	-0.694583	0.259051	-2.68126	0.0286364	Cerebellar degeneration-related protein	0
lom300tf_i22643	11.05	-6.75414	1.35922	-4.96911	1.16913e-05	transmembrane protein 37	GO:0016021^cellular_component^integral component of membrane`GO:0005262^molecular_function^calcium channel activity`GO:0005244^molecular_function^voltage-gated ion channel activity
lom300tf_i22712	596.341	-0.346967	0.142677	-2.43184	0.0496492	Prevents misfolding and promotes the refolding and proper assembly of unfolded polypeptides generated under stress conditions (By similarity)	GO:0005524^molecular_function^ATP binding`GO:0051082^molecular_function^unfolded protein binding`GO:0006457^biological_process^protein folding
lom300tf_i22748	285.184	-0.684042	0.16792	-4.07361	0.000442254	Dimethylates a single guanine residue at position 26 of a number of tRNAs using S-adenosyl-L-methionine as donor of the methyl groups (By similarity)	GO:0005739^cellular_component^mitochondrion`GO:0005634^cellular_component^nucleus`GO:0046872^molecular_function^metal ion binding`GO:0004809^molecular_function^tRNA (guanine-N2-)-methyltransferase activity`GO:0000049^molecular_function^tRNA binding`GO:0002940^biological_process^tRNA N2-guanine methylation
lom300tf_i22774	345.079	-0.434287	0.178165	-2.43756	0.0490318	The globular domain of the protein is located near the polypeptide exit tunnel on the outside of the subunit, while an extended beta-hairpin is found that lines the wall of the exit tunnel in the center of the 70S ribosome (By similarity)	GO:0015934^cellular_component^large ribosomal subunit`GO:0003735^molecular_function^structural constituent of ribosome`GO:0006412^biological_process^translation
lom300tf_i22779	16.2937	-3.02746	0.638511	-4.74144	3.12965e-05	Myotubularin related protein	GO:0052866^molecular_function^phosphatidylinositol phosphate phosphatase activity`GO:0004725^molecular_function^protein tyrosine phosphatase activity`GO:0046856^biological_process^phosphatidylinositol dephosphorylation
lom300tf_i22820	54.8892	2.95935	0.38926	7.6025	2.82676e-12	protein polymerization	GO:0005874^cellular_component^microtubule`GO:0005525^molecular_function^GTP binding`GO:0003924^molecular_function^GTPase activity`GO:0007017^biological_process^microtubule-based process
lom300tf_i22863	117.619	1.55329	0.284889	5.45226	1.19987e-06	Fanconi anemia, complementation group B	GO:0043240^cellular_component^Fanconi anaemia nuclear complex
lom300tf_i22875	186.466	-0.73286	0.2881	-2.54377	0.0390785	CAP-GLY domain containing linker protein	GO:0031116^biological_process^positive regulation of microtubule polymerization
lom300tf_i22889	139.052	0.661932	0.203365	3.2549	0.00632771	tripartite motif containing	GO:0005622^cellular_component^intracellular`GO:0004842^molecular_function^ubiquitin-protein transferase activity`GO:0008270^molecular_function^zinc ion binding
lom300tf_i22899	218.721	-0.908293	0.312629	-2.90534	0.016556	Proline-rich coiled-coil	GO:0002244^biological_process^hematopoietic progenitor cell differentiation
lom300tf_i22920	83.0835	-1.00882	0.372947	-2.705	0.0271362	coiledcoil domain containing	GO:0005813^cellular_component^centrosome`GO:0005737^cellular_component^cytoplasm`GO:0051959^molecular_function^dynein light intermediate chain binding`GO:0008017^molecular_function^microtubule binding`GO:0031122^biological_process^cytoplasmic microtubule organization`GO:0030705^biological_process^cytoskeleton-dependent intracellular transport`GO:0016055^biological_process^Wnt signaling pathway
lom300tf_i22922	431.231	-0.437465	0.17256	-2.53514	0.0397745	coiled-coil domain containing 58	0
lom300tf_i22923	37.3794	-0.817638	0.315296	-2.59324	0.034951	von Willebrand factor, type A	0
lom300tf_i22955	11.7597	3.01804	1.01338	2.97818	0.01364	Saposin-like type B, region 1	GO:0005737^cellular_component^cytoplasm`GO:0008047^molecular_function^enzyme activator activity`GO:0001664^molecular_function^G-protein coupled receptor binding`GO:0006629^biological_process^lipid metabolic process
lom300tf_i22958	126.373	0.544905	0.186376	2.92368	0.0157764	Adaptor-related protein complex	GO:0015031^biological_process^protein transport
lom300tf_i22963	89.4508	0.78343	0.255152	3.07044	0.0106538	Rab GTPase activator activity	0
lom300tf_i23014	360.136	-0.337591	0.136354	-2.47585	0.0452412	member RAS oncogene family	GO:0042470^cellular_component^melanosome`GO:0030141^cellular_component^secretory granule`GO:0005525^molecular_function^GTP binding`GO:0003924^molecular_function^GTPase activity`GO:0032402^biological_process^melanosome transport`GO:0045921^biological_process^positive regulation of exocytosis
lom300tf_i23021	22.9214	-3.33569	0.920546	-3.6236	0.00205783	Polyamine oxidase	GO:0016491^molecular_function^oxidoreductase activity
lom300tf_i23047	743.494	-0.474761	0.150081	-3.16338	0.0082153	cytochrome C oxidase	GO:0005751^cellular_component^mitochondrial respiratory chain complex IV`GO:0004129^molecular_function^cytochrome-c oxidase activity`GO:0042776^biological_process^mitochondrial ATP synthesis coupled proton transport`GO:0006123^biological_process^mitochondrial electron transport, cytochrome c to oxygen
lom300tf_i23056	380.23	-0.59278	0.154375	-3.83987	0.00100739	electron transport chain	GO:0005747^cellular_component^mitochondrial respiratory chain complex I`GO:0006120^biological_process^mitochondrial electron transport, NADH to ubiquinone
lom300tf_i23070	124.115	-0.950859	0.348243	-2.73045	0.0255721	Kinesin family member	GO:0030516^biological_process^regulation of axon extension
lom300tf_i23090	8.98478	3.26296	0.898253	3.63256	0.00199999	nucleobase-containing compound kinase activity	0
lom300tf_i23097	91.1717	-1.21046	0.314928	-3.84362	0.000994461	R3H domain and coiled-coil containing 1-like	GO:0003676^molecular_function^nucleic acid binding
lom300tf_i23127	317.761	-0.547634	0.187957	-2.91361	0.0161786	Catalyzes the decarboxylation of four acetate groups of uroporphyrinogen-III to yield coproporphyrinogen-III (By similarity)	GO:0004853^molecular_function^uroporphyrinogen decarboxylase activity`GO:0006782^biological_process^protoporphyrinogen IX biosynthetic process
lom300tf_i23139	96.4725	1.30574	0.338827	3.8537	0.00095984	chromosome 15 open reading frame 43	0
lom300tf_i23153	171.077	-1.05612	0.177153	-5.96161	8.72704e-08	Ankyrin Repeat`COG2940	GO:0005694^cellular_component^chromosome`GO:0005634^cellular_component^nucleus`GO:0018024^molecular_function^histone-lysine N-methyltransferase activity`GO:0008270^molecular_function^zinc ion binding
lom300tf_i23157	733.632	-0.460776	0.158854	-2.90063	0.0167368	small nuclear ribonucleoprotein	GO:0071013^cellular_component^catalytic step 2 spliceosome`GO:0000243^cellular_component^commitment complex`GO:0034715^cellular_component^pICln-Sm protein complex`GO:0071011^cellular_component^precatalytic spliceosome`GO:0071010^cellular_component^prespliceosome`GO:0034719^cellular_component^SMN-Sm protein complex`GO:0097526^cellular_component^spliceosomal tri-snRNP complex`GO:0005685^cellular_co…
lom300tf_i23181	57.3376	-1.41532	0.361597	-3.91408	0.000780463	bromodomain	GO:0002574^biological_process^thrombocyte differentiation
lom300tf_i23191	173.157	-0.666158	0.251471	-2.64905	0.0308857	melanoma inhibitory activity family, member 3	0
lom300tf_i23200	212.446	-0.886332	0.252549	-3.50954	0.0029502	ubiquitin carboxyl-terminal hydrolase	GO:0036459^molecular_function^thiol-dependent ubiquitinyl hydrolase activity`GO:0016579^biological_process^protein deubiquitination`GO:0006511^biological_process^ubiquitin-dependent protein catabolic process
lom300tf_i23247	50.7837	-4.35591	0.576859	-7.55108	4.0632e-12	Dehydrogenase	GO:0051287^molecular_function^NAD binding`GO:0016616^molecular_function^oxidoreductase activity, acting on the CH-OH group of donors, NAD or NADP as acceptor
lom300tf_i23274	6.85904	2.94909	0.995319	2.96296	0.0142124	bridging integrator	GO:0005737^cellular_component^cytoplasm
lom300tf_i23276	20.6055	1.79654	0.615224	2.92013	0.0159111	auditory receptor cell stereocilium organization	GO:0016021^cellular_component^integral component of membrane
lom300tf_i23307	83.6204	-0.587747	0.235968	-2.49079	0.0438075	FtsJ methyltransferase domain containing 2	GO:0004483^molecular_function^mRNA (nucleoside-2'-O-)-methyltransferase activity`GO:0003676^molecular_function^nucleic acid binding`GO:0006370^biological_process^7-methylguanosine mRNA capping
lom300tf_i23308	318.711	0.990147	0.198871	4.97885	1.12317e-05	transcription elongation factor b	GO:0070449^cellular_component^elongin complex`GO:0016021^cellular_component^integral component of membrane`GO:0006355^biological_process^regulation of transcription, DNA-templated`GO:0006368^biological_process^transcription elongation from RNA polymerase II promoter
lom300tf_i23345	437.918	-0.467991	0.122326	-3.82578	0.00105675	nuclear pore complex protein	0
lom300tf_i23347	23.4001	2.94218	0.579185	5.07987	7.17965e-06	PDZ and LIM domain	GO:0007507^biological_process^heart development`GO:0007626^biological_process^locomotory behavior`GO:0007519^biological_process^skeletal muscle tissue development`GO:0001756^biological_process^somitogenesis
lom300tf_i23383	116.868	-1.13195	0.341531	-3.31435	0.00536199	Ankyrin Repeat	0
lom300tf_i23399	83.9468	-1.24816	0.417571	-2.9891	0.0132523	NEDD4 binding protein	0
lom300tf_i23423	29.9793	-1.19705	0.455992	-2.62515	0.0325542	RAN binding protein	GO:0005622^cellular_component^intracellular`GO:0046907^biological_process^intracellular transport
lom300tf_i23434	331.245	-0.670146	0.150856	-4.4423	0.000108504	LSM3 homolog, U6 small nuclear RNA associated (S. cerevisiae)	GO:0071013^cellular_component^catalytic step 2 spliceosome`GO:1990726^cellular_component^Lsm1-7-Pat1 complex`GO:0000932^cellular_component^P-body`GO:0071011^cellular_component^precatalytic spliceosome`GO:0046540^cellular_component^U4/U6 x U5 tri-snRNP complex`GO:0005688^cellular_component^U6 snRNP`GO:0003723^molecular_function^RNA binding`GO:0033962^biological_process^cytoplasmic mRNA processing …
lom300tf_i23442	53.8842	-0.96818	0.343517	-2.81844	0.0206072	Peroxisomal biogenesis factor 6	GO:0005524^molecular_function^ATP binding
lom300tf_i23525	80.0689	-0.772243	0.316036	-2.44353	0.0483955	regulator of chromosome condensation	0
lom300tf_i23545	16.0917	6.70077	1.13179	5.92049	1.09435e-07	importin 13	GO:0005634^cellular_component^nucleus`GO:0008536^molecular_function^Ran GTPase binding`GO:0006886^biological_process^intracellular protein transport
lom300tf_i23623	32.6298	2.54524	0.586366	4.3407	0.000160572	Tensin 1	0
lom300tf_i23667	244.554	-0.521967	0.161521	-3.23157	0.00678191	MYB binding protein (P160) 1a	GO:0003677^molecular_function^DNA binding`GO:0003887^molecular_function^DNA-directed DNA polymerase activity`GO:0006351^biological_process^transcription, DNA-templated
lom300tf_i23715	113.826	-1.36508	0.43968	-3.10471	0.00966982	centrosome-templated microtubule nucleation	GO:0005813^cellular_component^centrosome`GO:0005509^molecular_function^calcium ion binding`GO:0034454^biological_process^microtubule anchoring at centrosome`GO:0030917^biological_process^midbrain-hindbrain boundary development`GO:0001841^biological_process^neural tube formation
lom300tf_i23757	36.4044	3.18739	0.577189	5.52225	8.54095e-07	ST3 beta-galactoside alpha-2,3-sialyltransferase	GO:0005794^cellular_component^Golgi apparatus`GO:0016021^cellular_component^integral component of membrane`GO:0003836^molecular_function^beta-galactoside (CMP) alpha-2,3-sialyltransferase activity`GO:0006486^biological_process^protein glycosylation
lom300tf_i23783	221.783	-0.992445	0.178857	-5.54882	7.54806e-07	Golgin, RAB6-interacting	0
lom300tf_i23847	474.164	-0.384754	0.153018	-2.51444	0.0416911	tRNA methyltransferase 6 homolog (S. cerevisiae)	GO:0031515^cellular_component^tRNA (m1A) methyltransferase complex`GO:0030488^biological_process^tRNA methylation
lom300tf_i23858	6.16859	3.97188	1.19988	3.31022	0.00542156	guanine nucleotide exchange factor	GO:0005622^cellular_component^intracellular`GO:0046872^molecular_function^metal ion binding`GO:0005089^molecular_function^Rho guanyl-nucleotide exchange factor activity`GO:0035023^biological_process^regulation of Rho protein signal transduction`GO:0007264^biological_process^small GTPase mediated signal transduction
lom300tf_i23889	29.4735	1.43911	0.533849	2.69573	0.0277428	Dehydrogenase reductase	0
lom300tf_i23911	376.868	-0.519393	0.166274	-3.12372	0.00917722	DNA polymerase	GO:0005634^cellular_component^nucleus`GO:0008408^molecular_function^3'-5' exonuclease activity`GO:0051539^molecular_function^4 iron, 4 sulfur cluster binding`GO:0003677^molecular_function^DNA binding`GO:0003887^molecular_function^DNA-directed DNA polymerase activity`GO:0046872^molecular_function^metal ion binding`GO:0001882^molecular_function^nucleoside binding`GO:0000166^molecular_function^nucle…
lom300tf_i23919	199.018	-0.592005	0.183773	-3.22139	0.00698079	sorting nexin	GO:0005622^cellular_component^intracellular`GO:0035091^molecular_function^phosphatidylinositol binding`GO:0006886^biological_process^intracellular protein transport
lom300tf_i23931	12.651	2.19802	0.714601	3.07587	0.010498	CCAAT enhancer binding protein (C EBP)	GO:0005634^cellular_component^nucleus`GO:0001078^molecular_function^transcriptional repressor activity, RNA polymerase II proximal promoter sequence-specific DNA binding`GO:0032922^biological_process^circadian regulation of gene expression`GO:0007623^biological_process^circadian rhythm`GO:0006355^biological_process^regulation of transcription, DNA-templated
lom300tf_i23949	401.371	-0.459925	0.176363	-2.60784	0.0338635	N-acylsphingosine amidohydrolase (acid ceramidase) 1	GO:0005764^cellular_component^lysosome`GO:0006629^biological_process^lipid metabolic process
lom300tf_i23958	58.8544	-1.33646	0.335811	-3.97979	0.000619816	udp-glucose glycoprotein glucosyltransferase	GO:0003980^molecular_function^UDP-glucose:glycoprotein glucosyltransferase activity`GO:0006486^biological_process^protein glycosylation
lom300tf_i23992	221.006	0.504381	0.199834	2.52399	0.0408071	Excision repair cross-complementing rodent repair deficiency, complementation group 4	0
lom300tf_i24035	65.5424	3.51564	1.10649	3.17728	0.00791613	acid binding protein	GO:0008289^molecular_function^lipid binding`GO:0005215^molecular_function^transporter activity
lom300tf_i24043	76.9879	-2.97208	0.397449	-7.47787	6.81248e-12	peptidase C14 caspase catalytic subunit p20	GO:0004197^molecular_function^cysteine-type endopeptidase activity
lom300tf_i24050	21.0994	3.15901	0.551003	5.73319	2.98374e-07	Guanylate binding protein	GO:0005525^molecular_function^GTP binding`GO:0003924^molecular_function^GTPase activity
lom300tf_i24053	206.327	-0.585225	0.206536	-2.83353	0.0198457	Ankyrin Repeat`COG2940	GO:0005694^cellular_component^chromosome`GO:0005634^cellular_component^nucleus`GO:0018024^molecular_function^histone-lysine N-methyltransferase activity`GO:0008270^molecular_function^zinc ion binding
lom300tf_i24062	219.768	-0.890403	0.196	-4.54288	7.22741e-05	sorting nexin family member 27	GO:0035091^molecular_function^phosphatidylinositol binding`GO:0007165^biological_process^signal transduction
lom300tf_i24081	367.835	-0.786021	0.188535	-4.16911	0.000308228	SWI SNF related, matrix associated, actin dependent regulator of chromatin, subfamily c, member	GO:0016514^cellular_component^SWI/SNF complex`GO:0003677^molecular_function^DNA binding`GO:0043044^biological_process^ATP-dependent chromatin remodeling`GO:0060216^biological_process^definitive hemopoiesis
lom300tf_i24082	147.333	-0.630151	0.209678	-3.00533	0.0127014	ubiquitin carboxyl-terminal hydrolase	GO:0036459^molecular_function^thiol-dependent ubiquitinyl hydrolase activity`GO:0008270^molecular_function^zinc ion binding`GO:0016579^biological_process^protein deubiquitination`GO:0006511^biological_process^ubiquitin-dependent protein catabolic process
lom300tf_i24097	118.974	-2.19291	0.221016	-9.92199	1.10654e-20	Ankyrin Repeat	0
lom300tf_i24108	367.371	-0.382221	0.123356	-3.09852	0.00985666	Transfer protein	0
lom300tf_i24188	13.3764	1.8066	0.637372	2.83445	0.0197986	forkhead box	GO:0005634^cellular_component^nucleus`GO:0000981^molecular_function^RNA polymerase II transcription factor activity, sequence-specific DNA binding`GO:0043565^molecular_function^sequence-specific DNA binding`GO:0009653^biological_process^anatomical structure morphogenesis`GO:0030154^biological_process^cell differentiation`GO:0006351^biological_process^transcription, DNA-templated
lom300tf_i24202	42.6087	0.983272	0.352785	2.78717	0.0222794	centrosomal protein 112kDa	0
lom300tf_i24213	91.2148	-1.7277	0.380553	-4.53997	7.30899e-05	Kinesin family member	GO:0005524^molecular_function^ATP binding`GO:0008017^molecular_function^microtubule binding`GO:0003777^molecular_function^microtubule motor activity`GO:0007018^biological_process^microtubule-based movement`GO:0030516^biological_process^regulation of axon extension
lom300tf_i24234	338.782	-0.528922	0.193926	-2.72744	0.0257553	LIM domain and actin binding 1	GO:0051015^molecular_function^actin filament binding`GO:0046872^molecular_function^metal ion binding`GO:0051017^biological_process^actin filament bundle assembly`GO:0030835^biological_process^negative regulation of actin filament depolymerization
lom300tf_i24257	52.9254	-1.08541	0.355726	-3.05124	0.0112166	Gon-4-like (C. elegans)	GO:0005634^cellular_component^nucleus`GO:0003677^molecular_function^DNA binding`GO:0006355^biological_process^regulation of transcription, DNA-templated
lom300tf_i24293	334.136	-0.476762	0.179472	-2.65647	0.0303483	Ribosomal protein	GO:0022627^cellular_component^cytosolic small ribosomal subunit`GO:0003729^molecular_function^mRNA binding`GO:0003735^molecular_function^structural constituent of ribosome`GO:0006412^biological_process^translation
lom300tf_i24294	243.268	-0.461221	0.158906	-2.90249	0.0166858	Catalyzes the ATP-dependent amination of UTP to CTP with either L-glutamine or ammonia as the source of nitrogen (By similarity)	GO:0005524^molecular_function^ATP binding`GO:0003883^molecular_function^CTP synthase activity`GO:0044210^biological_process^'de novo' CTP biosynthetic process`GO:0006541^biological_process^glutamine metabolic process
lom300tf_i24315	16.5106	1.75031	0.638724	2.74032	0.0249546	centromere protein F, 350 400kDa (mitosin)	GO:0070840^molecular_function^dynein complex binding`GO:0042803^molecular_function^protein homodimerization activity`GO:0008134^molecular_function^transcription factor binding`GO:0001947^biological_process^heart looping`GO:0001822^biological_process^kidney development`GO:0021591^biological_process^ventricular system development
lom300tf_i24320	88.8936	-1.32369	0.328318	-4.03172	0.000515574	Zinc finger protein	GO:0005634^cellular_component^nucleus`GO:0043565^molecular_function^sequence-specific DNA binding`GO:0003700^molecular_function^DNA binding transcription factor activity`GO:0044212^molecular_function^transcription regulatory region DNA binding`GO:0008270^molecular_function^zinc ion binding`GO:0007275^biological_process^multicellular organism development`GO:0045893^biological_process^positive regu…
lom300tf_i24375	96.0474	0.904963	0.279174	3.24158	0.0065841	symporter activity	GO:0016021^cellular_component^integral component of membrane`GO:0005355^molecular_function^glucose transmembrane transporter activity
lom300tf_i24406	67.8085	-3.15743	0.344239	-9.17218	1.15722e-17	Interleukin 20 receptor, alpha	GO:0016021^cellular_component^integral component of membrane
lom300tf_i24536	74.2532	1.097	0.324305	3.38261	0.00435507	jumonji, AT rich interactive domain 2	GO:0005634^cellular_component^nucleus`GO:0003677^molecular_function^DNA binding
lom300tf_i24651	312.658	-0.435254	0.150071	-2.90032	0.0167467	long-chain fatty acid transport	GO:0003677^molecular_function^DNA binding`GO:0008270^molecular_function^zinc ion binding
lom300tf_i24670	70.0028	8.45254	1.14118	7.40683	1.10311e-11	Coiled-coil domain containing 87	0
lom300tf_i24725	20.6952	2.93262	0.697329	4.2055	0.000268289	chromosome 1 open reading frame 228	0
lom300tf_i24741	101.915	-0.997957	0.361274	-2.76233	0.0236453	Inositol hexakisphosphate kinase	GO:0008440^molecular_function^inositol-1,4,5-trisphosphate 3-kinase activity
lom300tf_i24800	209.156	-0.746691	0.304664	-2.45087	0.0476851	Cell division cycle associated 7-like	GO:0005634^cellular_component^nucleus`GO:0008284^biological_process^positive regulation of cell proliferation`GO:0006355^biological_process^regulation of transcription, DNA-templated
lom300tf_i24813	47.8127	-3.35017	0.414289	-8.08655	8.00971e-14	cytidine deaminase	GO:0005829^cellular_component^cytosol`GO:0004126^molecular_function^cytidine deaminase activity`GO:0008270^molecular_function^zinc ion binding`GO:0009972^biological_process^cytidine deamination
lom300tf_i24818	135.978	-1.01514	0.337836	-3.00484	0.0127181	ZnF_C3H1	GO:0046872^molecular_function^metal ion binding
lom300tf_i24843	78.3728	1.10983	0.357132	3.10763	0.00959643	deoxyribo-dipyrimidine photolyase	GO:0005737^cellular_component^cytoplasm`GO:0009881^molecular_function^photoreceptor activity
lom300tf_i24850	52.0061	-1.19378	0.452696	-2.63705	0.0317034	Histone-lysine N-methyltransferase	GO:0005694^cellular_component^chromosome`GO:0005634^cellular_component^nucleus`GO:0018024^molecular_function^histone-lysine N-methyltransferase activity`GO:0006355^biological_process^regulation of transcription, DNA-templated
lom300tf_i24884	109.174	-0.472124	0.191409	-2.46657	0.0461818	MARVEL domain containing 3	GO:0016021^cellular_component^integral component of membrane
lom300tf_i24887	11.4079	2.05708	0.825655	2.49146	0.0437644	Transmembrane protein 132E	GO:0016021^cellular_component^integral component of membrane
lom300tf_i24889	91.5353	-2.40877	0.318956	-7.55204	4.05566e-12	solute carrier family 46 (folate transporter), member 1	GO:0016021^cellular_component^integral component of membrane`GO:0055085^biological_process^transmembrane transport
lom300tf_i24954	199.716	-0.504959	0.206174	-2.44919	0.0478347	Transmembrane protein 87A	GO:0016021^cellular_component^integral component of membrane
lom300tf_i25061	20.9865	3.04261	0.678312	4.48556	9.07757e-05	protein tyrosine phosphatase	GO:0004725^molecular_function^protein tyrosine phosphatase activity
lom300tf_i25088	30.3025	-1.96791	0.369542	-5.32528	2.25503e-06	carnitine	GO:0016746^molecular_function^transferase activity, transferring acyl groups
lom300tf_i25120	9.06542	-4.66221	1.0913	-4.27216	0.000209072	matrix metallopeptidase	GO:0031012^cellular_component^extracellular matrix`GO:0005887^cellular_component^integral component of plasma membrane`GO:0004222^molecular_function^metalloendopeptidase activity`GO:0008270^molecular_function^zinc ion binding
lom300tf_i25154	300.351	-0.573124	0.210826	-2.71848	0.026315	mitochondrial ribosomal protein 63	GO:0005761^cellular_component^mitochondrial ribosome
lom300tf_i25185	11.1004	2.8194	0.973386	2.89648	0.0169243	RGD motif, leucine rich repeats, tropomodulin domain and proline-rich containing	GO:0016477^biological_process^cell migration`GO:0030011^biological_process^maintenance of cell polarity
lom300tf_i25224	173.745	0.771064	0.265238	2.90706	0.0164824	Ankyrin Repeat	0
lom300tf_i25243	20.365	1.21289	0.483247	2.50988	0.0420623	Diaphanous homolog 2 (Drosophila)	GO:0005623^cellular_component^cell`GO:0003779^molecular_function^actin binding`GO:0017048^molecular_function^Rho GTPase binding`GO:0030041^biological_process^actin filament polymerization`GO:0042074^biological_process^cell migration involved in gastrulation`GO:0060027^biological_process^convergent extension involved in gastrulation`GO:0055113^biological_process^epiboly involved in gastrulation wi…
lom300tf_i25275	25.6123	2.61123	0.524944	4.97429	1.14873e-05	Prokineticin	GO:0005576^cellular_component^extracellular region`GO:0001664^molecular_function^G-protein coupled receptor binding`GO:0000187^biological_process^activation of MAPK activity`GO:0007623^biological_process^circadian rhythm`GO:0008284^biological_process^positive regulation of cell proliferation`GO:0045765^biological_process^regulation of angiogenesis
lom300tf_i25451	250.577	-2.44052	0.222687	-10.9594	2.9465e-25	protein phosphatase 4, regulatory subunit 2	GO:0030289^cellular_component^protein phosphatase 4 complex`GO:0019888^molecular_function^protein phosphatase regulator activity
lom300tf_i25473	20.0848	1.60968	0.636423	2.52927	0.0403248	DNA polymerase delta subunit	GO:0043625^cellular_component^delta DNA polymerase complex`GO:0000731^biological_process^DNA synthesis involved in DNA repair`GO:0006261^biological_process^DNA-dependent DNA replication
lom300tf_i25501	473.462	-0.466753	0.140508	-3.32189	0.00523871	regulator of chromosome condensation	0
lom300tf_i25518	93.7552	-0.892659	0.313824	-2.84446	0.0193031	Centrosome and spindle pole associated protein 1	GO:0005813^cellular_component^centrosome`GO:0005874^cellular_component^microtubule`GO:0000922^cellular_component^spindle pole`GO:0032467^biological_process^positive regulation of cytokinesis
lom300tf_i25524	198.673	0.543882	0.166262	3.27124	0.00605758	Sel1 domain protein repeat-containing protein	0
lom300tf_i25579	159.779	-0.641311	0.261259	-2.4547	0.0473198	Clathrin interactor 1	GO:0005794^cellular_component^Golgi apparatus`GO:0016020^cellular_component^membrane`GO:0045682^biological_process^regulation of epidermis development`GO:0016192^biological_process^vesicle-mediated transport
lom300tf_i25590	60.2274	-0.858457	0.261253	-3.28593	0.00580756	Ghmp kinase	GO:0005524^molecular_function^ATP binding`GO:0047940^molecular_function^glucuronokinase activity`GO:0016779^molecular_function^nucleotidyltransferase activity`GO:0009058^biological_process^biosynthetic process
lom300tf_i25626	21.8713	0.99298	0.399514	2.48547	0.0442463	AFG1 family ATPase	GO:0005524^molecular_function^ATP binding
lom300tf_i25637	9.3308	2.62696	0.970765	2.70607	0.0270734	Phosphodiesterase	GO:0004114^molecular_function^3',5'-cyclic-nucleotide phosphodiesterase activity`GO:0046872^molecular_function^metal ion binding`GO:0007165^biological_process^signal transduction
lom300tf_i25656	534.487	-0.375386	0.153893	-2.43926	0.0488574	F-box and WD repeat domain containing 11	GO:0046983^molecular_function^protein dimerization activity`GO:0002040^biological_process^sprouting angiogenesis
lom300tf_i25729	199.424	0.606339	0.213243	2.84342	0.0193423	synaptonemal complex protein	0
lom300tf_i25759	8.60823	2.50337	0.752027	3.32883	0.00512043	Calsequestrin is a high-capacity, moderate affinity, calcium-binding protein and thus acts as an internal calcium store in muscle. The release of calcium bound to calsequestrin through a calcium release channel triggers muscle contraction (By similarity)	GO:0005509^molecular_function^calcium ion binding
lom300tf_i25815	89.5663	-1.1276	0.30142	-3.74096	0.00140476	ligand dependent nuclear receptor interacting factor 1	GO:0042974^molecular_function^retinoic acid receptor binding`GO:0006355^biological_process^regulation of transcription, DNA-templated
lom300tf_i25891	7.49037	6.38026	1.25347	5.09006	6.8435e-06	Receptor	GO:0016021^cellular_component^integral component of membrane`GO:0004950^molecular_function^chemokine receptor activity`GO:0006935^biological_process^chemotaxis
lom300tf_i25936	39.8407	-0.944055	0.368475	-2.56206	0.0374617	CREB regulated transcription coactivator	GO:0005737^cellular_component^cytoplasm`GO:0005634^cellular_component^nucleus`GO:0008140^molecular_function^cAMP response element binding protein binding`GO:0032793^biological_process^positive regulation of CREB transcription factor activity`GO:0045944^biological_process^positive regulation of transcription from RNA polymerase II promoter`GO:0051289^biological_process^protein homotetramerization
lom300tf_i25946	427.183	-0.921539	0.208994	-4.4094	0.000123915	(Membrane-Associated Ring finger (C3HC4))	GO:0008270^molecular_function^zinc ion binding
lom300tf_i25975	250.216	0.678536	0.235313	2.88355	0.0174995	SRY (Sex determining region Y)-box	GO:0005634^cellular_component^nucleus`GO:0003677^molecular_function^DNA binding`GO:0003700^molecular_function^DNA binding transcription factor activity`GO:0007420^biological_process^brain development`GO:0048593^biological_process^camera-type eye morphogenesis`GO:0061386^biological_process^closure of optic fissure`GO:0009953^biological_process^dorsal/ventral pattern formation`GO:0002088^biological…
lom300tf_i25979	324.435	-0.504105	0.191593	-2.63113	0.0321133	Hexamethylene bis-acetamide inducible	GO:0005737^cellular_component^cytoplasm`GO:0005634^cellular_component^nucleus`GO:0004861^molecular_function^cyclin-dependent protein serine/threonine kinase inhibitor activity`GO:0017069^molecular_function^snRNA binding`GO:0000122^biological_process^negative regulation of transcription from RNA polymerase II promoter
lom300tf_i26004	205.799	-0.717242	0.229777	-3.12147	0.00923131	phenylalanyL-tRNA synthetase, alpha subunit	GO:0005737^cellular_component^cytoplasm`GO:0005524^molecular_function^ATP binding`GO:0004826^molecular_function^phenylalanine-tRNA ligase activity`GO:0000049^molecular_function^tRNA binding`GO:0006432^biological_process^phenylalanyl-tRNA aminoacylation
lom300tf_i26057	124.914	-0.896202	0.228368	-3.92437	0.000752344	family with sequence similarity 204, member A	0
lom300tf_i26070	471.996	-0.743159	0.180751	-4.1115	0.00038322	TPX2, microtubule-associated, homolog (Xenopus laevis)	GO:0005874^cellular_component^microtubule`GO:0005819^cellular_component^spindle`GO:0032147^biological_process^activation of protein kinase activity`GO:0060236^biological_process^regulation of mitotic spindle organization
lom300tf_i26109	30.5364	1.76467	0.415309	4.24907	0.000227696	Tumor necrosis factor receptor superfamily, member 11a, NFKB activator	GO:0005887^cellular_component^integral component of plasma membrane`GO:0005031^molecular_function^tumor necrosis factor-activated receptor activity`GO:0097190^biological_process^apoptotic signaling pathway`GO:0006955^biological_process^immune response`GO:0006954^biological_process^inflammatory response`GO:0007275^biological_process^multicellular organism development`GO:0042981^biological_process^…
lom300tf_i26144	225.31	-0.500642	0.194781	-2.57028	0.0368083	vacuolar protein sorting 37 homolog D (S. cerevisiae)	GO:0015031^biological_process^protein transport
lom300tf_i26151	76.0835	0.939011	0.242316	3.87515	0.000894959	Solute carrier family 25 member	GO:0031307^cellular_component^integral component of mitochondrial outer membrane`GO:0005743^cellular_component^mitochondrial inner membrane`GO:0022857^molecular_function^transmembrane transporter activity`GO:0006839^biological_process^mitochondrial transport
lom300tf_i26209	193.69	-0.54093	0.16428	-3.29273	0.00569399	Mitotic spindle assembly checkpoint protein	GO:0007094^biological_process^mitotic spindle assembly checkpoint
lom300tf_i26237	278.944	-0.658806	0.21654	-3.04243	0.0114816	RAP1 interacting factor homolog (yeast)	0
lom300tf_i26269	30.6966	-1.08369	0.424131	-2.55509	0.0380897	coiledcoil domain containing	GO:0005813^cellular_component^centrosome`GO:0005737^cellular_component^cytoplasm`GO:0051959^molecular_function^dynein light intermediate chain binding`GO:0008017^molecular_function^microtubule binding`GO:0031122^biological_process^cytoplasmic microtubule organization`GO:0030705^biological_process^cytoskeleton-dependent intracellular transport`GO:0016055^biological_process^Wnt signaling pathway
lom300tf_i26276	9.67553	4.91219	1.21516	4.04241	0.000497453	Anoctamin	GO:0016021^cellular_component^integral component of membrane`GO:0061588^biological_process^calcium activated phospholipid scrambling
lom300tf_i26295	450.359	-0.575574	0.213353	-2.69776	0.0276123	ubiquitin associated protein	GO:0005737^cellular_component^cytoplasm`GO:0005634^cellular_component^nucleus`GO:0010628^biological_process^positive regulation of gene expression
lom300tf_i26374	310.056	-0.786367	0.212115	-3.70727	0.00156981	microtubule binding	0
lom300tf_i26384	112.096	-0.671514	0.240238	-2.79521	0.0218501	guanine nucleotide exchange factor	GO:0003677^molecular_function^DNA binding`GO:0008270^molecular_function^zinc ion binding
lom300tf_i26408	39.1157	-3.44299	0.706712	-4.87184	1.8035e-05	integrin, beta	GO:0008305^cellular_component^integrin complex`GO:0004872^molecular_function^receptor activity`GO:0007160^biological_process^cell-matrix adhesion`GO:0007229^biological_process^integrin-mediated signaling pathway
lom300tf_i26427	34.6774	7.34438	1.18386	6.20376	2.27199e-08	syndecan binding protein (syntenin)	GO:0005622^cellular_component^intracellular`GO:0045545^molecular_function^syndecan binding`GO:0030036^biological_process^actin cytoskeleton organization`GO:0007268^biological_process^chemical synaptic transmission`GO:0035556^biological_process^intracellular signal transduction
lom300tf_i26448	62.3513	-1.0808	0.308535	-3.50302	0.00301649	sorting nexin	GO:0005622^cellular_component^intracellular`GO:0006897^biological_process^endocytosis`GO:0006886^biological_process^intracellular protein transport`GO:0000281^biological_process^mitotic cytokinesis
lom300tf_i26469	322.91	-0.580453	0.155386	-3.73556	0.00143204	Vacuolar protein sorting-associated protein	GO:0000813^cellular_component^ESCRT I complex`GO:0032403^molecular_function^protein complex binding`GO:0043328^biological_process^protein transport to vacuole involved in ubiquitin-dependent protein catabolic process via the multivesicular body sorting pathway
lom300tf_i26503	149.442	-0.691873	0.200821	-3.44521	0.00360046	DEAD (Asp-Glu-Ala-Asp) box polypeptide 41	GO:0005524^molecular_function^ATP binding`GO:0003676^molecular_function^nucleic acid binding
lom300tf_i26544	148.044	0.518344	0.187515	2.76428	0.0235337	PDZ and LIM domain	GO:0005856^cellular_component^cytoskeleton`GO:0046872^molecular_function^metal ion binding`GO:0007160^biological_process^cell-matrix adhesion`GO:0043009^biological_process^chordate embryonic development`GO:0061055^biological_process^myotome development`GO:0007519^biological_process^skeletal muscle tissue development`GO:0001756^biological_process^somitogenesis
lom300tf_i26569	203.563	0.82943	0.219296	3.78224	0.00122533	Carbonic anhydrase	GO:0004089^molecular_function^carbonate dehydratase activity`GO:0008270^molecular_function^zinc ion binding`GO:0006730^biological_process^one-carbon metabolic process
lom300tf_i26583	51.8577	2.06289	0.408473	5.05024	8.18401e-06	solute carrier family 17 member	GO:0016021^cellular_component^integral component of membrane`GO:0022857^molecular_function^transmembrane transporter activity`GO:0006820^biological_process^anion transport`GO:0055085^biological_process^transmembrane transport
lom300tf_i26644	71.1736	0.905905	0.352291	2.57146	0.0367386	Zinc finger protein	GO:0003676^molecular_function^nucleic acid binding
lom300tf_i26678	215.222	-0.914872	0.207624	-4.40639	0.000125297	Smad nuclear interacting protein 1	0
lom300tf_i26715	196	-0.511572	0.145094	-3.52579	0.0028084	Transcription factor	GO:0000439^cellular_component^core TFIIH complex`GO:0005675^cellular_component^holo TFIIH complex`GO:0006281^biological_process^DNA repair`GO:0006289^biological_process^nucleotide-excision repair`GO:0070816^biological_process^phosphorylation of RNA polymerase II C-terminal domain`GO:0006360^biological_process^transcription from RNA polymerase I promoter`GO:0006366^biological_process^transcription…
lom300tf_i26735	138.49	1.24768	0.270265	4.6165	5.35244e-05	S100 calcium binding protein	GO:0005509^molecular_function^calcium ion binding`GO:0046914^molecular_function^transition metal ion binding
lom300tf_i26751	26.1885	1.07696	0.41221	2.61264	0.0334782	Shroom family member	GO:0005623^cellular_component^cell`GO:0051015^molecular_function^actin filament binding`GO:0045176^biological_process^apical protein localization`GO:0032401^biological_process^establishment of melanosome localization
lom300tf_i26801	56.4277	-1.8348	0.432568	-4.24164	0.000234638	ubiquitin associated protein	GO:0005737^cellular_component^cytoplasm`GO:0005634^cellular_component^nucleus`GO:0010628^biological_process^positive regulation of gene expression
lom300tf_i27091	166.425	-0.523741	0.15937	-3.28631	0.00580341	arginyL-tRNA synthetase	GO:0005737^cellular_component^cytoplasm`GO:0004814^molecular_function^arginine-tRNA ligase activity`GO:0005524^molecular_function^ATP binding`GO:0006420^biological_process^arginyl-tRNA aminoacylation
lom300tf_i27111	91.3933	-1.51891	0.38047	-3.9922	0.000592271	ubiquitin associated protein	0
lom300tf_i27141	125.532	1.21036	0.39568	3.05894	0.0110014	protein kinase activity	0
lom300tf_i27150	31.9349	1.49959	0.447343	3.35222	0.00477673	TRAF family member-associated NFKB activator	0
lom300tf_i27195	74.0028	-1.38185	0.367454	-3.7606	0.00131289	R3H domain and coiled-coil containing	GO:0035145^cellular_component^exon-exon junction complex`GO:0003676^molecular_function^nucleic acid binding
lom300tf_i27200	203.02	-0.637093	0.172729	-3.68839	0.00166847	kiaa1430	0
lom300tf_i27220	49.3268	-1.19711	0.408877	-2.9278	0.0156354	translocated promoter region, nuclear basket protein	GO:0005622^cellular_component^intracellular`GO:0006606^biological_process^protein import into nucleus
lom300tf_i27230	28.8569	1.57713	0.603285	2.61424	0.0333576	Specifically methylates the guanine in position 2445 (m2G2445) and the guanine in position 2069 (m7G2069) of 23S rRNA (By similarity)	GO:0003723^molecular_function^RNA binding
lom300tf_i27232	50.6844	2.55477	0.452719	5.64317	4.73786e-07	Myozenin 2	0
lom300tf_i27263	83.5068	-0.765884	0.287701	-2.66208	0.0299543	kinase suppressor of Ras	GO:0005829^cellular_component^cytosol`GO:0005622^cellular_component^intracellular`GO:0005886^cellular_component^plasma membrane`GO:0005524^molecular_function^ATP binding`GO:0004709^molecular_function^MAP kinase kinase kinase activity`GO:0046872^molecular_function^metal ion binding`GO:0031434^molecular_function^mitogen-activated protein kinase kinase binding`GO:0004674^molecular_function^protein s…
lom300tf_i27277	227.876	-0.501347	0.165902	-3.02195	0.0121358	CUGBP, Elav-like family member	GO:0003723^molecular_function^RNA binding
lom300tf_i27293	130.002	-0.511479	0.207841	-2.46092	0.0467073	RNA binding motif protein	0
lom300tf_i27453	178.404	-0.917266	0.183203	-5.00683	9.94888e-06	Poly (ADP-ribose) polymerase	GO:0003950^molecular_function^NAD+ ADP-ribosyltransferase activity`GO:0008270^molecular_function^zinc ion binding`GO:0006471^biological_process^protein ADP-ribosylation
lom300tf_i27457	156.101	-0.772624	0.305476	-2.52925	0.0403248	Ankyrin Repeat	GO:0019208^molecular_function^phosphatase regulator activity`GO:0019901^molecular_function^protein kinase binding`GO:0007165^biological_process^signal transduction
lom300tf_i27529	29.3153	-1.78604	0.554616	-3.22032	0.00700021	single immunoglobulin and toll-interleukin 1 receptor (TIR) domain	GO:0009986^cellular_component^cell surface`GO:0016021^cellular_component^integral component of membrane`GO:0050728^biological_process^negative regulation of inflammatory response`GO:0007165^biological_process^signal transduction
lom300tf_i27624	94.1313	-0.838795	0.297026	-2.82398	0.02034	Procollagen-lysine 2-oxoglutarate 5-dioxygenase	GO:0005581^cellular_component^collagen trimer`GO:0005783^cellular_component^endoplasmic reticulum`GO:0005506^molecular_function^iron ion binding`GO:0031418^molecular_function^L-ascorbic acid binding`GO:0008475^molecular_function^procollagen-lysine 5-dioxygenase activity`GO:0008045^biological_process^motor neuron axon guidance`GO:0001755^biological_process^neural crest cell migration
lom300tf_i27771	26.6667	-1.48417	0.526248	-2.82028	0.0205197	bromodomain adjacent to zinc finger domain	GO:0005634^cellular_component^nucleus`GO:0003677^molecular_function^DNA binding
lom300tf_i27802	55.0776	-0.875027	0.318251	-2.74949	0.0243822	nrde-2 necessary for RNA interference, domain containing	GO:0071013^cellular_component^catalytic step 2 spliceosome`GO:0031048^biological_process^chromatin silencing by small RNA`GO:0016246^biological_process^RNA interference`GO:0006396^biological_process^RNA processing
lom300tf_i27809	18.4704	2.88447	0.811647	3.55385	0.00256708	o-fucosylpeptide 3-beta-n-acetylglucosaminyltransferase	GO:0030173^cellular_component^integral component of Golgi membrane`GO:0046872^molecular_function^metal ion binding`GO:0033829^molecular_function^O-fucosylpeptide 3-beta-N-acetylglucosaminyltransferase activity`GO:0007389^biological_process^pattern specification process
lom300tf_s00001	62.1614	1.54462	0.417089	3.70333	0.00159094	ADAM metallopeptidase with thrombospondin type 1, motif	GO:0004222^molecular_function^metalloendopeptidase activity`GO:0008270^molecular_function^zinc ion binding
lom300tf_s00002	41.7094	-1.34674	0.305242	-4.41206	0.000122658	carnitine	GO:0016746^molecular_function^transferase activity, transferring acyl groups
lom300tf_s00004	314.956	1.03704	0.170372	6.08691	4.32941e-08	F-box protein 15	GO:0000151^cellular_component^ubiquitin ligase complex`GO:0043161^biological_process^proteasome-mediated ubiquitin-dependent protein catabolic process
lom300tf_s00026	11.5447	6.28862	1.16795	5.38433	1.69271e-06	Epidermal growth factor receptor pathway substrate	GO:0005509^molecular_function^calcium ion binding
lom300tf_s00028	9.55816	1.86457	0.730236	2.55338	0.0382076	E3 ubiquitin ISG15 ligase TRIM25-like	0
lom300tf_s00033	688.419	0.76761	0.189362	4.05367	0.000476425	cathepsin	GO:0005615^cellular_component^extracellular space`GO:0005764^cellular_component^lysosome`GO:0004197^molecular_function^cysteine-type endopeptidase activity`GO:0051603^biological_process^proteolysis involved in cellular protein catabolic process
lom300tf_s00038	23.6533	1.27194	0.518282	2.45414	0.0473841	seizure threshold 2	0
lom300tf_s00039	156.643	3.29645	0.372927	8.83939	1.842e-16	tubulin tyrosine ligase-like family, member 12	GO:0005524^molecular_function^ATP binding`GO:0003824^molecular_function^catalytic activity`GO:0006464^biological_process^cellular protein modification process
lom300tf_s00053	16.8196	1.56557	0.544629	2.87456	0.0179118	polyhomeotic homolog	GO:0005634^cellular_component^nucleus`GO:0008270^molecular_function^zinc ion binding
lom300tf_s00060	1134.44	0.351438	0.141407	2.48529	0.0442463	Nei endonuclease VIII-like 3 (E. coli)	GO:0003684^molecular_function^damaged DNA binding`GO:0003906^molecular_function^DNA-(apurinic or apyrimidinic site) lyase activity`GO:0016799^molecular_function^hydrolase activity, hydrolyzing N-glycosyl compounds`GO:0008270^molecular_function^zinc ion binding`GO:0006284^biological_process^base-excision repair`GO:0006289^biological_process^nucleotide-excision repair
lom300tf_s00061	300.579	-1.79698	0.308588	-5.82323	1.83115e-07	asparaginase	GO:0016787^molecular_function^hydrolase activity
lom300tf_s00069	360.31	0.631756	0.20968	3.01296	0.0124487	methyltransferase like 6	0
lom300tf_s00090	150.878	-1.09701	0.423026	-2.59324	0.034951	coagulation factor	GO:0005507^molecular_function^copper ion binding`GO:0009617^biological_process^response to bacterium
lom300tf_s00091	82.2923	-1.65873	0.491142	-3.37729	0.00442621	coagulation factor	GO:0005507^molecular_function^copper ion binding`GO:0009617^biological_process^response to bacterium
lom300tf_s00100	246.061	-0.735214	0.282752	-2.60021	0.0344695	jumonji domain containing	0
lom300tf_s00132	58.3559	-1.78886	0.485601	-3.68381	0.00169509	homeobox	GO:0005634^cellular_component^nucleus`GO:0043565^molecular_function^sequence-specific DNA binding`GO:0003700^molecular_function^DNA binding transcription factor activity`GO:0071907^biological_process^determination of digestive tract left/right asymmetry`GO:0071910^biological_process^determination of liver left/right asymmetry`GO:0035469^biological_process^determination of pancreatic left/right as…
lom300tf_s00141	940.145	-0.478895	0.104639	-4.57662	6.27135e-05	eukaryotic translation initiation factor 4b	GO:0016281^cellular_component^eukaryotic translation initiation factor 4F complex`GO:0005844^cellular_component^polysome`GO:0043024^molecular_function^ribosomal small subunit binding`GO:0033592^molecular_function^RNA strand annealing activity`GO:0034057^molecular_function^RNA strand-exchange activity`GO:0003743^molecular_function^translation initiation factor activity`GO:0097010^biological_proces…
lom300tf_s00147	419.986	-0.488334	0.148899	-3.27962	0.00591726	IF-3 binds to the 30S ribosomal subunit and shifts the equilibrum between 70S ribosomes and their 50S and 30S subunits in favor of the free subunits, thus enhancing the availability of 30S subunits on which protein synthesis initiation begins (By similarity)	GO:0003743^molecular_function^translation initiation factor activity
lom300tf_s00200	270.645	-0.638156	0.243661	-2.61903	0.0329571	metadherin	GO:0016021^cellular_component^integral component of membrane`GO:0043066^biological_process^negative regulation of apoptotic process`GO:0045766^biological_process^positive regulation of angiogenesis`GO:0043123^biological_process^positive regulation of I-kappaB kinase/NF-kappaB signaling
lom300tf_s00206	542.418	-0.514232	0.136109	-3.7781	0.00124077	(ribosomal) protein	GO:0005762^cellular_component^mitochondrial large ribosomal subunit`GO:0003735^molecular_function^structural constituent of ribosome`GO:0032543^biological_process^mitochondrial translation
lom300tf_s00216	24.6903	1.30424	0.448726	2.90654	0.0164968	Phosphorylation of dTMP to form dTDP in both de novo and salvage pathways of dTTP synthesis (By similarity)	GO:0005737^cellular_component^cytoplasm`GO:0004798^molecular_function^thymidylate kinase activity`GO:0009041^molecular_function^uridylate kinase activity`GO:0006233^biological_process^dTDP biosynthetic process`GO:0006235^biological_process^dTTP biosynthetic process`GO:0006227^biological_process^dUDP biosynthetic process
lom300tf_s00229	62.7124	1.67659	0.578078	2.90028	0.0167467	kininogen 1	GO:0072562^cellular_component^blood microparticle`GO:0005623^cellular_component^cell`GO:0004869^molecular_function^cysteine-type endopeptidase inhibitor activity`GO:1904888^biological_process^cranial skeletal system development`GO:0030195^biological_process^negative regulation of blood coagulation`GO:0007204^biological_process^positive regulation of cytosolic calcium ion concentration
lom300tf_s00230	150.258	0.549896	0.196219	2.80246	0.0214632	Nudix hydrolase	GO:0044715^molecular_function^8-oxo-dGDP phosphatase activity
lom300tf_s00237	203.811	-1.19153	0.419622	-2.83954	0.0195345	ankyrin repeat domain	0
lom300tf_s00246	847.292	-0.813165	0.161027	-5.04987	8.18401e-06	geranylgeranyl reductase	GO:0031305^cellular_component^integral component of mitochondrial inner membrane`GO:0017133^cellular_component^mitochondrial electron transfer flavoprotein complex`GO:0051539^molecular_function^4 iron, 4 sulfur cluster binding`GO:0009055^molecular_function^electron transfer activity`GO:0004174^molecular_function^electron-transferring-flavoprotein dehydrogenase activity`GO:0043783^molecular_functi…
lom300tf_s00252	243.632	0.635803	0.249152	2.55186	0.0383111	nitrilase cyanide hydratase and apolipoprotein n-acyltransferase	GO:0016810^molecular_function^hydrolase activity, acting on carbon-nitrogen (but not peptide) bonds`GO:0006807^biological_process^nitrogen compound metabolic process
lom300tf_s00349	118.935	-1.04774	0.264058	-3.96784	0.000647343	Kinesin family member	GO:0005794^cellular_component^Golgi apparatus`GO:0005874^cellular_component^microtubule`GO:0005524^molecular_function^ATP binding`GO:0008017^molecular_function^microtubule binding`GO:0003777^molecular_function^microtubule motor activity`GO:0000910^biological_process^cytokinesis`GO:0007018^biological_process^microtubule-based movement
lom300tf_s00354	51.1334	1.25351	0.466684	2.68599	0.0283304	IGF-like family receptor 1	GO:0016021^cellular_component^integral component of membrane`GO:0005886^cellular_component^plasma membrane
lom300tf_s00397	47.246	2.78156	0.430062	6.46781	4.94513e-09	Glomulin, FKBP associated protein	GO:0005737^cellular_component^cytoplasm`GO:0055105^molecular_function^ubiquitin-protein transferase inhibitor activity
lom300tf_s00524	222.502	-0.432179	0.164615	-2.62539	0.0325387	translocation protein	GO:0016021^cellular_component^integral component of membrane`GO:0008565^molecular_function^protein transporter activity
lom300tf_s00528	508.666	0.6476	0.200186	3.23498	0.00672077	peptidase	GO:0005750^cellular_component^mitochondrial respiratory chain complex III`GO:0004222^molecular_function^metalloendopeptidase activity`GO:0008270^molecular_function^zinc ion binding`GO:0009060^biological_process^aerobic respiration`GO:0006122^biological_process^mitochondrial electron transport, ubiquinol to cytochrome c`GO:0016485^biological_process^protein processing
lom300tf_s00585	226.943	0.885768	0.208052	4.25744	0.000220968	Adds a myristoyl group to the N-terminal glycine residue of certain cellular proteins (By similarity)	GO:0004379^molecular_function^glycylpeptide N-tetradecanoyltransferase activity`GO:0006499^biological_process^N-terminal protein myristoylation
lom300tf_s00599	704.934	0.847937	0.174262	4.86587	1.84493e-05	Catalyzes the reversible isomerization-deamination of glucosamine 6-phosphate (GlcN6P) to form fructose 6-phosphate (Fru6P) and ammonium ion (By similarity)	GO:0005737^cellular_component^cytoplasm`GO:0004342^molecular_function^glucosamine-6-phosphate deaminase activity`GO:0005975^biological_process^carbohydrate metabolic process`GO:0006044^biological_process^N-acetylglucosamine metabolic process
lom300tf_s00680	227.623	1.71647	0.246557	6.96177	2.20934e-10	t-complex 11	0
lom300tf_s00901	276.642	-0.935305	0.200663	-4.66107	4.41119e-05	RAD50 interactor 1	GO:0005783^cellular_component^endoplasmic reticulum`GO:0048193^biological_process^Golgi vesicle transport
lom300tf_s00907	366.739	-0.467366	0.183302	-2.54971	0.0385085	RAN GTPase activating protein 1	GO:0005096^molecular_function^GTPase activator activity`GO:0007165^biological_process^signal transduction
lom300tf_s00910	369.62	-0.881061	0.213904	-4.11895	0.000373187	Mediator complex subunit 15	GO:0016592^cellular_component^mediator complex`GO:0001104^molecular_function^RNA polymerase II transcription cofactor activity
lom300tf_s00913	42.669	1.64383	0.614672	2.67432	0.0290978	deltex 3-like (Drosophila)	0
lom300tf_s00915	440.094	-0.902678	0.186592	-4.83771	2.07379e-05	coiled-coil-helix-coiled-coil-helix domain containing	GO:0061617^cellular_component^MICOS complex
lom300tf_s00917	278.357	-0.523816	0.215387	-2.43198	0.0496397	peptidyl-prolyl cis-trans isomerase activity	GO:0003755^molecular_function^peptidyl-prolyl cis-trans isomerase activity`GO:0006457^biological_process^protein folding
lom300tf_s00938	633.97	-0.618583	0.142041	-4.35497	0.000151926	methylmalonic aciduria (cobalamin deficiency) cblD type, with homocystinuria	GO:0009235^biological_process^cobalamin metabolic process
lom300tf_s00943	68.4458	1.69427	0.43577	3.88798	0.000855228	DEP domain containing	GO:0005622^cellular_component^intracellular`GO:0035556^biological_process^intracellular signal transduction`GO:0007165^biological_process^signal transduction
lom300tf_s00951	24.5768	1.51149	0.529368	2.85527	0.0188003	Integrin, alpha	GO:0008305^cellular_component^integrin complex`GO:0007155^biological_process^cell adhesion`GO:0007229^biological_process^integrin-mediated signaling pathway
lom300tf_s00954	342.864	-0.753554	0.214544	-3.51235	0.00292589	PRP38 pre-mRNA processing factor 38 (Yeast) domain containing B	0
lom300tf_s00964	451.158	-0.641366	0.17847	-3.59369	0.00226275	Apoptotic chromatin condensation inducer 1	0
lom300tf_s00973	627.363	-0.487906	0.179758	-2.71423	0.026544	Binds as a heterodimer with protein S6 to the central domain of the 16S rRNA, where it helps stabilize the platform of the 30S subunit (By similarity)	GO:0022627^cellular_component^cytosolic small ribosomal subunit`GO:0005763^cellular_component^mitochondrial small ribosomal subunit`GO:0003735^molecular_function^structural constituent of ribosome`GO:0032543^biological_process^mitochondrial translation
lom300tf_s00978	75.0878	-1.17133	0.410546	-2.8531	0.0189002	kiaa0232	0
lom300tf_s00986	237.348	-0.446994	0.175732	-2.54361	0.0390881	nucleotide-excision repair	GO:0005737^cellular_component^cytoplasm`GO:0000111^cellular_component^nucleotide-excision repair factor 2 complex`GO:0071942^cellular_component^XPC complex`GO:0003684^molecular_function^damaged DNA binding`GO:0003697^molecular_function^single-stranded DNA binding`GO:0006298^biological_process^mismatch repair`GO:0006289^biological_process^nucleotide-excision repair
lom300tf_s00999	389.709	-0.381423	0.155116	-2.45895	0.046882	DNA polymerase iii	GO:0003676^molecular_function^nucleic acid binding
lom300tf_s01000	324.264	-0.42312	0.145558	-2.90689	0.0164872	hydrolase family 2	GO:0004553^molecular_function^hydrolase activity, hydrolyzing O-glycosyl compounds`GO:0005975^biological_process^carbohydrate metabolic process
lom300tf_s01003	13.6012	2.71264	0.9201	2.9482	0.0148009	to transposase domaincontaining protein	GO:0005737^cellular_component^cytoplasm
lom300tf_s01014	107.575	-0.873176	0.336143	-2.59763	0.0346251	suppressor of zeste 12 homolog (Drosophila)	0
lom300tf_s01026	323.169	0.867784	0.301552	2.87772	0.0177607	40s ribosomal protein s30	GO:0005840^cellular_component^ribosome`GO:0003735^molecular_function^structural constituent of ribosome`GO:0006412^biological_process^translation
lom300tf_s01032	21.6994	6.21015	1.31717	4.71475	3.51201e-05	phospholipase c	GO:0005622^cellular_component^intracellular`GO:0005509^molecular_function^calcium ion binding`GO:0004435^molecular_function^phosphatidylinositol phospholipase C activity`GO:0004871^molecular_function^signal transducer activity`GO:0035556^biological_process^intracellular signal transduction`GO:0016042^biological_process^lipid catabolic process
lom300tf_s01045	411.582	0.539924	0.215638	2.50385	0.0426226	SYNtaxin	GO:0016021^cellular_component^integral component of membrane`GO:0005886^cellular_component^plasma membrane`GO:0031201^cellular_component^SNARE complex`GO:0008021^cellular_component^synaptic vesicle`GO:0005484^molecular_function^SNAP receptor activity`GO:0000149^molecular_function^SNARE binding`GO:0006886^biological_process^intracellular protein transport`GO:0016081^biological_process^synaptic ves…
lom300tf_s01064	221.411	0.661511	0.185779	3.56074	0.00251896	dinuclear metal center protein, YbgI	GO:0005737^cellular_component^cytoplasm`GO:0005634^cellular_component^nucleus
lom300tf_s01078	183.349	-0.830476	0.317285	-2.61744	0.0330967	transcriptional regulatory protein	0
lom300tf_s01099	353.291	-0.728162	0.159871	-4.55468	6.87264e-05	Ribonuclease P MRP 14kDa subunit	GO:0004540^molecular_function^ribonuclease activity`GO:0008033^biological_process^tRNA processing
lom300tf_s01162	607.242	-0.365551	0.126321	-2.89382	0.0170329	nuclear casein kinase and cyclin-dependent kinase substrate 1	GO:0016301^molecular_function^kinase activity
lom300tf_s01176	188.027	1.31502	0.400967	3.27962	0.00591726	Fanconi anemia complementation group E	0
lom300tf_s01181	25.9628	1.65384	0.540165	3.06174	0.0109203	serine threonine-protein kinase	GO:0005737^cellular_component^cytoplasm`GO:0005524^molecular_function^ATP binding`GO:0046872^molecular_function^metal ion binding`GO:0004697^molecular_function^protein kinase C activity`GO:0089700^biological_process^protein kinase D signaling
lom300tf_s01189	67.4747	-1.18374	0.357356	-3.31251	0.00538831	zinc finger	GO:0005847^cellular_component^mRNA cleavage and polyadenylation specificity factor complex`GO:0004521^molecular_function^endoribonuclease activity`GO:0046872^molecular_function^metal ion binding`GO:0003723^molecular_function^RNA binding`GO:0006378^biological_process^mRNA polyadenylation`GO:0016973^biological_process^poly(A)+ mRNA export from nucleus
lom300tf_s01190	77.6388	-0.983095	0.330897	-2.971	0.0139135	zinc finger	GO:0005847^cellular_component^mRNA cleavage and polyadenylation specificity factor complex`GO:0004521^molecular_function^endoribonuclease activity`GO:0046872^molecular_function^metal ion binding`GO:0003723^molecular_function^RNA binding`GO:0006378^biological_process^mRNA polyadenylation`GO:0016973^biological_process^poly(A)+ mRNA export from nucleus
lom300tf_s01195	49.0048	2.46197	0.505161	4.87364	1.79572e-05	Torsin family	GO:0005788^cellular_component^endoplasmic reticulum lumen`GO:0005635^cellular_component^nuclear envelope`GO:0045202^cellular_component^synapse`GO:0005524^molecular_function^ATP binding`GO:0008092^molecular_function^cytoskeletal protein binding`GO:0051082^molecular_function^unfolded protein binding`GO:0007155^biological_process^cell adhesion`GO:0051085^biological_process^chaperone mediated protein…
lom300tf_s01200	78.7112	2.20761	0.356336	6.19532	2.38562e-08	Glycosylase	GO:0003684^molecular_function^damaged DNA binding`GO:0019104^molecular_function^DNA N-glycosylase activity`GO:0008534^molecular_function^oxidized purine nucleobase lesion DNA N-glycosylase activity`GO:0006284^biological_process^base-excision repair`GO:0007420^biological_process^brain development`GO:0055013^biological_process^cardiac muscle cell development`GO:0003313^biological_process^heart rudi…
lom300tf_s01216	158.842	-0.582683	0.225643	-2.58233	0.035846	G-2 and S-phase expressed 1	0
lom300tf_s01217	355.153	-0.475727	0.184634	-2.5766	0.0363066	G-2 and S-phase expressed 1	0
lom300tf_s01234	80.3106	2.66135	0.365573	7.27995	2.71352e-11	ataxin 7-like 2	0
lom300tf_s01235	159.42	3.54303	0.295374	11.9951	2.50104e-30	ataxin 7-like 2	0
lom300tf_s01276	90.188	-1.84634	0.378995	-4.87166	1.8035e-05	repeat-containing protein	GO:0005634^cellular_component^nucleus`GO:0071558^molecular_function^histone demethylase activity (H3-K27 specific)`GO:0046872^molecular_function^metal ion binding
lom300tf_s01277	17.5439	-5.05657	1.18118	-4.28095	0.000202254	prostaglandin G H synthase and cyclooxygenase	GO:0005737^cellular_component^cytoplasm`GO:0020037^molecular_function^heme binding`GO:0004601^molecular_function^peroxidase activity`GO:0006954^biological_process^inflammatory response`GO:0010310^biological_process^regulation of hydrogen peroxide metabolic process`GO:0009617^biological_process^response to bacterium`GO:0006979^biological_process^response to oxidative stress
lom300tf_s01313	57.6364	0.776493	0.303595	2.55766	0.0378654	Zinc finger, DHHC-type containing	GO:0016021^cellular_component^integral component of membrane`GO:0019706^molecular_function^protein-cysteine S-palmitoyltransferase activity
lom300tf_s01405	76.4066	-2.23613	0.411847	-5.42952	1.34073e-06	Histone-lysine N-methyltransferase	GO:0051216^biological_process^cartilage development`GO:0048706^biological_process^embryonic skeletal system development`GO:0010452^biological_process^histone H3-K36 methylation
