# Supplementary material for: The Legacy of Sexual Ancestors in Phenotypic Variability, Gene Expression, and Homoeolog Regulation of Asexual Hybrids and Polyploids
Source: Mol Biol Evol. 2019 May 11;36(9):1902–20. doi: 10.1093/molbev/msz114 (PMC6735777; doi:10.1093/molbev/msz114)
Supplement: msz114_Supplementary_Data [file msz114_supplementary_data.zip › Supplementary_Table_8.xls]

## Sheet: Sheet1
contig ID	baseMean	log2 fold-change	SE	Wald test	p-value FDR	annotation (Trinotate)	GO term annotation
cab02_TR5329_c0_g1_i1	6.52692	2.14215	0.640499	3.3445	0.0360694	fibroblast growth factor receptor signaling pathway	GO:0008083^molecular_function^growth factor activity`GO:0008543^biological_process^fibroblast growth factor receptor signaling pathway
cab07_TR5875_c0_g1_i1	14.0921	-1.48095	0.457407	-3.23771	0.045983	Synemin, intermediate filament protein	GO:0005882^cellular_component^intermediate filament`GO:0005198^molecular_function^structural molecule activity
cab13_TR20784_c0_g1_i1	8.151	-2.65664	0.741883	-3.58094	0.0201165	Sema domain, immunoglobulin domain (Ig), transmembrane domain (TM) and short cytoplasmic domain, (Semaphorin)	.
cab13_TR9566_c0_g1_i1	34.5285	0.934336	0.262788	3.55548	0.0215637	Component of the spindle pole body (SPB) required for the proper execution of spindle pole body (SPB) duplication. Potential role in cross-linking filaments or anchoring other molecules. It is essential for growth (By similarity)	GO:0005102^molecular_function^receptor binding`GO:0098609^biological_process^cell-cell adhesion`GO:0033333^biological_process^fin development`GO:0033334^biological_process^fin morphogenesis`GO:0035141^biological_process^medial fin morphogenesis`GO:0035138^biological_process^pectoral fin morphogenesis`GO:0008104^biological_process^protein localization`GO:0030155^biological_process^regulation of ce…
cab15_TR10770_c0_g1_i2	102.909	-3.87855	1.16433	-3.33115	0.0372283	Ankyrin Repeat	.
cab15_TR11658_c0_g1_i1	16.6369	-2.88485	0.825437	-3.49493	0.0246534	Serine Threonine protein kinase	GO:0005737^cellular_component^cytoplasm`GO:0005524^molecular_function^ATP binding`GO:0004674^molecular_function^protein serine/threonine kinase activity`GO:0004871^molecular_function^signal transducer activity`GO:0035556^biological_process^intracellular signal transduction
cab15_TR12569_c0_g1_i1	15.1861	-1.55954	0.461814	-3.377	0.0333262	Melanoma cell adhesion molecule	GO:0016021^cellular_component^integral component of membrane`GO:0001525^biological_process^angiogenesis`GO:0031103^biological_process^axon regeneration`GO:0001568^biological_process^blood vessel development`GO:0060026^biological_process^convergent extension`GO:0001944^biological_process^vasculature development
lom300tf_i05273	1544.04	0.852287	0.204927	4.15899	0.00374467	signal transduction	GO:0030176^cellular_component^integral component of endoplasmic reticulum membrane`GO:0015031^biological_process^protein transport
lom300tf_i05373	160.733	-2.83051	0.710309	-3.9849	0.00624766	ATP guanido phosphotransferase	GO:0005524^molecular_function^ATP binding`GO:0016301^molecular_function^kinase activity
lom300tf_i05551	522.889	-0.821514	0.162832	-5.04515	0.000144611	kinase, 1	GO:0005829^cellular_component^cytosol`GO:0005739^cellular_component^mitochondrion`GO:0005524^molecular_function^ATP binding`GO:0004672^molecular_function^protein kinase activity`GO:0071542^biological_process^dopaminergic neuron differentiation`GO:0007005^biological_process^mitochondrion organization`GO:0051402^biological_process^neuron apoptotic process`GO:0048823^biological_process^nucleate eryt…
lom300tf_i05635	507.048	-0.41243	0.126747	-3.25397	0.0445327	mitochondrial carrier	GO:0016021^cellular_component^integral component of membrane`GO:0016020^cellular_component^membrane`GO:0005739^cellular_component^mitochondrion`GO:0048565^biological_process^digestive tract development`GO:0045444^biological_process^fat cell differentiation`GO:0001889^biological_process^liver development`GO:0043065^biological_process^positive regulation of apoptotic process`GO:0006810^biological_p…
lom300tf_i06241	45.812	-2.5587	0.639372	-4.0019	0.00599813	Transcription activator	GO:0005634^cellular_component^nucleus`GO:0043565^molecular_function^sequence-specific DNA binding`GO:0001077^molecular_function^transcriptional activator activity, RNA polymerase II proximal promoter sequence-specific DNA binding`GO:0045944^biological_process^positive regulation of transcription from RNA polymerase II promoter
lom300tf_i07609	43.8293	1.34547	0.401515	3.35099	0.0355709	Immunoglobulin V-set domain	GO:0016021^cellular_component^integral component of membrane
lom300tf_i07821	56.6539	2.46799	0.671644	3.67455	0.0157504	multiple EGF-like-domains	GO:0005576^cellular_component^extracellular region`GO:0005520^molecular_function^insulin-like growth factor binding`GO:0001558^biological_process^regulation of cell growth
lom300tf_i07937	19.3184	-0.933212	0.280313	-3.32917	0.0372333	high mobility group	GO:0005634^cellular_component^nucleus`GO:0003677^molecular_function^DNA binding
lom300tf_i07951	24.4697	-1.065	0.323725	-3.28984	0.040868	apolipoprotein A-IV	GO:0072562^cellular_component^blood microparticle`GO:0042627^cellular_component^chylomicron`GO:0034364^cellular_component^high-density lipoprotein particle`GO:0015485^molecular_function^cholesterol binding`GO:0017127^molecular_function^cholesterol transporter activity`GO:0031210^molecular_function^phosphatidylcholine binding`GO:0060228^molecular_function^phosphatidylcholine-sterol O-acyltransfera…
lom300tf_i09027	221.215	-0.60507	0.185356	-3.26437	0.0432965	Succinyl-CoA synthetase subunit beta	GO:0005524^molecular_function^ATP binding`GO:0004776^molecular_function^succinate-CoA ligase (GDP-forming) activity`GO:0006104^biological_process^succinyl-CoA metabolic process`GO:0006099^biological_process^tricarboxylic acid cycle
lom300tf_i09399	445.301	0.694515	0.192278	3.61204	0.0183757	wd repeat	GO:0046872^molecular_function^metal ion binding
lom300tf_i09487	925.235	-0.914722	0.202222	-4.52336	0.00112655	aminotransferase	GO:0003824^molecular_function^catalytic activity`GO:0030170^molecular_function^pyridoxal phosphate binding`GO:0009058^biological_process^biosynthetic process
lom300tf_i09564	792.306	-0.562786	0.166063	-3.38899	0.0324148	family with sequence similarity 114, member	.
lom300tf_i09976	590.974	-2.44667	0.488337	-5.01021	0.000167726	metallocarboxypeptidase activity	GO:0005615^cellular_component^extracellular space`GO:0004181^molecular_function^metallocarboxypeptidase activity`GO:0008270^molecular_function^zinc ion binding
lom300tf_i10011	861.76	-0.641635	0.199732	-3.21247	0.0481847	Enoyl-CoA hydratase`COG1250	GO:0016507^cellular_component^mitochondrial fatty acid beta-oxidation multienzyme complex`GO:0003857^molecular_function^3-hydroxyacyl-CoA dehydrogenase activity`GO:0004300^molecular_function^enoyl-CoA hydratase activity`GO:0006635^biological_process^fatty acid beta-oxidation
lom300tf_i10047	877.743	-2.3489	0.320699	-7.32433	4.04e-10	UDP-GlcNAc beta-Gal beta-1,3-N-acetylglucosaminyltransferase	GO:0000139^cellular_component^Golgi membrane`GO:0016021^cellular_component^integral component of membrane`GO:0008378^molecular_function^galactosyltransferase activity`GO:0006486^biological_process^protein glycosylation
lom300tf_i10124	622.723	-0.389716	0.121731	-3.20146	0.0493714	subunit g	GO:0016020^cellular_component^membrane`GO:0009055^molecular_function^electron transfer activity`GO:0051536^molecular_function^iron-sulfur cluster binding`GO:0008137^molecular_function^NADH dehydrogenase (ubiquinone) activity`GO:0042773^biological_process^ATP synthesis coupled electron transport
lom300tf_i11349	166.673	0.729783	0.219539	3.32416	0.037649	elongation factor, RNA polymerase	GO:0016021^cellular_component^integral component of membrane
lom300tf_i11878	67.6421	-4.11193	1.2585	-3.26733	0.0431216	Thioredoxin	GO:0005783^cellular_component^endoplasmic reticulum`GO:0003756^molecular_function^protein disulfide isomerase activity`GO:0045454^biological_process^cell redox homeostasis`GO:0019511^biological_process^peptidyl-proline hydroxylation`GO:0006457^biological_process^protein folding`GO:1902175^biological_process^regulation of oxidative stress-induced intrinsic apoptotic signaling pathway`GO:0034976^bi…
lom300tf_i11907	407.218	1.33139	0.32783	4.0612	0.00493778	DNA polymerase iii	GO:0003676^molecular_function^nucleic acid binding
lom300tf_i12431	225.813	-0.805012	0.240684	-3.34468	0.0360694	Family with sequence similarity 82, member B	.
lom300tf_i12515	462.639	-1.28811	0.253976	-5.07177	0.00012798	phosphatidylethanolamine N-methyltransferase	GO:0005789^cellular_component^endoplasmic reticulum membrane`GO:0016021^cellular_component^integral component of membrane`GO:0031966^cellular_component^mitochondrial membrane`GO:0080101^molecular_function^phosphatidyl-N-dimethylethanolamine N-methyltransferase activity`GO:0000773^molecular_function^phosphatidyl-N-methylethanolamine N-methyltransferase activity`GO:0004608^molecular_function^phosph…
lom300tf_i12578	176.645	0.978766	0.269645	3.62983	0.0173819	domain, ankyrin repeat and PH domain	GO:0005925^cellular_component^focal adhesion`GO:0005096^molecular_function^GTPase activator activity`GO:0046872^molecular_function^metal ion binding`GO:0016477^biological_process^cell migration
lom300tf_i12772	200.188	-1.03249	0.251717	-4.1018	0.0044107	pyridine nucleotide-disulfide oxidoreductase	GO:0016491^molecular_function^oxidoreductase activity
lom300tf_i12857	70.2126	-1.15758	0.289156	-4.00331	0.00599813	neural proliferation, differentiation and control, 1	GO:0016021^cellular_component^integral component of membrane
lom300tf_i12887	154.413	-3.95013	1.17735	-3.35511	0.0352131	Microtubule associated monoxygenase, calponin and LIM domain containing	GO:0005884^cellular_component^actin filament`GO:0032432^cellular_component^actin filament bundle`GO:0005737^cellular_component^cytoplasm`GO:0051015^molecular_function^actin filament binding`GO:0005509^molecular_function^calcium ion binding`GO:0051764^biological_process^actin crosslink formation`GO:0051017^biological_process^actin filament bundle assembly`GO:0051639^biological_process^actin filame…
lom300tf_i12931	532.613	-0.537194	0.123513	-4.34931	0.00208245	Electron transfer flavoprotein	GO:0009055^molecular_function^electron transfer activity`GO:0050660^molecular_function^flavin adenine dinucleotide binding`GO:0009887^biological_process^animal organ morphogenesis`GO:0070584^biological_process^mitochondrion morphogenesis`GO:0031998^biological_process^regulation of fatty acid beta-oxidation
lom300tf_i13321	126.929	0.849135	0.209006	4.06274	0.00493234	dna-directed rna polymerase iii subunit	GO:0005666^cellular_component^DNA-directed RNA polymerase III complex`GO:0003899^molecular_function^DNA-directed 5'-3' RNA polymerase activity`GO:0060041^biological_process^retina development in camera-type eye`GO:0006383^biological_process^transcription from RNA polymerase III promoter
lom300tf_i13481	72.1628	1.04463	0.312078	3.34733	0.0358727	brancheD-chain amino acid aminotransferase	GO:0052656^molecular_function^L-isoleucine transaminase activity`GO:0052654^molecular_function^L-leucine transaminase activity`GO:0052655^molecular_function^L-valine transaminase activity`GO:0009082^biological_process^branched-chain amino acid biosynthetic process
lom300tf_i13490	867.872	-0.699152	0.192796	-3.62639	0.0174993	NDRG family member	GO:0045576^biological_process^mast cell activation`GO:0032287^biological_process^peripheral nervous system myelin maintenance`GO:0042127^biological_process^regulation of cell proliferation
lom300tf_i13560	177.834	-1.0427	0.265388	-3.92895	0.00741375	ATP binding to DnaK triggers the release of the substrate protein, thus completing the reaction cycle. Several rounds of ATP-dependent interactions between DnaJ, DnaK and GrpE are required for fully efficient folding. Also involved, together with DnaK and GrpE, in the DNA replication of plasmids through activation of initiation proteins (By similarity)	GO:0016021^cellular_component^integral component of membrane
lom300tf_i13643	617.441	-1.1844	0.361673	-3.27479	0.0423627	SHC (Src homology 2 domain containing)	GO:0005622^cellular_component^intracellular`GO:0030971^molecular_function^receptor tyrosine kinase binding`GO:0000187^biological_process^activation of MAPK activity`GO:0035556^biological_process^intracellular signal transduction
lom300tf_i13656	88.6439	-3.4546	0.531804	-6.496	7.90761e-08	Paired box	GO:0005634^cellular_component^nucleus`GO:0043565^molecular_function^sequence-specific DNA binding`GO:0006355^biological_process^regulation of transcription, DNA-templated`GO:0060041^biological_process^retina development in camera-type eye
lom300tf_i14961	398.507	-0.966035	0.181591	-5.31985	3.84447e-05	Hydrolyzes cAMP to 5-AMP. Plays an important regulatory role in modulating the intracellular concentration of cAMP, thereby influencing cAMP-dependent processes (By similarity) lom300tf_i14963 MTOR associated protein, LST8 homolog (S. cerevisiae) lom300tf_i14823 NA lom300tf_i14819 NA lom300tf_i14614 NA lom300tf_i14671 NA lom300tf_i14673 leucine Rich Repeat lom300tf_i14674 NA lom300tf_i14675 Catal…	GO:0003993^molecular_function^acid phosphatase activity`GO:0009612^biological_process^response to mechanical stimulus
lom300tf_i15467	101.352	0.90007	0.190218	4.73177	0.000484653	myosin heavy chain	.
lom300tf_i15847	34.6631	-3.3068	0.791476	-4.17802	0.00348891	Transforms N(2)-succinylglutamate into succinate and glutamate (By similarity)	GO:0016811^molecular_function^hydrolase activity, acting on carbon-nitrogen (but not peptide) bonds, in linear amides`GO:0016788^molecular_function^hydrolase activity, acting on ester bonds`GO:0046872^molecular_function^metal ion binding`GO:0008152^biological_process^metabolic process
lom300tf_i16153	151.581	1.46183	0.454159	3.21877	0.0476573	fatty acid hydroxylase	GO:0016021^cellular_component^integral component of membrane`GO:0005506^molecular_function^iron ion binding`GO:0016491^molecular_function^oxidoreductase activity`GO:0008610^biological_process^lipid biosynthetic process
lom300tf_i17247	13.3637	-2.78127	0.731663	-3.8013	0.0108317	Troponin T type	GO:0005861^cellular_component^troponin complex`GO:0030239^biological_process^myofibril assembly`GO:0006937^biological_process^regulation of muscle contraction`GO:0045214^biological_process^sarcomere organization
lom300tf_i17416	56.0597	-0.870818	0.226951	-3.83703	0.00999459	Homocysteine s-methyltransferase	GO:0046872^molecular_function^metal ion binding`GO:0008168^molecular_function^methyltransferase activity
lom300tf_i17568	45.4296	-3.58483	0.975834	-3.67361	0.0157521	Ladinin 1	.
lom300tf_i18608	14.5924	1.44142	0.382524	3.76817	0.011707	Trichoplein, keratin filament binding	.
lom300tf_i18673	22.8169	-4.30193	1.01258	-4.24849	0.00282518	Calcium-binding protein	GO:0005861^cellular_component^troponin complex`GO:0051015^molecular_function^actin filament binding`GO:0005509^molecular_function^calcium ion binding`GO:0048306^molecular_function^calcium-dependent protein binding`GO:0006937^biological_process^regulation of muscle contraction`GO:0014823^biological_process^response to activity`GO:0003009^biological_process^skeletal muscle contraction
lom300tf_i19210	51.6721	-3.91073	1.09804	-3.56156	0.0212571	bridging integrator	GO:0005737^cellular_component^cytoplasm
lom300tf_i19483	7.0226	-2.01995	0.621102	-3.2522	0.044623	tropomyosin binding	GO:0005865^cellular_component^striated muscle thin filament`GO:0003779^molecular_function^actin binding`GO:0005523^molecular_function^tropomyosin binding`GO:0007015^biological_process^actin filament organization`GO:0006936^biological_process^muscle contraction`GO:0030239^biological_process^myofibril assembly`GO:0051694^biological_process^pointed-end actin filament capping
lom300tf_i19491	157.946	2.39166	0.651359	3.67181	0.0158076	Dynamin family	GO:0005525^molecular_function^GTP binding`GO:0003924^molecular_function^GTPase activity
lom300tf_i19542	77.0725	-1.37368	0.358045	-3.83663	0.00999459	dioxygenase	GO:0005739^cellular_component^mitochondrion`GO:0010437^molecular_function^9,10 (9', 10')-carotenoid-cleaving dioxygenase activity`GO:0046872^molecular_function^metal ion binding`GO:1902176^biological_process^negative regulation of oxidative stress-induced intrinsic apoptotic signaling pathway
lom300tf_i19647	76.311	-0.636365	0.166787	-3.81543	0.0105725	dihydropteridine reductase	GO:0003824^molecular_function^catalytic activity`GO:0050662^molecular_function^coenzyme binding
lom300tf_i19744	176.188	-0.44916	0.135909	-3.30486	0.0392589	Matrin 3	GO:0005634^cellular_component^nucleus`GO:0003723^molecular_function^RNA binding`GO:0008270^molecular_function^zinc ion binding
lom300tf_i20658	90.7569	-2.52663	0.766137	-3.29788	0.03998	)-reductase	GO:0030176^cellular_component^integral component of endoplasmic reticulum membrane`GO:0016627^molecular_function^oxidoreductase activity, acting on the CH-CH group of donors`GO:0016628^molecular_function^oxidoreductase activity, acting on the CH-CH group of donors, NAD or NADP as acceptor`GO:0016126^biological_process^sterol biosynthetic process
lom300tf_i20796	147.058	0.914944	0.254904	3.58937	0.0196016	golgi integral membrane protein 4	GO:0016021^cellular_component^integral component of membrane
lom300tf_i20930	291.541	-1.1944	0.373107	-3.20124	0.0493714	Chemokine (C-C motif) ligand	GO:0005615^cellular_component^extracellular space`GO:0048020^molecular_function^CCR chemokine receptor binding`GO:0008009^molecular_function^chemokine activity`GO:0071346^biological_process^cellular response to interferon-gamma`GO:0071347^biological_process^cellular response to interleukin-1`GO:0071356^biological_process^cellular response to tumor necrosis factor`GO:0070098^biological_process^che…
lom300tf_i21004	38.0432	-1.25337	0.37718	-3.32301	0.0377175	malate dehydrogenase (quinone)	GO:0016491^molecular_function^oxidoreductase activity
lom300tf_i21437	67.501	-1.16823	0.327684	-3.5651	0.0210374	stonin 2	GO:0098793^cellular_component^presynapse`GO:0006897^biological_process^endocytosis`GO:0030100^biological_process^regulation of endocytosis`GO:0036465^biological_process^synaptic vesicle recycling
lom300tf_i21661	73.1436	1.08884	0.310297	3.50901	0.0239912	rhomboid family	GO:0016021^cellular_component^integral component of membrane`GO:0004252^molecular_function^serine-type endopeptidase activity
lom300tf_i22162	46.7243	-1.46954	0.430563	-3.41308	0.0302518	Protein tyrosine kinase 2	GO:0005856^cellular_component^cytoskeleton`GO:0031234^cellular_component^extrinsic component of cytoplasmic side of plasma membrane`GO:0005925^cellular_component^focal adhesion`GO:0005524^molecular_function^ATP binding`GO:0004715^molecular_function^non-membrane spanning protein tyrosine kinase activity`GO:0005102^molecular_function^receptor binding`GO:0004871^molecular_function^signal transducer …
lom300tf_i22177	27.9936	2.85146	0.676592	4.21444	0.0031528	nephronophthisis 1 (juvenile)	GO:0048793^biological_process^pronephros development
lom300tf_i22407	51.3946	0.887472	0.253586	3.49969	0.0244688	FERM domain containing	GO:0005856^cellular_component^cytoskeleton`GO:0005200^molecular_function^structural constituent of cytoskeleton`GO:0031032^biological_process^actomyosin structure organization
lom300tf_i22580	89.8025	-2.72209	0.799963	-3.40277	0.0312573	)-reductase	GO:0016021^cellular_component^integral component of membrane`GO:0016628^molecular_function^oxidoreductase activity, acting on the CH-CH group of donors, NAD or NADP as acceptor
lom300tf_i22684	7.58794	2.58882	0.792617	3.26617	0.0432057	acid binding protein	GO:0008289^molecular_function^lipid binding`GO:0005215^molecular_function^transporter activity
lom300tf_i22818	79.4758	-0.720487	0.220964	-3.26065	0.0436819	RNA binding protein	GO:0003723^molecular_function^RNA binding`GO:0007281^biological_process^germ cell development
lom300tf_i23274	36.7836	-3.69933	1.14703	-3.22513	0.0474663	bridging integrator	GO:0005737^cellular_component^cytoplasm
lom300tf_i23366	37.7572	-1.34263	0.365888	-3.6695	0.0158282	Centrosomal protein 70kDa	GO:0060271^biological_process^cilium assembly`GO:0060287^biological_process^epithelial cilium movement involved in determination of left/right asymmetry
lom300tf_i23705	82.7523	-3.05616	0.870731	-3.50988	0.0239823	Lectin, galactoside-binding, soluble	GO:0030246^molecular_function^carbohydrate binding`GO:0002040^biological_process^sprouting angiogenesis`GO:0001944^biological_process^vasculature development
lom300tf_i23740	31.2356	-3.4919	1.03346	-3.37886	0.033284	AIG1 family	GO:0005525^molecular_function^GTP binding
lom300tf_i23794	65.3696	-3.69368	1.01608	-3.63521	0.0173094	aminopeptidase	GO:0070006^molecular_function^metalloaminopeptidase activity`GO:0008270^molecular_function^zinc ion binding`GO:0002003^biological_process^angiotensin maturation
lom300tf_i23857	66.1697	-2.99622	0.558012	-5.36946	3.17767e-05	metallocarboxypeptidase activity	GO:0005615^cellular_component^extracellular space`GO:0004181^molecular_function^metallocarboxypeptidase activity`GO:0008270^molecular_function^zinc ion binding
lom300tf_i23887	254.29	-0.699295	0.167274	-4.18053	0.00348377	acetyl-coa acetyltransferase	GO:0016747^molecular_function^transferase activity, transferring acyl groups other than amino-acyl groups`GO:0008152^biological_process^metabolic process
lom300tf_i24191	135.92	-0.859724	0.25433	-3.38034	0.033284	major facilitator Superfamily	GO:0016021^cellular_component^integral component of membrane
lom300tf_i24789	28.8182	-0.901217	0.256354	-3.51551	0.0235469	C-Myc binding protein	GO:0003713^molecular_function^transcription coactivator activity`GO:0045880^biological_process^positive regulation of smoothened signaling pathway`GO:0006355^biological_process^regulation of transcription, DNA-templated
lom300tf_i24945	148.127	-2.49436	0.721381	-3.45775	0.0268853	acid binding protein	GO:0005737^cellular_component^cytoplasm`GO:0032052^molecular_function^bile acid binding`GO:0005215^molecular_function^transporter activity
lom300tf_s01011	29.466	-2.79563	0.866007	-3.22818	0.0471544	Calcium-binding protein	GO:0005509^molecular_function^calcium ion binding
lom300tf_s01232	268.879	1.01884	0.237652	4.28711	0.00255753	signal transduction	GO:0030176^cellular_component^integral component of endoplasmic reticulum membrane`GO:0015031^biological_process^protein transport
lom300tf_s01233	200.539	0.908377	0.226094	4.01769	0.00575554	signal transduction	GO:0030176^cellular_component^integral component of endoplasmic reticulum membrane`GO:0015031^biological_process^protein transport
lom300tf_s01332	143.662	-0.701165	0.169184	-4.1444	0.00385046	Glutaredoxin	GO:0005623^cellular_component^cell`GO:0009055^molecular_function^electron transfer activity`GO:0015035^molecular_function^protein disulfide oxidoreductase activity`GO:0045454^biological_process^cell redox homeostasis
lom300tf_s01333	14.5422	-4.99847	0.879776	-5.68153	6.98399e-06	Nuclear factor of activated T-cells, cytoplasmic, calcineurin-dependent	GO:0003677^molecular_function^DNA binding`GO:0003700^molecular_function^DNA binding transcription factor activity
