# Supplementary material for: The Legacy of Sexual Ancestors in Phenotypic Variability, Gene Expression, and Homoeolog Regulation of Asexual Hybrids and Polyploids
Source: Mol Biol Evol. 2019 May 11;36(9):1902–20. doi: 10.1093/molbev/msz114 (PMC6735777; doi:10.1093/molbev/msz114)
Supplement: msz114_Supplementary_Data [file msz114_supplementary_data.zip › Supplementary_Table_9.xls]

## Sheet: Sheet1
contig ID	baseMean	log2 fold-change	SE	Wald test	p-value FDR	annotation (Trinotate)	GO term annotation
cab02_TR17154_c0_g2_i1	57.4652	-4.30186	0.71845	-5.9877	1.83807e-06	alpha amylase, catalytic	GO:0016021^cellular_component^integral component of membrane`GO:0003824^molecular_function^catalytic activity`GO:0005975^biological_process^carbohydrate metabolic process`GO:0060142^biological_process^regulation of syncytium formation by plasma membrane fusion
cab02_TR19056_c0_g1_i1	15.2734	-3.4596	0.810329	-4.26937	0.00327251	zinc ion binding	GO:0046872^molecular_function^metal ion binding
cab02_TR25758_c0_g1_i1	68.3817	-1.73124	0.441885	-3.91786	0.00891988	Calcium-binding protein	GO:0005509^molecular_function^calcium ion binding
cab02_TR28592_c0_g2_i1	36.0789	-0.969588	0.279476	-3.46931	0.0298447	sequence-specific DNA binding	GO:0005634^cellular_component^nucleus`GO:0046872^molecular_function^metal ion binding`GO:0043565^molecular_function^sequence-specific DNA binding`GO:0006355^biological_process^regulation of transcription, DNA-templated
cab02_TR5289_c0_g3_i1	101.12	-4.6661	0.434822	-10.7311	1.25671e-22	tripartite motif containing	GO:0005622^cellular_component^intracellular`GO:0008270^molecular_function^zinc ion binding
cab02_TR8693_c0_g1_i1	23.0987	-3.9289	1.03782	-3.78572	0.0126664	receptor	GO:0016021^cellular_component^integral component of membrane`GO:0005886^cellular_component^plasma membrane`GO:0004930^molecular_function^G-protein coupled receptor activity
cab02_TR9398_c0_g1_i1	18.882	-3.06908	0.729243	-4.20859	0.00399881	Hairy and enhancer of split	GO:0005634^cellular_component^nucleus`GO:0003677^molecular_function^DNA binding`GO:0046983^molecular_function^protein dimerization activity`GO:0006355^biological_process^regulation of transcription, DNA-templated`GO:0006351^biological_process^transcription, DNA-templated
cab03_TR10853_c0_g1_i1	30.3985	-5.13119	1.02263	-5.01765	0.000185272	Heat shock protein	.
cab06_TR15434_c0_g2_i1	30.4363	3.90334	0.992026	3.93471	0.00856418	Microtubule associated monoxygenase, calponin and LIM domain containing	GO:0005543^molecular_function^phospholipid binding
cab09_TR11691_c0_g1_i1	97.8193	-1.97153	0.413393	-4.76914	0.000450112	XTALbg	.
cab09_TR19944_c0_g1_i1	39.3238	-3.23043	0.53423	-6.04688	1.4171e-06	major facilitator Superfamily	GO:0016021^cellular_component^integral component of membrane`GO:0008643^biological_process^carbohydrate transport
cab13_TR12822_c0_g1_i1	11.3416	-1.97545	0.533328	-3.70401	0.0159534	solute carrier family 17	GO:0016021^cellular_component^integral component of membrane`GO:0030672^cellular_component^synaptic vesicle membrane`GO:0015321^molecular_function^sodium-dependent phosphate transmembrane transporter activity`GO:0015319^molecular_function^sodium:inorganic phosphate symporter activity`GO:0035725^biological_process^sodium ion transmembrane transport
cab13_TR14828_c0_g1_i1	89.8735	-1.95218	0.558781	-3.49364	0.0283803	Follistatin	.
cab13_TR15024_c0_g1_i1	45.0263	-3.52698	0.608946	-5.79194	5.2252e-06	Sema domain, immunoglobulin domain (Ig), transmembrane domain (TM) and short cytoplasmic domain, (Semaphorin)	.
cab13_TR17311_c0_g1_i1	23.1867	-4.68994	0.527428	-8.89209	5.17918e-15	RIB43A domain with coiled-coils	.
cab13_TR1897_c0_g1_i1	37.5958	-1.60678	0.37491	-4.28579	0.00308361	Discs, large (Drosophila) homolog-associated protein	GO:0023052^biological_process^signaling
cab13_TR20135_c0_g1_i1	24.5338	-2.25339	0.572928	-3.9331	0.00857065	Serine Threonine protein kinase	GO:0005794^cellular_component^Golgi apparatus`GO:0043005^cellular_component^neuron projection`GO:0005634^cellular_component^nucleus`GO:0005524^molecular_function^ATP binding`GO:0046872^molecular_function^metal ion binding`GO:0004674^molecular_function^protein serine/threonine kinase activity`GO:0004871^molecular_function^signal transducer activity`GO:0030036^biological_process^actin cytoskeleton …
cab13_TR20784_c0_g1_i1	52.8507	-3.54831	0.711126	-4.9897	0.000203193	Sema domain, immunoglobulin domain (Ig), transmembrane domain (TM) and short cytoplasmic domain, (Semaphorin)	.
cab13_TR4774_c0_g1_i1	112.323	-1.02067	0.306306	-3.33221	0.0412258	semaphorin receptor activity	GO:0016021^cellular_component^integral component of membrane`GO:0017154^molecular_function^semaphorin receptor activity
cab13_TR6545_c0_g1_i1	25.6671	-1.88893	0.459444	-4.11134	0.00556937	Paired box	GO:0005634^cellular_component^nucleus`GO:0043565^molecular_function^sequence-specific DNA binding`GO:0048066^biological_process^developmental pigmentation`GO:0048484^biological_process^enteric nervous system development`GO:0001755^biological_process^neural crest cell migration`GO:0006355^biological_process^regulation of transcription, DNA-templated`GO:0006351^biological_process^transcription, DNA…
cab13_TR655_c0_g1_i2	54.0589	-3.70243	0.954074	-3.88065	0.00977954	Neurotensin	GO:0005576^cellular_component^extracellular region`GO:0005184^molecular_function^neuropeptide hormone activity
cab13_TR7671_c0_g1_i1	20.7897	-1.72399	0.445343	-3.87115	0.0100597	Family with sequence similarity 184, member A	.
cab13_TR9566_c0_g1_i1	115.744	-1.47389	0.352507	-4.18117	0.0044331	Component of the spindle pole body (SPB) required for the proper execution of spindle pole body (SPB) duplication. Potential role in cross-linking filaments or anchoring other molecules. It is essential for growth (By similarity)	GO:0005102^molecular_function^receptor binding`GO:0098609^biological_process^cell-cell adhesion`GO:0033333^biological_process^fin development`GO:0033334^biological_process^fin morphogenesis`GO:0035141^biological_process^medial fin morphogenesis`GO:0035138^biological_process^pectoral fin morphogenesis`GO:0008104^biological_process^protein localization`GO:0030155^biological_process^regulation of ce…
cab15_TR10621_c0_g1_i1	11.0048	-2.38525	0.667314	-3.57441	0.0227085	Microtubule associated monoxygenase, calponin and LIM domain containing	GO:0016021^cellular_component^integral component of membrane`GO:0034993^cellular_component^LINC complex`GO:0051015^molecular_function^actin filament binding`GO:0090286^biological_process^cytoskeletal anchoring at nuclear membrane
lom300tf_i05545	188.683	1.4417	0.393781	3.66116	0.017921	Fibronectin 1	GO:0005576^cellular_component^extracellular region`GO:0003181^biological_process^atrioventricular valve morphogenesis`GO:0003128^biological_process^heart field specification`GO:0001756^biological_process^somitogenesis
lom300tf_i06163	160.416	-0.997473	0.285961	-3.48814	0.0287723	Zinc finger protein	GO:0003676^molecular_function^nucleic acid binding
lom300tf_i07521	118.111	1.16858	0.322195	3.62693	0.0197559	(Alpha (1,3) fucosyltransferase	GO:0032580^cellular_component^Golgi cisterna membrane`GO:0000139^cellular_component^Golgi membrane`GO:0016021^cellular_component^integral component of membrane`GO:0046920^molecular_function^alpha-(1->3)-fucosyltransferase activity`GO:0006486^biological_process^protein glycosylation
lom300tf_i07609	41.4957	1.00538	0.299466	3.35725	0.0388504	Immunoglobulin V-set domain	GO:0016021^cellular_component^integral component of membrane
lom300tf_i09416	369.485	0.590752	0.161189	3.66496	0.0178783	Cytochrome p450	GO:0020037^molecular_function^heme binding`GO:0005506^molecular_function^iron ion binding`GO:0016705^molecular_function^oxidoreductase activity, acting on paired donors, with incorporation or reduction of molecular oxygen`GO:0008395^molecular_function^steroid hydroxylase activity
lom300tf_i09473	718.713	-0.883083	0.236676	-3.7312	0.0147817	carboxy-peptidase	GO:0005615^cellular_component^extracellular space`GO:0005794^cellular_component^Golgi apparatus`GO:0043025^cellular_component^neuronal cell body`GO:0030141^cellular_component^secretory granule`GO:0097060^cellular_component^synaptic membrane`GO:0004181^molecular_function^metallocarboxypeptidase activity`GO:0004185^molecular_function^serine-type carboxypeptidase activity`GO:0008270^molecular_functi…
lom300tf_i09542	126.099	0.97719	0.241853	4.04042	0.00662929	tripartite motif containing	GO:0005622^cellular_component^intracellular`GO:0008270^molecular_function^zinc ion binding
lom300tf_i09737	271.773	-1.05184	0.205741	-5.11246	0.000130776	acetyl-CoA carboxylase biotin carboxylase`COG0511	GO:0003989^molecular_function^acetyl-CoA carboxylase activity`GO:0005524^molecular_function^ATP binding`GO:0004075^molecular_function^biotin carboxylase activity`GO:0046872^molecular_function^metal ion binding`GO:0006633^biological_process^fatty acid biosynthetic process
lom300tf_i10374	321.204	1.49024	0.367987	4.0497	0.00661056	sodium dicarboxylate symporter	GO:0016021^cellular_component^integral component of membrane`GO:0015293^molecular_function^symporter activity
lom300tf_i10406	73.9498	1.03292	0.27088	3.8132	0.0118475	tripartite motif containing	GO:0005634^cellular_component^nucleus
lom300tf_i10996	428.867	1.00366	0.282022	3.55879	0.0237459	Tripartite motif-containing protein	GO:0005622^cellular_component^intracellular`GO:0008270^molecular_function^zinc ion binding
lom300tf_i11264	211.075	0.850483	0.1788	4.75661	0.000472289	HCLS1 associated protein X-1	.
lom300tf_i11349	96.5985	1.01524	0.263865	3.84757	0.0106767	elongation factor, RNA polymerase	GO:0016021^cellular_component^integral component of membrane
lom300tf_i11849	48.7356	-2.5954	0.715639	-3.62669	0.0197559	tripartite motif containing	GO:0046872^molecular_function^metal ion binding
lom300tf_i12074	183.209	-0.810474	0.217641	-3.72391	0.0149765	rho guanine nucleotide exchange factor	GO:0005089^molecular_function^Rho guanyl-nucleotide exchange factor activity`GO:0035023^biological_process^regulation of Rho protein signal transduction
lom300tf_i13287	607.491	-0.551	0.167378	-3.29196	0.0447533	integral membrane protein	GO:0016021^cellular_component^integral component of membrane
lom300tf_i13565	522.764	-0.485892	0.122327	-3.97207	0.007839	Responsible for synthesis of pseudouridine from uracil- 55 in the psi GC loop of transfer RNAs (By similarity)	GO:0005739^cellular_component^mitochondrion`GO:0009982^molecular_function^pseudouridine synthase activity`GO:0003723^molecular_function^RNA binding`GO:1990481^biological_process^mRNA pseudouridine synthesis`GO:0006400^biological_process^tRNA modification
lom300tf_i13639	393.593	0.532937	0.161228	3.30549	0.043787	tumor protein	.
lom300tf_i14045	228.789	0.828414	0.24968	3.3179	0.0425714	Growth arrest and DNA-damage-inducible, gamma	GO:0005737^cellular_component^cytoplasm`GO:0005634^cellular_component^nucleus`GO:0000185^biological_process^activation of MAPKKK activity`GO:0051726^biological_process^regulation of cell cycle`GO:0006950^biological_process^response to stress
lom300tf_i14092	77.1422	1.78921	0.461933	3.8733	0.0100249	serine peptidase inhibitor, Kunitz type	GO:0005576^cellular_component^extracellular region`GO:0004867^molecular_function^serine-type endopeptidase inhibitor activity`GO:0007596^biological_process^blood coagulation`GO:0007417^biological_process^central nervous system development`GO:0007507^biological_process^heart development`GO:1903706^biological_process^regulation of hemopoiesis`GO:0045214^biological_process^sarcomere organization
lom300tf_i15847	29.98	-3.3627	0.633561	-5.30762	5.64234e-05	Transforms N(2)-succinylglutamate into succinate and glutamate (By similarity)	GO:0016811^molecular_function^hydrolase activity, acting on carbon-nitrogen (but not peptide) bonds, in linear amides`GO:0016788^molecular_function^hydrolase activity, acting on ester bonds`GO:0046872^molecular_function^metal ion binding`GO:0008152^biological_process^metabolic process
lom300tf_i15972	109.216	-1.65929	0.341925	-4.85279	0.000332742	Transcription factor	GO:0005634^cellular_component^nucleus`GO:0005667^cellular_component^transcription factor complex`GO:0003682^molecular_function^chromatin binding`GO:0003677^molecular_function^DNA binding`GO:0000977^molecular_function^RNA polymerase II regulatory region sequence-specific DNA binding`GO:0001085^molecular_function^RNA polymerase II transcription factor binding`GO:0003700^molecular_function^DNA bindi…
lom300tf_i16196	140.184	-0.822745	0.234957	-3.50169	0.0276318	Microtubule associated monoxygenase, calponin and LIM domain containing	GO:0030054^cellular_component^cell junction`GO:0005737^cellular_component^cytoplasm`GO:0005856^cellular_component^cytoskeleton`GO:0016010^cellular_component^dystrophin-associated glycoprotein complex`GO:0045211^cellular_component^postsynaptic membrane`GO:0042383^cellular_component^sarcolemma`GO:0003779^molecular_function^actin binding`GO:0002162^molecular_function^dystroglycan binding`GO:0008270^…
lom300tf_i16790	139.765	1.09387	0.315243	3.46992	0.0298447	NACHT domain	GO:0005524^molecular_function^ATP binding
lom300tf_i16861	418.013	-0.512868	0.115795	-4.42909	0.00165112	ankyrin repeat and LEM domain containing 2	GO:0051721^molecular_function^protein phosphatase 2A binding`GO:0007084^biological_process^mitotic nuclear envelope reassembly`GO:0035307^biological_process^positive regulation of protein dephosphorylation
lom300tf_i17413	12.8954	-2.24194	0.621983	-3.6045	0.0210204	protease	GO:0004252^molecular_function^serine-type endopeptidase activity
lom300tf_i17622	84.1408	0.803452	0.224594	3.57735	0.0226243	Zinc finger protein	GO:0003676^molecular_function^nucleic acid binding
lom300tf_i18401	105.618	0.854147	0.213273	4.00494	0.00710165	AHA1, activator of heat shock 90kDa protein ATPase homolog	GO:0001671^molecular_function^ATPase activator activity`GO:0051087^molecular_function^chaperone binding`GO:0048702^biological_process^embryonic neurocranium morphogenesis`GO:0006950^biological_process^response to stress
lom300tf_i18682	102.36	-1.19873	0.351897	-3.40649	0.0344436	homeobox	GO:0005634^cellular_component^nucleus`GO:0043565^molecular_function^sequence-specific DNA binding`GO:0007420^biological_process^brain development`GO:0006355^biological_process^regulation of transcription, DNA-templated`GO:0060121^biological_process^vestibular receptor cell stereocilium organization
lom300tf_i19063	51.979	-1.74258	0.534194	-3.26208	0.048242	solute carrier family 29 (nucleoside transporters), member	GO:0016021^cellular_component^integral component of membrane`GO:0008504^molecular_function^monoamine transmembrane transporter activity`GO:0005337^molecular_function^nucleoside transmembrane transporter activity
lom300tf_i19576	51.6545	0.935006	0.273056	3.42423	0.0326679	Positively regulates the activity of the minus-end directed microtubule motor protein dynein. May enhance dynein- mediated microtubule sliding by targeting dynein to the microtubule plus end. Required for	.
lom300tf_i19663	179.821	-0.507378	0.144591	-3.50906	0.0270745	mediator complex subunit 16	GO:0016592^cellular_component^mediator complex`GO:0003713^molecular_function^transcription coactivator activity`GO:0045893^biological_process^positive regulation of transcription, DNA-templated
lom300tf_i19761	96.1142	1.08494	0.274061	3.95875	0.00808328	Phosphodiesterase	GO:0004114^molecular_function^3',5'-cyclic-nucleotide phosphodiesterase activity`GO:0046872^molecular_function^metal ion binding`GO:0007165^biological_process^signal transduction
lom300tf_i20193	212.319	0.489209	0.147333	3.32043	0.0424178	Zinc finger protein	GO:0003676^molecular_function^nucleic acid binding
lom300tf_i20895	32.4335	1.94928	0.502242	3.88115	0.00977954	Exocyst complex component	GO:0000145^cellular_component^exocyst`GO:0000149^molecular_function^SNARE binding`GO:0051601^biological_process^exocyst localization`GO:0006887^biological_process^exocytosis
lom300tf_i20954	125.611	0.556379	0.168444	3.30305	0.0439548	Leucyl-trna synthetase	GO:0002161^molecular_function^aminoacyl-tRNA editing activity`GO:0005524^molecular_function^ATP binding`GO:0004823^molecular_function^leucine-tRNA ligase activity`GO:0006429^biological_process^leucyl-tRNA aminoacylation
lom300tf_i21036	67.0414	0.72723	0.217206	3.34812	0.0397166	sphingomyelin synthase	GO:0030176^cellular_component^integral component of endoplasmic reticulum membrane`GO:0030173^cellular_component^integral component of Golgi membrane`GO:0005887^cellular_component^integral component of plasma membrane`GO:0047493^molecular_function^ceramide cholinephosphotransferase activity`GO:0033188^molecular_function^sphingomyelin synthase activity`GO:0046513^biological_process^ceramide biosyn…
lom300tf_i21118	16.9298	2.40846	0.72514	3.32137	0.04239	apoptosis-related cysteine peptidase	GO:0004197^molecular_function^cysteine-type endopeptidase activity
lom300tf_i21140	24.7017	3.44655	0.843596	4.08554	0.00588811	Catalyzes the reversible transfer of the terminal phosphate group between ATP and AMP. Plays an important role in cellular energy homeostasis and in adenine nucleotide metabolism (By similarity)	GO:0004017^molecular_function^adenylate kinase activity`GO:0005524^molecular_function^ATP binding
lom300tf_i21277	33.8599	-1.09035	0.322434	-3.38162	0.0363945	symporter	GO:0016021^cellular_component^integral component of membrane`GO:0005215^molecular_function^transporter activity`GO:0055085^biological_process^transmembrane transport
lom300tf_i21314	196.79	0.644248	0.190446	3.38284	0.0363945	Kinesin family member	GO:0005524^molecular_function^ATP binding`GO:0008017^molecular_function^microtubule binding`GO:0003777^molecular_function^microtubule motor activity`GO:0007018^biological_process^microtubule-based movement
lom300tf_i22326	220.391	-0.410101	0.121938	-3.36318	0.0381336	DNA polymerase	GO:0008622^cellular_component^epsilon DNA polymerase complex`GO:0003677^molecular_function^DNA binding`GO:0003887^molecular_function^DNA-directed DNA polymerase activity`GO:0008270^molecular_function^zinc ion binding`GO:0006281^biological_process^DNA repair`GO:0006260^biological_process^DNA replication
lom300tf_i22362	57.4075	2.34331	0.572034	4.09645	0.00579686	CD84 molecule	GO:0009986^cellular_component^cell surface`GO:0016021^cellular_component^integral component of membrane`GO:0005102^molecular_function^receptor binding`GO:0006955^biological_process^immune response
lom300tf_i22491	332.03	-1.11165	0.216317	-5.13899	0.00012234	GTP-binding Protein	GO:0005622^cellular_component^intracellular`GO:0016020^cellular_component^membrane`GO:0005525^molecular_function^GTP binding`GO:0003924^molecular_function^GTPase activity`GO:0007264^biological_process^small GTPase mediated signal transduction
lom300tf_i22655	15.3887	1.69701	0.517126	3.28163	0.0457111	HMG box domain containing 3	.
lom300tf_i22726	51.0955	1.76735	0.450143	3.92619	0.00876867	leucine Rich Repeat	GO:0016021^cellular_component^integral component of membrane
lom300tf_i23504	262.844	-0.544122	0.166439	-3.2692	0.0473332	myosin heavy chain	GO:0016459^cellular_component^myosin complex`GO:0005524^molecular_function^ATP binding`GO:0003774^molecular_function^motor activity
lom300tf_i23702	99.5547	-0.689269	0.167917	-4.10482	0.00568228	Family with sequence similarity 98, member	.
lom300tf_i27215	37.785	-1.08048	0.237344	-4.55238	0.000985163	Calpain-like cysteine peptidase	GO:0005737^cellular_component^cytoplasm`GO:0004198^molecular_function^calcium-dependent cysteine-type endopeptidase activity`GO:0032869^biological_process^cellular response to insulin stimulus`GO:0006508^biological_process^proteolysis
lom300tf_s00035	387.718	1.37187	0.345326	3.97268	0.007839	long-chain fatty acid transport	.
lom300tf_s00091	82.2923	1.38953	0.427363	3.25142	0.0497116	coagulation factor	GO:0005507^molecular_function^copper ion binding`GO:0009617^biological_process^response to bacterium
lom300tf_s00136	287.786	-0.403704	0.112556	-3.58669	0.0222494	transporter	GO:0016021^cellular_component^integral component of membrane`GO:0005215^molecular_function^transporter activity`GO:0055085^biological_process^transmembrane transport
lom300tf_s00146	423.839	0.559585	0.144722	3.86663	0.010183	Zinc finger protein	GO:0003676^molecular_function^nucleic acid binding
lom300tf_s00175	404.819	-0.489382	0.138538	-3.53247	0.0253073	Male germ cell-associated kinase	GO:0005524^molecular_function^ATP binding`GO:0004672^molecular_function^protein kinase activity
lom300tf_s01248	195.736	-1.9224	0.367109	-5.23658	7.63655e-05	3-dehydroquinate synthase	.
